# Supplementary material for: Why link diverse citizen science surveys? Widespread arboreal habits of a terrestrial amphibian revealed by mammalian tree surveys in Britain
Source: PLoS One. 2022 Jul 6;17(7):e0265156. doi: 10.1371/journal.pone.0265156 (PMC9258833; doi:10.1371/journal.pone.0265156)
Supplement: S1 Data — (XLSX) [file pone.0265156.s002.xlsx]

## Sheet: BTHK
Tree ref	PRF ID	Inspection result	Bat species	Roost usage: only one species (o1s), more than one species but on different days (m1dd), more than one species on same day (m1sd)	Site name	County	Country	Day	Month	Year	Season	Grid reference	Species	Alive/dead	Phase 1 habitat	Phase 1 code	stem/limb	Tree height (m)	PRF height (m)	Facing	PRF group	PRF type	Enlarged	DBH (cm)	DPH (cm)	PRF has more than one entrance to the same void	Entrance height (cm)	Entrance width (cm)	Internal height (cm)	Internal depth (cm)	Internal width (cm)	Smooth	Bobbly	Bumpy	Rough	Clean	Waxy	stained / discoloured	Polished	Messy	Dusty	Debris	Sludgy / slimey	Dry	Damp	Wet	Dome	Spire	Peak/wedge
ABf1	ABf1	pb	Myotis daubentonii	o1s	Aberfeldy	Perth & Kinross	Scotland	2	7	2015	nursery	ON REQUEST	Quercus robur	alive	Woodland / Broadleaved / Semi-natural	A1.1.1	stem	22	13	S	decay	knot-hole	N/A	50	30	no	8	8	45	20	10	n	n	y	y	y	y	y	n	n	n	n	n	y	y	n	y	n	n
ABf2	ABf2	pb	Myotis daubentonii	o1s	Aberfeldy	Perth & Kinross	Scotland	2	7	2015	nursery	ON REQUEST	Quercus robur	dead	Woodland / Broadleaved / Semi-natural	A1.1.1	limb	20	9	N and S	damage	hazard-beam	N/A	60	20	yes (opposite)	80	4	30	0	10	y	n	y	n	y	y	n	y	n	n	n	n	y	y	n	n	y	n
AcD1	AcD1a	n	N/A	N/A	Arlington Court	Devon	England	1	3	2020	spring flux	ON REQUEST	Thuja plicata	alive	Woodland / Parkland.scattered trees	A3	stem	23.5	110	ESE	association	fluting	N/A	118.5	118.5	no	17	4	0	0	38	y	n	n	n	y	n	n	n	n	n	n	n	y	n	n	n	n	y
AcD1	AcD1b	n	N/A	N/A	Arlington Court	Devon	England	1	3	2020	spring flux	ON REQUEST	Thuja plicata	alive	Woodland / Parkland.scattered trees	A3	stem	23.5	125	NNE	association	fluting	N/A	118.5	118.5	no	5	2	9	0	22	y	n	n	n	y	n	n	n	n	n	n	n	y	n	n	n	n	y
AcD1	AcD1c	n	N/A	N/A	Arlington Court	Devon	England	1	3	2020	spring flux	ON REQUEST	Thuja plicata	alive	Woodland / Parkland.scattered trees	A3	stem	23.5	195	NNE	association	fluting	N/A	118.5	118.5	no	24	2	2	0	11	y	n	n	n	y	n	n	n	n	n	n	n	y	n	n	n	n	y
AcD1	AcD1d	n	N/A	N/A	Arlington Court	Devon	England	1	3	2020	spring flux	ON REQUEST	Thuja plicata	alive	Woodland / Parkland.scattered trees	A3	stem	23.5	116	N	association	fluting	N/A	118.5	118.5	no	22	4	0	0	18	y	n	n	n	y	n	n	n	n	n	n	n	y	n	n	n	n	y
AfD1	AfD1	pb	Pipistrellus sp.	m1dd	Ashclyst Forest	Devon	England	14	2	2019	winter	ON REQUEST	Quercus robur	dead	Woodland / Broadleaved / Semi-natural	A1.1.1	stem	15	3.5	SW	damage	desiccation-fissure	N/A	58	54	no	30	2	30	5	2	n	n	n	y	n	n	n	n	y	y	y	n	y	n	n	n	n	y
AfD1	AfD1	pb	Barbastella barbastellus	m1dd	Ashclyst Forest	Devon	England	16	11	2019	autumn flux	ON REQUEST	Quercus robur	dead	Woodland / Broadleaved / Semi-natural	A1.1.1	stem	15	3.5	SW	damage	desiccation-fissure	N/A	58	54	no	30	2	30	5	2	n	n	n	y	n	n	n	n	y	y	y	n	y	n	n	n	n	y
AhwS1	AhwS1	pb	Plecotus auritus	o1s	Ashton Hill Woods	Somerset	England	11	2	2017	winter	ON REQUEST	Acer campestre	alive	Woodland / Broadleaved / Semi-natural	A1.1.1	limb	8	2	S	decay	wound	N/A	20	20	no	30	20	20	3	6	y	n	n	n	y	n	n	n	n	n	n	n	n	y	n	n	y	n
AH1	AH1	pb	Myotis nattereri	o1s	A602	Hertfordshire	England	20	1	2020	winter	ON REQUEST	Quercus robur	alive	#VALUE!	#VALUE!	limb	16	10	SW	decay	tear-out	N/A	100	20	no	10	3	10	2	15	y	n	n	y	y	n	n	n	n	n	n	n	y	n	n	n	n	y
AiW1	AiW1	n	N/A	N/A	Aisholt Wood	Somerset	England	2	7	2014	nursery	ON REQUEST	Quercus robur	alive	Woodland / Broadleaved / Semi-natural	A1.1.1	stem	14	4.28	W	damage	subsidence-crack	N/A	59.3	51.3	no	26	4	22	18	14	y	n	n	n	y	n	n	y	n	n	n	n	y	n	n	n	n	y
AlwS1	AlwS1	pb	Plecotus auritus	o1s	Alfoxton Wood	Somerset	England	26	12	2015	autumn flux	ON REQUEST	Quercus robur	dead	Woodland / Broadleaved / Semi-natural	A1.1.1	stem	18	1.53	NNE	damage	bark-plate	N/A	140	130	no	15	4	105	0	5	n	y	n	y	y	n	n	n	y	n	y	n	y	n	n	n	n	y
AR1	AR1	pn	N/A	o1s	Alton Road	Surrey	England	28	3	2013	spring flux	ON REQUEST	Quercus robur	alive	Woodland / Broadleaved / Semi-natural	A1.1.1	stem	11	5.6	S	decay	woodpecker-hole	N/A	31	25.4	no	6	4.4	29	11	5	y	n	n	n	y	y	y	y	n	n	n	n	y	n	n	n	n	y
AR1	AR1	pb	Myotis nattereri	o1s	Alton Road	Surrey	England	9	7	2013	nursery	ON REQUEST	Quercus robur	alive	Woodland / Broadleaved / Semi-natural	A1.1.1	stem	11	5.6	S	decay	woodpecker-hole	N/A	31	25.4	no	6	4.4	29	11	5	y	n	n	n	y	y	y	y	n	n	n	n	y	n	n	n	n	y
AR1	AR1	pb	Myotis nattereri	o1s	Alton Road	Surrey	England	8	8	2013	nursery	ON REQUEST	Quercus robur	alive	Woodland / Broadleaved / Semi-natural	A1.1.1	stem	11	5.6	S	decay	woodpecker-hole	N/A	31	25.4	no	6	4.4	29	11	5	y	n	n	n	y	y	y	y	n	n	n	n	y	n	n	n	n	y
AR2	AR2	n	N/A	N/A	Alton Road	Surrey	England	8	8	2013	nursery	ON REQUEST	Pinus sylvestris	alive	Woodland / Broadleaved / Semi-natural	A1.1.1	stem	12	9.43	E	decay	woodpecker-hole	N/A	46.3	25.3	no	7	6.2	18.2	33.5	14.1	n	n	n	y	n	n	n	n	y	y	y	n	y	n	n	y	n	n
Aspect - A	Aspect - A	pb	Myotis bechsteinii	o1s	Flowers Wood, Trowbridge	Wiltshire	England	31	5	2013	pregnancy	ON REQUEST	Salix caprea	alive	Woodland / Broadleaved / Semi-natural	A1.1.1	stem	9	3.2	SW	decay	woodpecker-hole	N/A	40	32	no	7	7	18	90	20	y	n	y	n	y	y	y	y	n	n	n	n	y	n	n	y	y	n
Aspect - A	Aspect - A	pn	N/A	o1s	Flowers Wood, Trowbridge	Wiltshire	England	22	7	2016	nursery	ON REQUEST	Salix caprea	alive	Woodland / Broadleaved / Semi-natural	A1.1.1	stem	9	3.2	SW	decay	woodpecker-hole	N/A	40	32	no	7	7	18	90	20	#VALUE!	#VALUE!	#VALUE!	#VALUE!	#VALUE!	#VALUE!	#VALUE!	#VALUE!	#VALUE!	#VALUE!	#VALUE!	#VALUE!	#VALUE!	#VALUE!	#VALUE!	y	y	n
Aspect - B	Aspect - B	pb	Myotis bechsteinii	o1s	Flowers Wood, Trowbridge	Wiltshire	England	31	5	2013	pregnancy	ON REQUEST	Quercus robur	alive	Woodland / Broadleaved / Semi-natural	A1.1.1	stem	14	3.25	ESE	decay	woodpecker-hole	N/A	33	33.3	no	8	6	73	33	14.5	y	n	y	n	y	y	y	n	n	n	n	n	y	n	n	y	n	n
Aspect - B	Aspect - B	pb	Myotis bechsteinii	o1s	Flowers Wood, Trowbridge	Wiltshire	England	1	6	2013	pregnancy	ON REQUEST	Quercus robur	alive	Woodland / Broadleaved / Semi-natural	A1.1.1	stem	14	3.25	ESE	decay	woodpecker-hole	N/A	33	33.3	no	8	6	73	33	14.5	#VALUE!	#VALUE!	#VALUE!	#VALUE!	#VALUE!	#VALUE!	#VALUE!	#VALUE!	#VALUE!	#VALUE!	#VALUE!	#VALUE!	#VALUE!	#VALUE!	#VALUE!	y	n	n
Aspect - B	Aspect - B	pn	N/A	o1s	Flowers Wood, Trowbridge	Wiltshire	England	22	7	2016	nursery	ON REQUEST	Quercus robur	alive	Woodland / Broadleaved / Semi-natural	A1.1.1	stem	14	3.25	ESE	decay	woodpecker-hole	N/A	33	33.3	no	8	6	73	33	14.5	#VALUE!	#VALUE!	#VALUE!	#VALUE!	#VALUE!	#VALUE!	#VALUE!	#VALUE!	#VALUE!	#VALUE!	#VALUE!	#VALUE!	#VALUE!	#VALUE!	#VALUE!	y	n	n
Aspect - C	Aspect - C	pb	Myotis bechsteinii	o1s	Church Lane, Trowbridge	Wiltshire	England	31	5	2013	pregnancy	ON REQUEST	Fraxinus excelsior	alive	Woodland / Broadleaved / Semi-natural	A1.1.1	stem	15	3.23	NW	decay	wound	N/A	38.1	35	no	8	5	87	0	20	y	n	y	n	y	y	y	n	n	n	n	n	y	n	n	n	y	n
Aspect - C	Aspect - C	pn	N/A	o1s	Church Lane, Trowbridge	Wiltshire	England	22	7	2016	nursery	ON REQUEST	Fraxinus excelsior	alive	Woodland / Broadleaved / Semi-natural	A1.1.1	stem	15	3.23	NW	decay	wound	N/A	38.1	35	no	8	5	87	0	20	#VALUE!	#VALUE!	#VALUE!	#VALUE!	#VALUE!	#VALUE!	#VALUE!	#VALUE!	#VALUE!	#VALUE!	#VALUE!	#VALUE!	#VALUE!	#VALUE!	#VALUE!	n	y	n
Aspect - D	Aspect - D	pb	Myotis bechsteinii	m1dd	Green Lane Wood, Trowbridge	Wiltshire	England	31	5	2013	pregnancy	ON REQUEST	Quercus robur	dead	Woodland / Broadleaved / Semi-natural	A1.1.1	stem	11	2.85	SSW	decay	wound	N/A	13	22.8	no	20	5	147	0	8	y	n	n	y	y	y	n	y	n	n	n	n	y	n	n	n	y	n
Aspect - D	Aspect - D	pn	N/A	m1dd	Green Lane Wood, Trowbridge	Wiltshire	England	13	6	2014	pregnancy	ON REQUEST	Quercus robur	dead	Woodland / Broadleaved / Semi-natural	A1.1.1	stem	11	2.85	SSW	decay	wound	N/A	13	22.8	no	20	5	147	0	8	#VALUE!	#VALUE!	#VALUE!	#VALUE!	#VALUE!	#VALUE!	#VALUE!	#VALUE!	#VALUE!	#VALUE!	#VALUE!	#VALUE!	#VALUE!	#VALUE!	#VALUE!	n	y	n
Aspect - D	Aspect - D	pn	N/A	m1dd	Green Lane Wood, Trowbridge	Wiltshire	England	24	6	2016	pregnancy	ON REQUEST	Quercus robur	dead	Woodland / Broadleaved / Semi-natural	A1.1.1	stem	11	2.85	SSW	decay	wound	N/A	13	22.8	no	20	5	147	0	8	#VALUE!	#VALUE!	#VALUE!	#VALUE!	#VALUE!	#VALUE!	#VALUE!	#VALUE!	#VALUE!	#VALUE!	#VALUE!	#VALUE!	#VALUE!	#VALUE!	#VALUE!	n	y	n
Aspect - D	Aspect - D	pn	N/A	m1dd	Green Lane Wood, Trowbridge	Wiltshire	England	29	7	2016	nursery	ON REQUEST	Quercus robur	dead	Woodland / Broadleaved / Semi-natural	A1.1.1	stem	11	2.85	SSW	decay	wound	N/A	13	22.8	no	20	5	147	0	8	#VALUE!	#VALUE!	#VALUE!	#VALUE!	#VALUE!	#VALUE!	#VALUE!	#VALUE!	#VALUE!	#VALUE!	#VALUE!	#VALUE!	#VALUE!	#VALUE!	#VALUE!	n	y	n
Aspect - D	Aspect - D	pn	N/A	m1dd	Green Lane Wood, Trowbridge	Wiltshire	England	23	9	2016	mating	ON REQUEST	Quercus robur	dead	Woodland / Broadleaved / Semi-natural	A1.1.1	stem	11	2.85	SSW	decay	wound	N/A	13	22.8	no	20	5	147	0	8	#VALUE!	#VALUE!	#VALUE!	#VALUE!	#VALUE!	#VALUE!	#VALUE!	#VALUE!	#VALUE!	#VALUE!	#VALUE!	#VALUE!	#VALUE!	#VALUE!	#VALUE!	n	y	n
Aspect - D	Aspect - D	pn	N/A	m1dd	Green Lane Wood, Trowbridge	Wiltshire	England	18	10	2016	mating	ON REQUEST	Quercus robur	dead	Woodland / Broadleaved / Semi-natural	A1.1.1	stem	11	2.85	SSW	decay	wound	N/A	13	22.8	no	20	5	147	0	8	#VALUE!	#VALUE!	#VALUE!	#VALUE!	#VALUE!	#VALUE!	#VALUE!	#VALUE!	#VALUE!	#VALUE!	#VALUE!	#VALUE!	#VALUE!	#VALUE!	#VALUE!	n	y	n
Aspect - D	Aspect - D	pn	N/A	m1dd	Green Lane Wood, Trowbridge	Wiltshire	England	8	11	2016	autumn flux	ON REQUEST	Quercus robur	dead	Woodland / Broadleaved / Semi-natural	A1.1.1	stem	11	2.85	SSW	decay	wound	N/A	13	22.8	no	20	5	147	0	8	#VALUE!	#VALUE!	#VALUE!	#VALUE!	#VALUE!	#VALUE!	#VALUE!	#VALUE!	#VALUE!	#VALUE!	#VALUE!	#VALUE!	#VALUE!	#VALUE!	#VALUE!	n	y	n
Aspect - D	Aspect - D	pn	N/A	m1dd	Green Lane Wood, Trowbridge	Wiltshire	England	2	12	2016	autumn flux	ON REQUEST	Quercus robur	dead	Woodland / Broadleaved / Semi-natural	A1.1.1	stem	11	2.85	SSW	decay	wound	N/A	13	22.8	no	20	5	147	0	8	#VALUE!	#VALUE!	#VALUE!	#VALUE!	#VALUE!	#VALUE!	#VALUE!	#VALUE!	#VALUE!	#VALUE!	#VALUE!	#VALUE!	#VALUE!	#VALUE!	#VALUE!	n	y	n
Aspect - D	Aspect - D	pn	N/A	m1dd	Green Lane Wood, Trowbridge	Wiltshire	England	21	1	2017	winter	ON REQUEST	Quercus robur	dead	Woodland / Broadleaved / Semi-natural	A1.1.1	stem	11	2.85	SSW	decay	wound	N/A	13	22.8	no	20	5	147	0	8	#VALUE!	#VALUE!	#VALUE!	#VALUE!	#VALUE!	#VALUE!	#VALUE!	#VALUE!	#VALUE!	#VALUE!	#VALUE!	#VALUE!	#VALUE!	#VALUE!	#VALUE!	n	y	n
Aspect - D	Aspect - D	pn	N/A	m1dd	Green Lane Wood, Trowbridge	Wiltshire	England	12	2	2017	winter	ON REQUEST	Quercus robur	dead	Woodland / Broadleaved / Semi-natural	A1.1.1	stem	11	2.85	SSW	decay	wound	N/A	13	22.8	no	20	5	147	0	8	#VALUE!	#VALUE!	#VALUE!	#VALUE!	#VALUE!	#VALUE!	#VALUE!	#VALUE!	#VALUE!	#VALUE!	#VALUE!	#VALUE!	#VALUE!	#VALUE!	#VALUE!	n	y	n
Aspect - D	Aspect - D	pb	Nyctalus noctula	m1dd	Green Lane Wood, Trowbridge	Wiltshire	England	14	3	2017	spring flux	ON REQUEST	Quercus robur	dead	Woodland / Broadleaved / Semi-natural	A1.1.1	stem	11	2.85	SSW	decay	wound	N/A	13	22.8	no	20	5	147	0	8	#VALUE!	#VALUE!	#VALUE!	#VALUE!	#VALUE!	#VALUE!	#VALUE!	#VALUE!	#VALUE!	#VALUE!	#VALUE!	#VALUE!	#VALUE!	#VALUE!	#VALUE!	n	y	n
Aspect - D	Aspect - D	pb	N/A	m1dd	Green Lane Wood, Trowbridge	Wiltshire	England	28	4	2017	spring flux	ON REQUEST	Quercus robur	dead	Woodland / Broadleaved / Semi-natural	A1.1.1	stem	11	2.85	SSW	decay	wound	N/A	13	22.8	no	20	5	147	0	8	#VALUE!	#VALUE!	#VALUE!	#VALUE!	#VALUE!	#VALUE!	#VALUE!	#VALUE!	#VALUE!	#VALUE!	#VALUE!	#VALUE!	#VALUE!	#VALUE!	#VALUE!	n	y	n
Aspect - D	Aspect - D	pb	Myotis bechsteinii	m1dd	Green Lane Wood, Trowbridge	Wiltshire	England	26	5	2017	pregnancy	ON REQUEST	Quercus robur	dead	Woodland / Broadleaved / Semi-natural	A1.1.1	stem	11	2.85	SSW	decay	wound	N/A	13	22.8	no	20	5	147	0	8	#VALUE!	#VALUE!	#VALUE!	#VALUE!	#VALUE!	#VALUE!	#VALUE!	#VALUE!	#VALUE!	#VALUE!	#VALUE!	#VALUE!	#VALUE!	#VALUE!	#VALUE!	n	y	n
Aspect - D	Aspect - D	pn	N/A	m1dd	Green Lane Wood, Trowbridge	Wiltshire	England	30	6	2017	pregnancy	ON REQUEST	Quercus robur	dead	Woodland / Broadleaved / Semi-natural	A1.1.1	stem	11	2.85	SSW	decay	wound	N/A	13	22.8	no	20	5	147	0	8	#VALUE!	#VALUE!	#VALUE!	#VALUE!	#VALUE!	#VALUE!	#VALUE!	#VALUE!	#VALUE!	#VALUE!	#VALUE!	#VALUE!	#VALUE!	#VALUE!	#VALUE!	n	y	n
Aspect - D	Aspect - D	pn	N/A	m1dd	Green Lane Wood, Trowbridge	Wiltshire	England	28	7	2017	nursery	ON REQUEST	Quercus robur	dead	Woodland / Broadleaved / Semi-natural	A1.1.1	stem	11	2.85	SSW	decay	wound	N/A	13	22.8	no	20	5	147	0	8	#VALUE!	#VALUE!	#VALUE!	#VALUE!	#VALUE!	#VALUE!	#VALUE!	#VALUE!	#VALUE!	#VALUE!	#VALUE!	#VALUE!	#VALUE!	#VALUE!	#VALUE!	n	y	n
Aspect - D	Aspect - D	pb	Myotis bechsteinii	m1dd	Green Lane Wood, Trowbridge	Wiltshire	England	30	8	2017	nursery	ON REQUEST	Quercus robur	dead	Woodland / Broadleaved / Semi-natural	A1.1.1	stem	11	2.85	SSW	decay	wound	N/A	13	22.8	no	20	5	147	0	8	#VALUE!	#VALUE!	#VALUE!	#VALUE!	#VALUE!	#VALUE!	#VALUE!	#VALUE!	#VALUE!	#VALUE!	#VALUE!	#VALUE!	#VALUE!	#VALUE!	#VALUE!	n	y	n
Aspect - D	Aspect - D	pn	N/A	m1dd	Green Lane Wood, Trowbridge	Wiltshire	England	22	9	2017	mating	ON REQUEST	Quercus robur	dead	Woodland / Broadleaved / Semi-natural	A1.1.1	stem	11	2.85	SSW	decay	wound	N/A	13	22.8	no	20	5	147	0	8	#VALUE!	#VALUE!	#VALUE!	#VALUE!	#VALUE!	#VALUE!	#VALUE!	#VALUE!	#VALUE!	#VALUE!	#VALUE!	#VALUE!	#VALUE!	#VALUE!	#VALUE!	n	y	n
Aspect - D	Aspect - D	pb	Nyctalus noctula	m1dd	Green Lane Wood, Trowbridge	Wiltshire	England	29	10	2017	mating	ON REQUEST	Quercus robur	dead	Woodland / Broadleaved / Semi-natural	A1.1.1	stem	11	2.85	SSW	decay	wound	N/A	13	22.8	no	20	5	147	0	8	#VALUE!	#VALUE!	#VALUE!	#VALUE!	#VALUE!	#VALUE!	#VALUE!	#VALUE!	#VALUE!	#VALUE!	#VALUE!	#VALUE!	#VALUE!	#VALUE!	#VALUE!	n	y	n
Aspect - D	Aspect - D	pn	N/A	m1dd	Green Lane Wood, Trowbridge	Wiltshire	England	11	11	2017	autumn flux	ON REQUEST	Quercus robur	dead	Woodland / Broadleaved / Semi-natural	A1.1.1	stem	11	2.85	SSW	decay	wound	N/A	13	22.8	no	20	5	147	0	8	#VALUE!	#VALUE!	#VALUE!	#VALUE!	#VALUE!	#VALUE!	#VALUE!	#VALUE!	#VALUE!	#VALUE!	#VALUE!	#VALUE!	#VALUE!	#VALUE!	#VALUE!	n	y	n
Aspect - F	Aspect - F	pbd	Myotis bechsteinii	o1s	Clanger and Pickett Wood, Trowbridge	Wiltshire	England	1	6	2013	pregnancy	ON REQUEST	Quercus robur	alive	Woodland / Broadleaved / Semi-natural	A1.1.1	stem	19	4.6	SE	decay	woodpecker-hole	N/A	38.8	39.9	no	8	7	90	31	18	n	y	n	n	y	n	y	n	y	n	n	n	y	n	n	y	n	n
Aspect - F	Aspect - F	pbd	Myotis bechsteinii	o1s	Clanger and Pickett Wood, Trowbridge	Wiltshire	England	4	6	2013	pregnancy	ON REQUEST	Quercus robur	alive	Woodland / Broadleaved / Semi-natural	A1.1.1	stem	19	4.6	SE	decay	woodpecker-hole	N/A	38.8	39.9	no	8	7	90	31	18	#VALUE!	#VALUE!	#VALUE!	#VALUE!	#VALUE!	#VALUE!	#VALUE!	#VALUE!	#VALUE!	#VALUE!	#VALUE!	#VALUE!	#VALUE!	#VALUE!	#VALUE!	y	n	n
Aspect - F	Aspect - F	pn	N/A	o1s	Clanger and Pickett Wood, Trowbridge	Wiltshire	England	22	7	2016	nursery	ON REQUEST	Quercus robur	alive	Woodland / Broadleaved / Semi-natural	A1.1.1	stem	19	4.6	SE	decay	woodpecker-hole	N/A	38.8	39.9	no	8	7	90	31	18	#VALUE!	#VALUE!	#VALUE!	#VALUE!	#VALUE!	#VALUE!	#VALUE!	#VALUE!	#VALUE!	#VALUE!	#VALUE!	#VALUE!	#VALUE!	#VALUE!	#VALUE!	y	n	n
Aspect - L	Aspect - L	pb	Myotis bechsteinii	o1s	Round wood, Trowbridge	Wiltshire	England	18	8	2013	nursery	ON REQUEST	Quercus robur	alive	Woodland / Broadleaved / Semi-natural	A1.1.1	stem	19	3.07	E	decay	woodpecker-hole	N/A	57.9	50.7	no	7	7.5	29	0	28	y	n	y	y	y	y	y	y	n	n	n	n	y	n	n	y	y	n
Aspect - L	Aspect - L	pn	N/A	o1s	Round wood, Trowbridge	Wiltshire	England	22	7	2016	nursery	ON REQUEST	Quercus robur	alive	Woodland / Broadleaved / Semi-natural	A1.1.1	stem	19	3.07	E	decay	woodpecker-hole	N/A	57.9	50.7	no	7	7.5	29	0	28	#VALUE!	#VALUE!	#VALUE!	#VALUE!	#VALUE!	#VALUE!	#VALUE!	#VALUE!	#VALUE!	#VALUE!	#VALUE!	#VALUE!	#VALUE!	#VALUE!	#VALUE!	y	y	n
Aspect - O	Aspect - O	pb	Myotis bechsteinii	o1s	Paxcroft Farm, Trowbridge	Wiltshire	England	20	8	2016	nursery	ON REQUEST	Salix fragilis	alive	Miscellaneous / Boundaries / Hedge with trees	J2.3	stem	11	1.62	SE	decay	woodpecker-hole	N/A	57.5	57.5	no	5.5	5	32	0	9	y	n	n	y	y	y	y	n	n	n	n	n	y	n	n	y	n	n
Aspect - O	Aspect - O	pn	N/A	o1s	Paxcroft Farm, Trowbridge	Wiltshire	England	22	7	2016	nursery	ON REQUEST	Salix fragilis	alive	Miscellaneous / Boundaries / Hedge with trees	J2.3	stem	11	1.62	SE	decay	woodpecker-hole	N/A	57.5	57.5	no	5.5	5	32	0	9	#VALUE!	#VALUE!	#VALUE!	#VALUE!	#VALUE!	#VALUE!	#VALUE!	#VALUE!	#VALUE!	#VALUE!	#VALUE!	#VALUE!	#VALUE!	#VALUE!	#VALUE!	y	n	n
AvB1	AvB1a	n	N/A	N/A	Aylesbury Vale	Buckinghamshire	England	21	2	2018	winter	ON REQUEST	Salix spp.	alive	Woodland / Broadleaved / Semi-natural	A1.1.1	limb	12	2.45	E	decay	wound	N/A	20	15	no	190	2.5	69	0	4	y	n	n	n	y	n	n	n	y	n	n	n	y	n	n	n	y	n
AvB1	AvB2b	n	N/A	N/A	Aylesbury Vale	Buckinghamshire	England	21	2	2018	winter	ON REQUEST	Salix spp.	alive	Woodland / Broadleaved / Semi-natural	A1.1.1	limb	12	1.13	NE	decay	wound	N/A	20	20	no	25	4	48	0	5	y	n	n	n	y	y	n	n	y	n	n	n	n	y	n	n	n	n
AVG1	AVG1	pb	Myotis nattereri	o1s	Allt-Y-Rhiw	Vale of Glamorgan	Wales	15	4	2018	spring flux	ON REQUEST	Quercus petraea	alive	Woodland / Broadleaved / Semi-natural	A1.1.1	limb	12	3.75	E and W	damage	hazard-beam	N/A	62	27	yes (opposite)	5	37.4	40	42	15	y	n	y	n	y	y	n	n	n	n	n	n	y	n	n	n	n	y
AVG1	AVG1	pb	Myotis nattereri	o1s	Allt-Y-Rhiw	Vale of Glamorgan	Wales	22	4	2018	spring flux	ON REQUEST	Quercus petraea	alive	Woodland / Broadleaved / Semi-natural	A1.1.1	limb	12	3.75	E and W	damage	hazard-beam	N/A	62	27	yes (opposite)	5	37.4	40	42	15	y	n	y	n	y	y	n	n	n	n	n	n	y	n	n	n	n	y
AwE1	AwE1	pb	Pipistrellus pygmaeus	o1s	Alder Wood	Essex	England	15	11	2019	autumn flux	ON REQUEST	Fraxinus excelsior	alive	Woodland / Broadleaved / Semi-natural	A1.1.1	stem	18	6	E and W	damage	hazard-beam	N/A	50	46	yes (opposite)	150	#VALUE!	300	#VALUE!	30	y	n	n	n	y	y	y	n	n	n	n	n	y	n	n	n	n	y
B1	B1	pb	Nyctalus leisleri	o1s	Ormeau Park	Belfast	Northern Ireland	5	8	2002	nursery	ON REQUEST	Quercus sp.	alive	Cultivated/disturbed land / Amenity grassland	J1.2	#VALUE!	20	10.42	N	damage	bark-plate	N/A	80	#VALUE!	no	#VALUE!	#VALUE!	#VALUE!	#VALUE!	#VALUE!	#VALUE!	#VALUE!	#VALUE!	#VALUE!	#VALUE!	#VALUE!	#VALUE!	#VALUE!	#VALUE!	#VALUE!	#VALUE!	#VALUE!	#VALUE!	#VALUE!	#VALUE!	#VALUE!	#VALUE!	#VALUE!
B4	B4	pb	Nyctalus leisleri	o1s	Tullywest Road	Belfast	Northern Ireland	19	8	2002	nursery	ON REQUEST	Ulmus sp.	alive	Cultivated/disturbed land / Amenity grassland	J1.2	stem	#VALUE!	2.5	#VALUE!	decay	wound	N/A	#VALUE!	#VALUE!	no	100	#VALUE!	#VALUE!	#VALUE!	#VALUE!	#VALUE!	#VALUE!	#VALUE!	#VALUE!	#VALUE!	#VALUE!	#VALUE!	#VALUE!	#VALUE!	#VALUE!	#VALUE!	#VALUE!	#VALUE!	#VALUE!	#VALUE!	#VALUE!	#VALUE!	#VALUE!
B5	B5	pb	Nyctalus leisleri	o1s	40 Glencregagh Road	Belfast	Northern Ireland	31	8	2002	nursery	ON REQUEST	Fagus sylvatica	alive	Improved grassland	B4	#VALUE!	18	7.1	N	decay	knot-hole	N/A	70	#VALUE!	no	#VALUE!	#VALUE!	#VALUE!	#VALUE!	#VALUE!	#VALUE!	#VALUE!	#VALUE!	#VALUE!	#VALUE!	#VALUE!	#VALUE!	#VALUE!	#VALUE!	#VALUE!	#VALUE!	#VALUE!	#VALUE!	#VALUE!	#VALUE!	#VALUE!	#VALUE!	#VALUE!
B12	B12	pb	Nyctalus leisleri	o1s	Ormeau Park	Belfast	Northern Ireland	24	8	2003	nursery	ON REQUEST	Quercus sp.	alive	Cultivated/disturbed land / Amenity grassland	J1.2	#VALUE!	15	6	W	damage	bark-plate	N/A	70	#VALUE!	no	#VALUE!	#VALUE!	#VALUE!	#VALUE!	#VALUE!	#VALUE!	#VALUE!	#VALUE!	#VALUE!	#VALUE!	#VALUE!	#VALUE!	#VALUE!	#VALUE!	#VALUE!	#VALUE!	#VALUE!	#VALUE!	#VALUE!	#VALUE!	#VALUE!	#VALUE!	#VALUE!
B15	B15	pb	Nyctalus leisleri	o1s	46 Ballyknockan Road	Belfast	Northern Ireland	19	9	2003	mating	ON REQUEST	Fagus sylvatica	alive	Miscellaneous / Boundaries / Hedge with trees	J2.3	stem	15	6	W	damage	lightning-strike	N/A	60	#VALUE!	no	#VALUE!	#VALUE!	#VALUE!	#VALUE!	#VALUE!	#VALUE!	#VALUE!	#VALUE!	#VALUE!	#VALUE!	#VALUE!	#VALUE!	#VALUE!	#VALUE!	#VALUE!	#VALUE!	#VALUE!	#VALUE!	#VALUE!	#VALUE!	#VALUE!	#VALUE!	#VALUE!
B16	B16	pb	Nyctalus leisleri	o1s	46 Ballyknockan Road	Belfast	Northern Ireland	25	9	2003	mating	ON REQUEST	Fagus sylvatica	alive	Improved grassland	B4	limb	25	17	N	damage	transverse-snap (snag)	N/A	100	#VALUE!	no	#VALUE!	#VALUE!	#VALUE!	#VALUE!	#VALUE!	#VALUE!	#VALUE!	#VALUE!	#VALUE!	#VALUE!	#VALUE!	#VALUE!	#VALUE!	#VALUE!	#VALUE!	#VALUE!	#VALUE!	#VALUE!	#VALUE!	#VALUE!	#VALUE!	#VALUE!	#VALUE!
B21	B21	pb	Nyctalus leisleri	o1s	16 Lenaghan Avenue	Belfast	Northern Ireland	16	10	2003	mating	ON REQUEST	Quercus sp.	alive	Built-up area	J3	#VALUE!	16	#VALUE!	#VALUE!	#VALUE!	#VALUE!	N/A	#VALUE!	#VALUE!	no	#VALUE!	#VALUE!	#VALUE!	#VALUE!	#VALUE!	#VALUE!	#VALUE!	#VALUE!	#VALUE!	#VALUE!	#VALUE!	#VALUE!	#VALUE!	#VALUE!	#VALUE!	#VALUE!	#VALUE!	#VALUE!	#VALUE!	#VALUE!	#VALUE!	#VALUE!	#VALUE!
BA1	BA1	n	N/A	N/A	Bloody Acre, Tortworth Estate	Gloucestershire	England	19	4	2016	spring flux	ON REQUEST	Acer pseudoplatanus	alive	Woodland / Broadleaved / Semi-natural	A1.1.1	stem	15	1.2	NW	decay	wound	N/A	37	40.8	no	22	3	50	8	14	y	n	n	n	y	n	n	n	n	n	n	n	n	y	n	y	n	n
BA1	BA1	n	N/A	N/A	Bloody Acre, Tortworth Estate	Gloucestershire	England	29	4	2016	spring flux	ON REQUEST	Acer pseudoplatanus	alive	Woodland / Broadleaved / Semi-natural	A1.1.1	stem	15	1.2	NW	decay	wound	N/A	37	40.8	no	22	3	50	8	14	#VALUE!	#VALUE!	#VALUE!	#VALUE!	#VALUE!	#VALUE!	#VALUE!	#VALUE!	#VALUE!	#VALUE!	#VALUE!	#VALUE!	#VALUE!	#VALUE!	#VALUE!	y	n	n
BA1	BA1	n	N/A	N/A	Bloody Acre, Tortworth Estate	Gloucestershire	England	14	6	2016	pregnancy	ON REQUEST	Acer pseudoplatanus	alive	Woodland / Broadleaved / Semi-natural	A1.1.1	stem	15	1.2	NW	decay	wound	N/A	37	40.8	no	22	3	50	8	14	#VALUE!	#VALUE!	#VALUE!	#VALUE!	#VALUE!	#VALUE!	#VALUE!	#VALUE!	#VALUE!	#VALUE!	#VALUE!	#VALUE!	#VALUE!	#VALUE!	#VALUE!	y	n	n
BA1	BA1	n	N/A	N/A	Bloody Acre, Tortworth Estate	Gloucestershire	England	1	8	2016	nursery	ON REQUEST	Acer pseudoplatanus	alive	Woodland / Broadleaved / Semi-natural	A1.1.1	stem	15	1.2	NW	decay	wound	N/A	37	40.8	no	22	3	50	8	14	#VALUE!	#VALUE!	#VALUE!	#VALUE!	#VALUE!	#VALUE!	#VALUE!	#VALUE!	#VALUE!	#VALUE!	#VALUE!	#VALUE!	#VALUE!	#VALUE!	#VALUE!	y	n	n
BA1	BA1	n	N/A	N/A	Bloody Acre, Tortworth Estate	Gloucestershire	England	25	8	2016	nursery	ON REQUEST	Acer pseudoplatanus	alive	Woodland / Broadleaved / Semi-natural	A1.1.1	stem	15	1.2	NW	decay	wound	N/A	37	40.8	no	22	3	50	8	14	#VALUE!	#VALUE!	#VALUE!	#VALUE!	#VALUE!	#VALUE!	#VALUE!	#VALUE!	#VALUE!	#VALUE!	#VALUE!	#VALUE!	#VALUE!	#VALUE!	#VALUE!	y	n	n
BA1	BA1	n	N/A	N/A	Bloody Acre, Tortworth Estate	Gloucestershire	England	21	9	2016	mating	ON REQUEST	Acer pseudoplatanus	alive	Woodland / Broadleaved / Semi-natural	A1.1.1	stem	15	1.2	NW	decay	wound	N/A	37	40.8	no	22	3	50	8	14	#VALUE!	#VALUE!	#VALUE!	#VALUE!	#VALUE!	#VALUE!	#VALUE!	#VALUE!	#VALUE!	#VALUE!	#VALUE!	#VALUE!	#VALUE!	#VALUE!	#VALUE!	y	n	n
BA1	BA1	n	N/A	N/A	Bloody Acre, Tortworth Estate	Gloucestershire	England	14	10	2016	mating	ON REQUEST	Acer pseudoplatanus	alive	Woodland / Broadleaved / Semi-natural	A1.1.1	stem	15	1.2	NW	decay	wound	N/A	37	40.8	no	22	3	50	8	14	#VALUE!	#VALUE!	#VALUE!	#VALUE!	#VALUE!	#VALUE!	#VALUE!	#VALUE!	#VALUE!	#VALUE!	#VALUE!	#VALUE!	#VALUE!	#VALUE!	#VALUE!	y	n	n
BA1	BA1	n	N/A	N/A	Bloody Acre, Tortworth Estate	Gloucestershire	England	17	11	2016	autumn flux	ON REQUEST	Acer pseudoplatanus	alive	Woodland / Broadleaved / Semi-natural	A1.1.1	stem	15	1.2	NW	decay	wound	N/A	37	40.8	no	22	3	50	8	14	#VALUE!	#VALUE!	#VALUE!	#VALUE!	#VALUE!	#VALUE!	#VALUE!	#VALUE!	#VALUE!	#VALUE!	#VALUE!	#VALUE!	#VALUE!	#VALUE!	#VALUE!	y	n	n
BA1	BA1	n	N/A	N/A	Bloody Acre, Tortworth Estate	Gloucestershire	England	16	12	2016	autumn flux	ON REQUEST	Acer pseudoplatanus	alive	Woodland / Broadleaved / Semi-natural	A1.1.1	stem	15	1.2	NW	decay	wound	N/A	37	40.8	no	22	3	50	8	14	#VALUE!	#VALUE!	#VALUE!	#VALUE!	#VALUE!	#VALUE!	#VALUE!	#VALUE!	#VALUE!	#VALUE!	#VALUE!	#VALUE!	#VALUE!	#VALUE!	#VALUE!	y	n	n
BA1	BA1	n	N/A	N/A	Bloody Acre, Tortworth Estate	Gloucestershire	England	13	1	2017	winter	ON REQUEST	Acer pseudoplatanus	alive	Woodland / Broadleaved / Semi-natural	A1.1.1	stem	15	1.2	NW	decay	wound	N/A	37	40.8	no	22	3	50	8	14	#VALUE!	#VALUE!	#VALUE!	#VALUE!	#VALUE!	#VALUE!	#VALUE!	#VALUE!	#VALUE!	#VALUE!	#VALUE!	#VALUE!	#VALUE!	#VALUE!	#VALUE!	y	n	n
BA1	BA1	n	N/A	N/A	Bloody Acre, Tortworth Estate	Gloucestershire	England	25	2	2017	winter	ON REQUEST	Acer pseudoplatanus	alive	Woodland / Broadleaved / Semi-natural	A1.1.1	stem	15	1.2	NW	decay	wound	N/A	37	40.8	no	22	3	50	8	14	#VALUE!	#VALUE!	#VALUE!	#VALUE!	#VALUE!	#VALUE!	#VALUE!	#VALUE!	#VALUE!	#VALUE!	#VALUE!	#VALUE!	#VALUE!	#VALUE!	#VALUE!	y	n	n
BA1	BA1	n	N/A	N/A	Bloody Acre, Tortworth Estate	Gloucestershire	England	30	3	2017	spring flux	ON REQUEST	Acer pseudoplatanus	alive	Woodland / Broadleaved / Semi-natural	A1.1.1	stem	15	1.2	NW	decay	wound	N/A	37	40.8	no	22	3	50	8	14	#VALUE!	#VALUE!	#VALUE!	#VALUE!	#VALUE!	#VALUE!	#VALUE!	#VALUE!	#VALUE!	#VALUE!	#VALUE!	#VALUE!	#VALUE!	#VALUE!	#VALUE!	y	n	n
BA1	BA1	n	N/A	N/A	Bloody Acre, Tortworth Estate	Gloucestershire	England	29	1	2017	winter	ON REQUEST	Acer pseudoplatanus	alive	Woodland / Broadleaved / Semi-natural	A1.1.1	stem	15	1.2	NW	decay	wound	N/A	37	40.8	no	22	3	50	8	14	#VALUE!	#VALUE!	#VALUE!	#VALUE!	#VALUE!	#VALUE!	#VALUE!	#VALUE!	#VALUE!	#VALUE!	#VALUE!	#VALUE!	#VALUE!	#VALUE!	#VALUE!	y	n	n
BA1	BA1	n	N/A	N/A	Bloody Acre, Tortworth Estate	Gloucestershire	England	25	2	2017	winter	ON REQUEST	Acer pseudoplatanus	alive	Woodland / Broadleaved / Semi-natural	A1.1.1	stem	15	1.2	NW	decay	wound	N/A	37	40.8	no	22	3	50	8	14	#VALUE!	#VALUE!	#VALUE!	#VALUE!	#VALUE!	#VALUE!	#VALUE!	#VALUE!	#VALUE!	#VALUE!	#VALUE!	#VALUE!	#VALUE!	#VALUE!	#VALUE!	y	n	n
BA1	BA1	n	N/A	N/A	Bloody Acre, Tortworth Estate	Gloucestershire	England	30	3	2017	spring flux	ON REQUEST	Acer pseudoplatanus	alive	Woodland / Broadleaved / Semi-natural	A1.1.1	stem	15	1.2	NW	decay	wound	N/A	37	40.8	no	22	3	50	8	14	#VALUE!	#VALUE!	#VALUE!	#VALUE!	#VALUE!	#VALUE!	#VALUE!	#VALUE!	#VALUE!	#VALUE!	#VALUE!	#VALUE!	#VALUE!	#VALUE!	#VALUE!	y	n	n
BA2	BA2	n	N/A	N/A	Bloody Acre, Tortworth Estate	Gloucestershire	England	19	4	2016	spring flux	ON REQUEST	Acer pseudoplatanus	alive	Woodland / Broadleaved / Semi-natural	A1.1.1	stem	10	1.2	NW	decay	wound	N/A	14.8	15.2	no	96	4	21	0	4	y	y	n	n	y	n	n	n	n	n	n	n	y	n	n	y	n	n
BA2	BA2	n	N/A	N/A	Bloody Acre, Tortworth Estate	Gloucestershire	England	29	4	2016	spring flux	ON REQUEST	Acer pseudoplatanus	alive	Woodland / Broadleaved / Semi-natural	A1.1.1	stem	10	1.2	NW	decay	wound	N/A	14.8	15.2	no	96	4	21	0	4	#VALUE!	#VALUE!	#VALUE!	#VALUE!	#VALUE!	#VALUE!	#VALUE!	#VALUE!	#VALUE!	#VALUE!	#VALUE!	#VALUE!	#VALUE!	#VALUE!	#VALUE!	y	n	n
BA2	BA2	n	N/A	N/A	Bloody Acre, Tortworth Estate	Gloucestershire	England	14	6	2016	pregnancy	ON REQUEST	Acer pseudoplatanus	alive	Woodland / Broadleaved / Semi-natural	A1.1.1	stem	10	1.2	NW	decay	wound	N/A	14.8	15.2	no	96	4	21	0	4	#VALUE!	#VALUE!	#VALUE!	#VALUE!	#VALUE!	#VALUE!	#VALUE!	#VALUE!	#VALUE!	#VALUE!	#VALUE!	#VALUE!	#VALUE!	#VALUE!	#VALUE!	y	n	n
BA2	BA2	n	N/A	N/A	Bloody Acre, Tortworth Estate	Gloucestershire	England	1	8	2016	nursery	ON REQUEST	Acer pseudoplatanus	alive	Woodland / Broadleaved / Semi-natural	A1.1.1	stem	10	1.2	NW	decay	wound	N/A	14.8	15.2	no	96	4	21	0	4	#VALUE!	#VALUE!	#VALUE!	#VALUE!	#VALUE!	#VALUE!	#VALUE!	#VALUE!	#VALUE!	#VALUE!	#VALUE!	#VALUE!	#VALUE!	#VALUE!	#VALUE!	y	n	n
BA2	BA2	n	N/A	N/A	Bloody Acre, Tortworth Estate	Gloucestershire	England	25	8	2016	nursery	ON REQUEST	Acer pseudoplatanus	alive	Woodland / Broadleaved / Semi-natural	A1.1.1	stem	10	1.2	NW	decay	wound	N/A	14.8	15.2	no	96	4	21	0	4	#VALUE!	#VALUE!	#VALUE!	#VALUE!	#VALUE!	#VALUE!	#VALUE!	#VALUE!	#VALUE!	#VALUE!	#VALUE!	#VALUE!	#VALUE!	#VALUE!	#VALUE!	y	n	n
BA2	BA2	n	N/A	N/A	Bloody Acre, Tortworth Estate	Gloucestershire	England	21	9	2016	mating	ON REQUEST	Acer pseudoplatanus	alive	Woodland / Broadleaved / Semi-natural	A1.1.1	stem	10	1.2	NW	decay	wound	N/A	14.8	15.2	no	96	4	21	0	4	#VALUE!	#VALUE!	#VALUE!	#VALUE!	#VALUE!	#VALUE!	#VALUE!	#VALUE!	#VALUE!	#VALUE!	#VALUE!	#VALUE!	#VALUE!	#VALUE!	#VALUE!	y	n	n
BA2	BA2	n	N/A	N/A	Bloody Acre, Tortworth Estate	Gloucestershire	England	14	10	2016	mating	ON REQUEST	Acer pseudoplatanus	alive	Woodland / Broadleaved / Semi-natural	A1.1.1	stem	10	1.2	NW	decay	wound	N/A	14.8	15.2	no	96	4	21	0	4	#VALUE!	#VALUE!	#VALUE!	#VALUE!	#VALUE!	#VALUE!	#VALUE!	#VALUE!	#VALUE!	#VALUE!	#VALUE!	#VALUE!	#VALUE!	#VALUE!	#VALUE!	y	n	n
BA2	BA2	n	N/A	N/A	Bloody Acre, Tortworth Estate	Gloucestershire	England	17	11	2016	autumn flux	ON REQUEST	Acer pseudoplatanus	alive	Woodland / Broadleaved / Semi-natural	A1.1.1	stem	10	1.2	NW	decay	wound	N/A	14.8	15.2	no	96	4	21	0	4	#VALUE!	#VALUE!	#VALUE!	#VALUE!	#VALUE!	#VALUE!	#VALUE!	#VALUE!	#VALUE!	#VALUE!	#VALUE!	#VALUE!	#VALUE!	#VALUE!	#VALUE!	y	n	n
BA2	BA2	n	N/A	N/A	Bloody Acre, Tortworth Estate	Gloucestershire	England	16	12	2016	autumn flux	ON REQUEST	Acer pseudoplatanus	alive	Woodland / Broadleaved / Semi-natural	A1.1.1	stem	10	1.2	NW	decay	wound	N/A	14.8	15.2	no	96	4	21	0	4	#VALUE!	#VALUE!	#VALUE!	#VALUE!	#VALUE!	#VALUE!	#VALUE!	#VALUE!	#VALUE!	#VALUE!	#VALUE!	#VALUE!	#VALUE!	#VALUE!	#VALUE!	y	n	n
BA2	BA2	n	N/A	N/A	Bloody Acre, Tortworth Estate	Gloucestershire	England	13	1	2017	winter	ON REQUEST	Acer pseudoplatanus	alive	Woodland / Broadleaved / Semi-natural	A1.1.1	stem	10	1.2	NW	decay	wound	N/A	14.8	15.2	no	96	4	21	0	4	#VALUE!	#VALUE!	#VALUE!	#VALUE!	#VALUE!	#VALUE!	#VALUE!	#VALUE!	#VALUE!	#VALUE!	#VALUE!	#VALUE!	#VALUE!	#VALUE!	#VALUE!	y	n	n
BA2	BA2	n	N/A	N/A	Bloody Acre, Tortworth Estate	Gloucestershire	England	25	2	2017	winter	ON REQUEST	Acer pseudoplatanus	alive	Woodland / Broadleaved / Semi-natural	A1.1.1	stem	10	1.2	NW	decay	wound	N/A	14.8	15.2	no	96	4	21	0	4	#VALUE!	#VALUE!	#VALUE!	#VALUE!	#VALUE!	#VALUE!	#VALUE!	#VALUE!	#VALUE!	#VALUE!	#VALUE!	#VALUE!	#VALUE!	#VALUE!	#VALUE!	y	n	n
BA2	BA2	n	N/A	N/A	Bloody Acre, Tortworth Estate	Gloucestershire	England	30	3	2017	spring flux	ON REQUEST	Acer pseudoplatanus	alive	Woodland / Broadleaved / Semi-natural	A1.1.1	stem	10	1.2	NW	decay	wound	N/A	14.8	15.2	no	96	4	21	0	4	#VALUE!	#VALUE!	#VALUE!	#VALUE!	#VALUE!	#VALUE!	#VALUE!	#VALUE!	#VALUE!	#VALUE!	#VALUE!	#VALUE!	#VALUE!	#VALUE!	#VALUE!	y	n	n
BA3	BA3	n	N/A	N/A	Bloody Acre, Tortworth Estate	Gloucestershire	England	19	4	2016	spring flux	ON REQUEST	Acer pseudoplatanus	alive	Woodland / Broadleaved / Semi-natural	A1.1.1	stem	9	1.5	N	decay	wound	N/A	17.7	17.7	no	50	6	5	0	3	n	n	y	n	y	n	n	n	y	n	n	y	n	y	n	n	y	n
BA3	BA3	n	N/A	N/A	Bloody Acre, Tortworth Estate	Gloucestershire	England	29	4	2016	spring flux	ON REQUEST	Acer pseudoplatanus	alive	Woodland / Broadleaved / Semi-natural	A1.1.1	stem	9	1.5	N	decay	wound	N/A	17.7	17.7	no	50	6	5	0	3	#VALUE!	#VALUE!	#VALUE!	#VALUE!	#VALUE!	#VALUE!	#VALUE!	#VALUE!	#VALUE!	#VALUE!	#VALUE!	#VALUE!	#VALUE!	#VALUE!	#VALUE!	n	y	n
BA3	BA3	n	N/A	N/A	Bloody Acre, Tortworth Estate	Gloucestershire	England	14	6	2016	pregnancy	ON REQUEST	Acer pseudoplatanus	alive	Woodland / Broadleaved / Semi-natural	A1.1.1	stem	9	1.5	N	decay	wound	N/A	17.7	17.7	no	50	6	5	0	3	#VALUE!	#VALUE!	#VALUE!	#VALUE!	#VALUE!	#VALUE!	#VALUE!	#VALUE!	#VALUE!	#VALUE!	#VALUE!	#VALUE!	#VALUE!	#VALUE!	#VALUE!	n	y	n
BA3	BA3	n	N/A	N/A	Bloody Acre, Tortworth Estate	Gloucestershire	England	1	8	2016	nursery	ON REQUEST	Acer pseudoplatanus	alive	Woodland / Broadleaved / Semi-natural	A1.1.1	stem	9	1.5	N	decay	wound	N/A	17.7	17.7	no	50	6	5	0	3	#VALUE!	#VALUE!	#VALUE!	#VALUE!	#VALUE!	#VALUE!	#VALUE!	#VALUE!	#VALUE!	#VALUE!	#VALUE!	#VALUE!	#VALUE!	#VALUE!	#VALUE!	n	y	n
BA3	BA3	n	N/A	N/A	Bloody Acre, Tortworth Estate	Gloucestershire	England	25	8	2016	nursery	ON REQUEST	Acer pseudoplatanus	alive	Woodland / Broadleaved / Semi-natural	A1.1.1	stem	9	1.5	N	decay	wound	N/A	17.7	17.7	no	50	6	5	0	3	#VALUE!	#VALUE!	#VALUE!	#VALUE!	#VALUE!	#VALUE!	#VALUE!	#VALUE!	#VALUE!	#VALUE!	#VALUE!	#VALUE!	#VALUE!	#VALUE!	#VALUE!	n	y	n
BA3	BA3	n	N/A	N/A	Bloody Acre, Tortworth Estate	Gloucestershire	England	21	9	2016	mating	ON REQUEST	Acer pseudoplatanus	alive	Woodland / Broadleaved / Semi-natural	A1.1.1	stem	9	1.5	N	decay	wound	N/A	17.7	17.7	no	50	6	5	0	3	#VALUE!	#VALUE!	#VALUE!	#VALUE!	#VALUE!	#VALUE!	#VALUE!	#VALUE!	#VALUE!	#VALUE!	#VALUE!	#VALUE!	#VALUE!	#VALUE!	#VALUE!	n	y	n
BA3	BA3	n	N/A	N/A	Bloody Acre, Tortworth Estate	Gloucestershire	England	14	10	2016	mating	ON REQUEST	Acer pseudoplatanus	alive	Woodland / Broadleaved / Semi-natural	A1.1.1	stem	9	1.5	N	decay	wound	N/A	17.7	17.7	no	50	6	5	0	3	#VALUE!	#VALUE!	#VALUE!	#VALUE!	#VALUE!	#VALUE!	#VALUE!	#VALUE!	#VALUE!	#VALUE!	#VALUE!	#VALUE!	#VALUE!	#VALUE!	#VALUE!	n	y	n
BA3	BA3	n	N/A	N/A	Bloody Acre, Tortworth Estate	Gloucestershire	England	17	11	2016	autumn flux	ON REQUEST	Acer pseudoplatanus	alive	Woodland / Broadleaved / Semi-natural	A1.1.1	stem	9	1.5	N	decay	wound	N/A	17.7	17.7	no	50	6	5	0	3	#VALUE!	#VALUE!	#VALUE!	#VALUE!	#VALUE!	#VALUE!	#VALUE!	#VALUE!	#VALUE!	#VALUE!	#VALUE!	#VALUE!	#VALUE!	#VALUE!	#VALUE!	n	y	n
BA3	BA3	n	N/A	N/A	Bloody Acre, Tortworth Estate	Gloucestershire	England	16	12	2016	autumn flux	ON REQUEST	Acer pseudoplatanus	alive	Woodland / Broadleaved / Semi-natural	A1.1.1	stem	9	1.5	N	decay	wound	N/A	17.7	17.7	no	50	6	5	0	3	#VALUE!	#VALUE!	#VALUE!	#VALUE!	#VALUE!	#VALUE!	#VALUE!	#VALUE!	#VALUE!	#VALUE!	#VALUE!	#VALUE!	#VALUE!	#VALUE!	#VALUE!	n	y	n
BA3	BA3	n	N/A	N/A	Bloody Acre, Tortworth Estate	Gloucestershire	England	13	1	2017	winter	ON REQUEST	Acer pseudoplatanus	alive	Woodland / Broadleaved / Semi-natural	A1.1.1	stem	9	1.5	N	decay	wound	N/A	17.7	17.7	no	50	6	5	0	3	#VALUE!	#VALUE!	#VALUE!	#VALUE!	#VALUE!	#VALUE!	#VALUE!	#VALUE!	#VALUE!	#VALUE!	#VALUE!	#VALUE!	#VALUE!	#VALUE!	#VALUE!	n	y	n
BA3	BA3	n	N/A	N/A	Bloody Acre, Tortworth Estate	Gloucestershire	England	25	2	2017	winter	ON REQUEST	Acer pseudoplatanus	alive	Woodland / Broadleaved / Semi-natural	A1.1.1	stem	9	1.5	N	decay	wound	N/A	17.7	17.7	no	50	6	5	0	3	#VALUE!	#VALUE!	#VALUE!	#VALUE!	#VALUE!	#VALUE!	#VALUE!	#VALUE!	#VALUE!	#VALUE!	#VALUE!	#VALUE!	#VALUE!	#VALUE!	#VALUE!	n	y	n
BA3	BA3	n	N/A	N/A	Bloody Acre, Tortworth Estate	Gloucestershire	England	30	3	2017	spring flux	ON REQUEST	Acer pseudoplatanus	alive	Woodland / Broadleaved / Semi-natural	A1.1.1	stem	9	1.5	N	decay	wound	N/A	17.7	17.7	no	50	6	5	0	3	#VALUE!	#VALUE!	#VALUE!	#VALUE!	#VALUE!	#VALUE!	#VALUE!	#VALUE!	#VALUE!	#VALUE!	#VALUE!	#VALUE!	#VALUE!	#VALUE!	#VALUE!	n	y	n
BA4	BA4	n	N/A	N/A	Bloody Acre, Tortworth Estate	Gloucestershire	England	19	4	2016	spring flux	ON REQUEST	Acer pseudoplatanus	alive	Woodland / Broadleaved / Semi-natural	A1.1.1	stem	11	1	W	decay	wound	N/A	30	32	no	63	6	55	0	11	n	n	n	y	n	n	n	n	y	n	n	y	n	y	n	y	n	n
BA4	BA4	n	N/A	N/A	Bloody Acre, Tortworth Estate	Gloucestershire	England	29	4	2016	spring flux	ON REQUEST	Acer pseudoplatanus	alive	Woodland / Broadleaved / Semi-natural	A1.1.1	stem	11	1	W	decay	wound	N/A	30	32	no	63	6	55	0	11	#VALUE!	#VALUE!	#VALUE!	#VALUE!	#VALUE!	#VALUE!	#VALUE!	#VALUE!	#VALUE!	#VALUE!	#VALUE!	#VALUE!	#VALUE!	#VALUE!	#VALUE!	y	n	n
BA4	BA4	n	N/A	N/A	Bloody Acre, Tortworth Estate	Gloucestershire	England	14	6	2016	pregnancy	ON REQUEST	Acer pseudoplatanus	alive	Woodland / Broadleaved / Semi-natural	A1.1.1	stem	11	1	W	decay	wound	N/A	30	32	no	63	6	55	0	11	#VALUE!	#VALUE!	#VALUE!	#VALUE!	#VALUE!	#VALUE!	#VALUE!	#VALUE!	#VALUE!	#VALUE!	#VALUE!	#VALUE!	#VALUE!	#VALUE!	#VALUE!	y	n	n
BA4	BA4	n	N/A	N/A	Bloody Acre, Tortworth Estate	Gloucestershire	England	1	8	2016	nursery	ON REQUEST	Acer pseudoplatanus	alive	Woodland / Broadleaved / Semi-natural	A1.1.1	stem	11	1	W	decay	wound	N/A	30	32	no	63	6	55	0	11	#VALUE!	#VALUE!	#VALUE!	#VALUE!	#VALUE!	#VALUE!	#VALUE!	#VALUE!	#VALUE!	#VALUE!	#VALUE!	#VALUE!	#VALUE!	#VALUE!	#VALUE!	y	n	n
BA4	BA4	n	N/A	N/A	Bloody Acre, Tortworth Estate	Gloucestershire	England	25	8	2016	nursery	ON REQUEST	Acer pseudoplatanus	alive	Woodland / Broadleaved / Semi-natural	A1.1.1	stem	11	1	W	decay	wound	N/A	30	32	no	63	6	55	0	11	#VALUE!	#VALUE!	#VALUE!	#VALUE!	#VALUE!	#VALUE!	#VALUE!	#VALUE!	#VALUE!	#VALUE!	#VALUE!	#VALUE!	#VALUE!	#VALUE!	#VALUE!	y	n	n
BA4	BA4	n	N/A	N/A	Bloody Acre, Tortworth Estate	Gloucestershire	England	21	9	2016	mating	ON REQUEST	Acer pseudoplatanus	alive	Woodland / Broadleaved / Semi-natural	A1.1.1	stem	11	1	W	decay	wound	N/A	30	32	no	63	6	55	0	11	#VALUE!	#VALUE!	#VALUE!	#VALUE!	#VALUE!	#VALUE!	#VALUE!	#VALUE!	#VALUE!	#VALUE!	#VALUE!	#VALUE!	#VALUE!	#VALUE!	#VALUE!	y	n	n
BA4	BA4	n	N/A	N/A	Bloody Acre, Tortworth Estate	Gloucestershire	England	14	10	2016	mating	ON REQUEST	Acer pseudoplatanus	alive	Woodland / Broadleaved / Semi-natural	A1.1.1	stem	11	1	W	decay	wound	N/A	30	32	no	63	6	55	0	11	#VALUE!	#VALUE!	#VALUE!	#VALUE!	#VALUE!	#VALUE!	#VALUE!	#VALUE!	#VALUE!	#VALUE!	#VALUE!	#VALUE!	#VALUE!	#VALUE!	#VALUE!	y	n	n
BA4	BA4	n	N/A	N/A	Bloody Acre, Tortworth Estate	Gloucestershire	England	17	11	2016	autumn flux	ON REQUEST	Acer pseudoplatanus	alive	Woodland / Broadleaved / Semi-natural	A1.1.1	stem	11	1	W	decay	wound	N/A	30	32	no	63	6	55	0	11	#VALUE!	#VALUE!	#VALUE!	#VALUE!	#VALUE!	#VALUE!	#VALUE!	#VALUE!	#VALUE!	#VALUE!	#VALUE!	#VALUE!	#VALUE!	#VALUE!	#VALUE!	y	n	n
BA4	BA4	n	N/A	N/A	Bloody Acre, Tortworth Estate	Gloucestershire	England	16	12	2016	autumn flux	ON REQUEST	Acer pseudoplatanus	alive	Woodland / Broadleaved / Semi-natural	A1.1.1	stem	11	1	W	decay	wound	N/A	30	32	no	63	6	55	0	11	#VALUE!	#VALUE!	#VALUE!	#VALUE!	#VALUE!	#VALUE!	#VALUE!	#VALUE!	#VALUE!	#VALUE!	#VALUE!	#VALUE!	#VALUE!	#VALUE!	#VALUE!	y	n	n
BA4	BA4	n	N/A	N/A	Bloody Acre, Tortworth Estate	Gloucestershire	England	13	1	2017	winter	ON REQUEST	Acer pseudoplatanus	alive	Woodland / Broadleaved / Semi-natural	A1.1.1	stem	11	1	W	decay	wound	N/A	30	32	no	63	6	55	0	11	#VALUE!	#VALUE!	#VALUE!	#VALUE!	#VALUE!	#VALUE!	#VALUE!	#VALUE!	#VALUE!	#VALUE!	#VALUE!	#VALUE!	#VALUE!	#VALUE!	#VALUE!	y	n	n
BA4	BA4	n	N/A	N/A	Bloody Acre, Tortworth Estate	Gloucestershire	England	25	2	2017	winter	ON REQUEST	Acer pseudoplatanus	alive	Woodland / Broadleaved / Semi-natural	A1.1.1	stem	11	1	W	decay	wound	N/A	30	32	no	63	6	55	0	11	#VALUE!	#VALUE!	#VALUE!	#VALUE!	#VALUE!	#VALUE!	#VALUE!	#VALUE!	#VALUE!	#VALUE!	#VALUE!	#VALUE!	#VALUE!	#VALUE!	#VALUE!	y	n	n
BA4	BA4	n	N/A	N/A	Bloody Acre, Tortworth Estate	Gloucestershire	England	30	3	2017	spring flux	ON REQUEST	Acer pseudoplatanus	alive	Woodland / Broadleaved / Semi-natural	A1.1.1	stem	11	1	W	decay	wound	N/A	30	32	no	63	6	55	0	11	#VALUE!	#VALUE!	#VALUE!	#VALUE!	#VALUE!	#VALUE!	#VALUE!	#VALUE!	#VALUE!	#VALUE!	#VALUE!	#VALUE!	#VALUE!	#VALUE!	#VALUE!	y	n	n
BA5	BA5a	n	N/A	N/A	Bloody Acre, Tortworth Estate	Gloucestershire	England	19	4	2016	spring flux	ON REQUEST	Acer pseudoplatanus	alive	Woodland / Broadleaved / Semi-natural	A1.1.1	stem	13	1.8	NW	decay	wound	N/A	45.5	44	no	144	4	18	0	8	n	y	n	n	y	n	n	n	y	n	y	n	y	n	n	n	n	n
BA5	BA5a	n	N/A	N/A	Bloody Acre, Tortworth Estate	Gloucestershire	England	29	4	2016	spring flux	ON REQUEST	Acer pseudoplatanus	alive	Woodland / Broadleaved / Semi-natural	A1.1.1	stem	13	1.8	NW	decay	wound	N/A	45.5	44	no	144	4	18	0	8	#VALUE!	#VALUE!	#VALUE!	#VALUE!	#VALUE!	#VALUE!	#VALUE!	#VALUE!	#VALUE!	#VALUE!	#VALUE!	#VALUE!	#VALUE!	#VALUE!	#VALUE!	n	n	n
BA5	BA5a	n	N/A	N/A	Bloody Acre, Tortworth Estate	Gloucestershire	England	14	6	2016	pregnancy	ON REQUEST	Acer pseudoplatanus	alive	Woodland / Broadleaved / Semi-natural	A1.1.1	stem	13	1.8	NW	decay	wound	N/A	45.5	44	no	144	4	18	0	8	#VALUE!	#VALUE!	#VALUE!	#VALUE!	#VALUE!	#VALUE!	#VALUE!	#VALUE!	#VALUE!	#VALUE!	#VALUE!	#VALUE!	#VALUE!	#VALUE!	#VALUE!	n	n	n
BA5	BA5a	n	N/A	N/A	Bloody Acre, Tortworth Estate	Gloucestershire	England	1	8	2016	nursery	ON REQUEST	Acer pseudoplatanus	alive	Woodland / Broadleaved / Semi-natural	A1.1.1	stem	13	1.8	NW	decay	wound	N/A	45.5	44	no	144	4	18	0	8	#VALUE!	#VALUE!	#VALUE!	#VALUE!	#VALUE!	#VALUE!	#VALUE!	#VALUE!	#VALUE!	#VALUE!	#VALUE!	#VALUE!	#VALUE!	#VALUE!	#VALUE!	n	n	n
BA5	BA5a	n	N/A	N/A	Bloody Acre, Tortworth Estate	Gloucestershire	England	25	8	2016	nursery	ON REQUEST	Acer pseudoplatanus	alive	Woodland / Broadleaved / Semi-natural	A1.1.1	stem	13	1.8	NW	decay	wound	N/A	45.5	44	no	144	4	18	0	8	#VALUE!	#VALUE!	#VALUE!	#VALUE!	#VALUE!	#VALUE!	#VALUE!	#VALUE!	#VALUE!	#VALUE!	#VALUE!	#VALUE!	#VALUE!	#VALUE!	#VALUE!	n	n	n
BA5	BA5a	n	N/A	N/A	Bloody Acre, Tortworth Estate	Gloucestershire	England	21	9	2016	mating	ON REQUEST	Acer pseudoplatanus	alive	Woodland / Broadleaved / Semi-natural	A1.1.1	stem	13	1.8	NW	decay	wound	N/A	45.5	44	no	144	4	18	0	8	#VALUE!	#VALUE!	#VALUE!	#VALUE!	#VALUE!	#VALUE!	#VALUE!	#VALUE!	#VALUE!	#VALUE!	#VALUE!	#VALUE!	#VALUE!	#VALUE!	#VALUE!	n	n	n
BA5	BA5a	n	N/A	N/A	Bloody Acre, Tortworth Estate	Gloucestershire	England	14	10	2016	mating	ON REQUEST	Acer pseudoplatanus	alive	Woodland / Broadleaved / Semi-natural	A1.1.1	stem	13	1.8	NW	decay	wound	N/A	45.5	44	no	144	4	18	0	8	#VALUE!	#VALUE!	#VALUE!	#VALUE!	#VALUE!	#VALUE!	#VALUE!	#VALUE!	#VALUE!	#VALUE!	#VALUE!	#VALUE!	#VALUE!	#VALUE!	#VALUE!	n	n	n
BA5	BA5a	n	N/A	N/A	Bloody Acre, Tortworth Estate	Gloucestershire	England	17	11	2016	autumn flux	ON REQUEST	Acer pseudoplatanus	alive	Woodland / Broadleaved / Semi-natural	A1.1.1	stem	13	1.8	NW	decay	wound	N/A	45.5	44	no	144	4	18	0	8	#VALUE!	#VALUE!	#VALUE!	#VALUE!	#VALUE!	#VALUE!	#VALUE!	#VALUE!	#VALUE!	#VALUE!	#VALUE!	#VALUE!	#VALUE!	#VALUE!	#VALUE!	n	n	n
BA5	BA5a	n	N/A	N/A	Bloody Acre, Tortworth Estate	Gloucestershire	England	16	12	2016	autumn flux	ON REQUEST	Acer pseudoplatanus	alive	Woodland / Broadleaved / Semi-natural	A1.1.1	stem	13	1.8	NW	decay	wound	N/A	45.5	44	no	144	4	18	0	8	#VALUE!	#VALUE!	#VALUE!	#VALUE!	#VALUE!	#VALUE!	#VALUE!	#VALUE!	#VALUE!	#VALUE!	#VALUE!	#VALUE!	#VALUE!	#VALUE!	#VALUE!	n	n	n
BA5	BA5a	n	N/A	N/A	Bloody Acre, Tortworth Estate	Gloucestershire	England	13	1	2017	winter	ON REQUEST	Acer pseudoplatanus	alive	Woodland / Broadleaved / Semi-natural	A1.1.1	stem	13	1.8	NW	decay	wound	N/A	45.5	44	no	144	4	18	0	8	#VALUE!	#VALUE!	#VALUE!	#VALUE!	#VALUE!	#VALUE!	#VALUE!	#VALUE!	#VALUE!	#VALUE!	#VALUE!	#VALUE!	#VALUE!	#VALUE!	#VALUE!	n	n	n
BA5	BA5a	n	N/A	N/A	Bloody Acre, Tortworth Estate	Gloucestershire	England	25	2	2017	winter	ON REQUEST	Acer pseudoplatanus	alive	Woodland / Broadleaved / Semi-natural	A1.1.1	stem	13	1.8	NW	decay	wound	N/A	45.5	44	no	144	4	18	0	8	#VALUE!	#VALUE!	#VALUE!	#VALUE!	#VALUE!	#VALUE!	#VALUE!	#VALUE!	#VALUE!	#VALUE!	#VALUE!	#VALUE!	#VALUE!	#VALUE!	#VALUE!	n	n	n
BA5	BA5a	n	N/A	N/A	Bloody Acre, Tortworth Estate	Gloucestershire	England	30	3	2017	spring flux	ON REQUEST	Acer pseudoplatanus	alive	Woodland / Broadleaved / Semi-natural	A1.1.1	stem	13	1.8	NW	decay	wound	N/A	45.5	44	no	144	4	18	0	8	#VALUE!	#VALUE!	#VALUE!	#VALUE!	#VALUE!	#VALUE!	#VALUE!	#VALUE!	#VALUE!	#VALUE!	#VALUE!	#VALUE!	#VALUE!	#VALUE!	#VALUE!	n	y	n
BA5	BA5b	n	N/A	N/A	Bloody Acre, Tortworth Estate	Gloucestershire	England	19	4	2016	spring flux	ON REQUEST	Acer pseudoplatanus	alive	Woodland / Broadleaved / Semi-natural	A1.1.1	stem	13	1.8	NW	decay	wound	N/A	45.5	44	no	35	4	60	0	6	#VALUE!	#VALUE!	#VALUE!	#VALUE!	#VALUE!	#VALUE!	#VALUE!	#VALUE!	#VALUE!	#VALUE!	#VALUE!	#VALUE!	#VALUE!	#VALUE!	#VALUE!	n	y	n
BA5	BA5b	n	N/A	N/A	Bloody Acre, Tortworth Estate	Gloucestershire	England	29	4	2016	spring flux	ON REQUEST	Acer pseudoplatanus	alive	Woodland / Broadleaved / Semi-natural	A1.1.1	stem	13	1.8	NW	decay	wound	N/A	45.5	44	no	35	4	60	0	6	#VALUE!	#VALUE!	#VALUE!	#VALUE!	#VALUE!	#VALUE!	#VALUE!	#VALUE!	#VALUE!	#VALUE!	#VALUE!	#VALUE!	#VALUE!	#VALUE!	#VALUE!	n	y	n
BA5	BA5b	n	N/A	N/A	Bloody Acre, Tortworth Estate	Gloucestershire	England	14	6	2016	pregnancy	ON REQUEST	Acer pseudoplatanus	alive	Woodland / Broadleaved / Semi-natural	A1.1.1	stem	13	1.8	NW	decay	wound	N/A	45.5	44	no	35	4	60	0	6	#VALUE!	#VALUE!	#VALUE!	#VALUE!	#VALUE!	#VALUE!	#VALUE!	#VALUE!	#VALUE!	#VALUE!	#VALUE!	#VALUE!	#VALUE!	#VALUE!	#VALUE!	n	y	n
BA5	BA5b	n	N/A	N/A	Bloody Acre, Tortworth Estate	Gloucestershire	England	1	8	2016	nursery	ON REQUEST	Acer pseudoplatanus	alive	Woodland / Broadleaved / Semi-natural	A1.1.1	stem	13	1.8	NW	decay	wound	N/A	45.5	44	no	35	4	60	0	6	#VALUE!	#VALUE!	#VALUE!	#VALUE!	#VALUE!	#VALUE!	#VALUE!	#VALUE!	#VALUE!	#VALUE!	#VALUE!	#VALUE!	#VALUE!	#VALUE!	#VALUE!	n	y	n
BA5	BA5b	n	N/A	N/A	Bloody Acre, Tortworth Estate	Gloucestershire	England	25	8	2016	nursery	ON REQUEST	Acer pseudoplatanus	alive	Woodland / Broadleaved / Semi-natural	A1.1.1	stem	13	1.8	NW	decay	wound	N/A	45.5	44	no	35	4	60	0	6	#VALUE!	#VALUE!	#VALUE!	#VALUE!	#VALUE!	#VALUE!	#VALUE!	#VALUE!	#VALUE!	#VALUE!	#VALUE!	#VALUE!	#VALUE!	#VALUE!	#VALUE!	n	y	n
BA5	BA5b	n	N/A	N/A	Bloody Acre, Tortworth Estate	Gloucestershire	England	21	9	2016	mating	ON REQUEST	Acer pseudoplatanus	alive	Woodland / Broadleaved / Semi-natural	A1.1.1	stem	13	1.8	NW	decay	wound	N/A	45.5	44	no	35	4	60	0	6	#VALUE!	#VALUE!	#VALUE!	#VALUE!	#VALUE!	#VALUE!	#VALUE!	#VALUE!	#VALUE!	#VALUE!	#VALUE!	#VALUE!	#VALUE!	#VALUE!	#VALUE!	n	y	n
BA5	BA5b	n	N/A	N/A	Bloody Acre, Tortworth Estate	Gloucestershire	England	14	10	2016	mating	ON REQUEST	Acer pseudoplatanus	alive	Woodland / Broadleaved / Semi-natural	A1.1.1	stem	13	1.8	NW	decay	wound	N/A	45.5	44	no	35	4	60	0	6	#VALUE!	#VALUE!	#VALUE!	#VALUE!	#VALUE!	#VALUE!	#VALUE!	#VALUE!	#VALUE!	#VALUE!	#VALUE!	#VALUE!	#VALUE!	#VALUE!	#VALUE!	n	y	n
BA5	BA5b	n	N/A	N/A	Bloody Acre, Tortworth Estate	Gloucestershire	England	17	11	2016	autumn flux	ON REQUEST	Acer pseudoplatanus	alive	Woodland / Broadleaved / Semi-natural	A1.1.1	stem	13	1.8	NW	decay	wound	N/A	45.5	44	no	35	4	60	0	6	#VALUE!	#VALUE!	#VALUE!	#VALUE!	#VALUE!	#VALUE!	#VALUE!	#VALUE!	#VALUE!	#VALUE!	#VALUE!	#VALUE!	#VALUE!	#VALUE!	#VALUE!	n	y	n
BA5	BA5b	n	N/A	N/A	Bloody Acre, Tortworth Estate	Gloucestershire	England	16	12	2016	autumn flux	ON REQUEST	Acer pseudoplatanus	alive	Woodland / Broadleaved / Semi-natural	A1.1.1	stem	13	1.8	NW	decay	wound	N/A	45.5	44	no	35	4	60	0	6	#VALUE!	#VALUE!	#VALUE!	#VALUE!	#VALUE!	#VALUE!	#VALUE!	#VALUE!	#VALUE!	#VALUE!	#VALUE!	#VALUE!	#VALUE!	#VALUE!	#VALUE!	n	y	n
BA5	BA5b	n	N/A	N/A	Bloody Acre, Tortworth Estate	Gloucestershire	England	13	1	2017	winter	ON REQUEST	Acer pseudoplatanus	alive	Woodland / Broadleaved / Semi-natural	A1.1.1	stem	13	1.8	NW	decay	wound	N/A	45.5	44	no	35	4	60	0	6	#VALUE!	#VALUE!	#VALUE!	#VALUE!	#VALUE!	#VALUE!	#VALUE!	#VALUE!	#VALUE!	#VALUE!	#VALUE!	#VALUE!	#VALUE!	#VALUE!	#VALUE!	n	y	n
BA5	BA5b	n	N/A	N/A	Bloody Acre, Tortworth Estate	Gloucestershire	England	25	2	2017	winter	ON REQUEST	Acer pseudoplatanus	alive	Woodland / Broadleaved / Semi-natural	A1.1.1	stem	13	1.8	NW	decay	wound	N/A	45.5	44	no	35	4	60	0	6	#VALUE!	#VALUE!	#VALUE!	#VALUE!	#VALUE!	#VALUE!	#VALUE!	#VALUE!	#VALUE!	#VALUE!	#VALUE!	#VALUE!	#VALUE!	#VALUE!	#VALUE!	n	y	n
BA5	BA5b	n	N/A	N/A	Bloody Acre, Tortworth Estate	Gloucestershire	England	30	3	2017	spring flux	ON REQUEST	Acer pseudoplatanus	alive	Woodland / Broadleaved / Semi-natural	A1.1.1	stem	13	1.8	NW	decay	wound	N/A	45.5	44	no	35	4	60	0	6	#VALUE!	#VALUE!	#VALUE!	#VALUE!	#VALUE!	#VALUE!	#VALUE!	#VALUE!	#VALUE!	#VALUE!	#VALUE!	#VALUE!	#VALUE!	#VALUE!	#VALUE!	n	y	n
BA6	BA6	n	N/A	N/A	Bloody Acre, Tortworth Estate	Gloucestershire	England	19	4	2016	spring flux	ON REQUEST	Acer pseudoplatanus	alive	Woodland / Broadleaved / Semi-natural	A1.1.1	stem	15	0.7	W	decay	wound	N/A	11	15	no	15	2	18	0	3	y	y	n	n	n	n	n	n	y	n	n	y	n	y	n	n	y	n
BA6	BA6	n	N/A	N/A	Bloody Acre, Tortworth Estate	Gloucestershire	England	29	4	2016	spring flux	ON REQUEST	Acer pseudoplatanus	alive	Woodland / Broadleaved / Semi-natural	A1.1.1	stem	15	0.7	W	decay	wound	N/A	11	15	no	15	2	18	0	3	#VALUE!	#VALUE!	#VALUE!	#VALUE!	#VALUE!	#VALUE!	#VALUE!	#VALUE!	#VALUE!	#VALUE!	#VALUE!	#VALUE!	#VALUE!	#VALUE!	#VALUE!	n	y	n
BA6	BA6	n	N/A	N/A	Bloody Acre, Tortworth Estate	Gloucestershire	England	14	6	2016	pregnancy	ON REQUEST	Acer pseudoplatanus	alive	Woodland / Broadleaved / Semi-natural	A1.1.1	stem	15	0.7	W	decay	wound	N/A	11	15	no	15	2	18	0	3	#VALUE!	#VALUE!	#VALUE!	#VALUE!	#VALUE!	#VALUE!	#VALUE!	#VALUE!	#VALUE!	#VALUE!	#VALUE!	#VALUE!	#VALUE!	#VALUE!	#VALUE!	n	y	n
BA6	BA6	n	N/A	N/A	Bloody Acre, Tortworth Estate	Gloucestershire	England	1	8	2016	nursery	ON REQUEST	Acer pseudoplatanus	alive	Woodland / Broadleaved / Semi-natural	A1.1.1	stem	15	0.7	W	decay	wound	N/A	11	15	no	15	2	18	0	3	#VALUE!	#VALUE!	#VALUE!	#VALUE!	#VALUE!	#VALUE!	#VALUE!	#VALUE!	#VALUE!	#VALUE!	#VALUE!	#VALUE!	#VALUE!	#VALUE!	#VALUE!	n	y	n
BA6	BA6	n	N/A	N/A	Bloody Acre, Tortworth Estate	Gloucestershire	England	25	8	2016	nursery	ON REQUEST	Acer pseudoplatanus	alive	Woodland / Broadleaved / Semi-natural	A1.1.1	stem	15	0.7	W	decay	wound	N/A	11	15	no	15	2	18	0	3	#VALUE!	#VALUE!	#VALUE!	#VALUE!	#VALUE!	#VALUE!	#VALUE!	#VALUE!	#VALUE!	#VALUE!	#VALUE!	#VALUE!	#VALUE!	#VALUE!	#VALUE!	n	y	n
BA6	BA6	n	N/A	N/A	Bloody Acre, Tortworth Estate	Gloucestershire	England	21	9	2016	mating	ON REQUEST	Acer pseudoplatanus	alive	Woodland / Broadleaved / Semi-natural	A1.1.1	stem	15	0.7	W	decay	wound	N/A	11	15	no	15	2	18	0	3	#VALUE!	#VALUE!	#VALUE!	#VALUE!	#VALUE!	#VALUE!	#VALUE!	#VALUE!	#VALUE!	#VALUE!	#VALUE!	#VALUE!	#VALUE!	#VALUE!	#VALUE!	n	y	n
BA6	BA6	n	N/A	N/A	Bloody Acre, Tortworth Estate	Gloucestershire	England	14	10	2016	mating	ON REQUEST	Acer pseudoplatanus	alive	Woodland / Broadleaved / Semi-natural	A1.1.1	stem	15	0.7	W	decay	wound	N/A	11	15	no	15	2	18	0	3	#VALUE!	#VALUE!	#VALUE!	#VALUE!	#VALUE!	#VALUE!	#VALUE!	#VALUE!	#VALUE!	#VALUE!	#VALUE!	#VALUE!	#VALUE!	#VALUE!	#VALUE!	n	y	n
BA6	BA6	n	N/A	N/A	Bloody Acre, Tortworth Estate	Gloucestershire	England	17	11	2016	autumn flux	ON REQUEST	Acer pseudoplatanus	alive	Woodland / Broadleaved / Semi-natural	A1.1.1	stem	15	0.7	W	decay	wound	N/A	11	15	no	15	2	18	0	3	#VALUE!	#VALUE!	#VALUE!	#VALUE!	#VALUE!	#VALUE!	#VALUE!	#VALUE!	#VALUE!	#VALUE!	#VALUE!	#VALUE!	#VALUE!	#VALUE!	#VALUE!	n	y	n
BA6	BA6	n	N/A	N/A	Bloody Acre, Tortworth Estate	Gloucestershire	England	16	12	2016	autumn flux	ON REQUEST	Acer pseudoplatanus	alive	Woodland / Broadleaved / Semi-natural	A1.1.1	stem	15	0.7	W	decay	wound	N/A	11	15	no	15	2	18	0	3	#VALUE!	#VALUE!	#VALUE!	#VALUE!	#VALUE!	#VALUE!	#VALUE!	#VALUE!	#VALUE!	#VALUE!	#VALUE!	#VALUE!	#VALUE!	#VALUE!	#VALUE!	n	y	n
BA6	BA6	n	N/A	N/A	Bloody Acre, Tortworth Estate	Gloucestershire	England	13	1	2017	winter	ON REQUEST	Acer pseudoplatanus	alive	Woodland / Broadleaved / Semi-natural	A1.1.1	stem	15	0.7	W	decay	wound	N/A	11	15	no	15	2	18	0	3	#VALUE!	#VALUE!	#VALUE!	#VALUE!	#VALUE!	#VALUE!	#VALUE!	#VALUE!	#VALUE!	#VALUE!	#VALUE!	#VALUE!	#VALUE!	#VALUE!	#VALUE!	n	y	n
BA6	BA6	n	N/A	N/A	Bloody Acre, Tortworth Estate	Gloucestershire	England	25	2	2017	winter	ON REQUEST	Acer pseudoplatanus	alive	Woodland / Broadleaved / Semi-natural	A1.1.1	stem	15	0.7	W	decay	wound	N/A	11	15	no	15	2	18	0	3	#VALUE!	#VALUE!	#VALUE!	#VALUE!	#VALUE!	#VALUE!	#VALUE!	#VALUE!	#VALUE!	#VALUE!	#VALUE!	#VALUE!	#VALUE!	#VALUE!	#VALUE!	n	y	n
BA6	BA6	n	N/A	N/A	Bloody Acre, Tortworth Estate	Gloucestershire	England	30	3	2017	spring flux	ON REQUEST	Acer pseudoplatanus	alive	Woodland / Broadleaved / Semi-natural	A1.1.1	stem	15	0.7	W	decay	wound	N/A	11	15	no	15	2	18	0	3	#VALUE!	#VALUE!	#VALUE!	#VALUE!	#VALUE!	#VALUE!	#VALUE!	#VALUE!	#VALUE!	#VALUE!	#VALUE!	#VALUE!	#VALUE!	#VALUE!	#VALUE!	n	y	n
BaG1	BaG1	pb	Myotis nattereri	o1s	Batsford Arboretum	Gloucestershire	England	27	5	2019	pregnancy	ON REQUEST	Tilia cordata	alive	Woodland / Broadleaved / Semi-natural	A1.1.1	stem	12	1.85	W	decay	knot-hole	N/A	36	34	no	5	4.5	16	0	7	n	n	y	y	y	y	y	n	n	n	n	n	y	n	n	y	n	n
BcC1	BcC1	pb	Pipistrellus pygmaeus	o1s	Blindcrake	Cumbria	England	21	6	2018	pregnancy	ON REQUEST	Fraxinus excelsior	alive	Woodland / Parkland.scattered trees	A3	limb	18	8	N	decay	tear-out	N/A	100	20	no	4	4	6	0	3	n	n	n	y	n	n	n	n	n	n	n	n	y	n	n	n	n	n
BcS1	BcS1	n	N/A	N/A	Bin Combe	Somerset	England	4	2	2016	winter	ON REQUEST	Corylus avellana	alive	Woodland / Broadleaved / Semi-natural	A1.1.1	stem	7	3.3	N and S	damage	hazard-beam	N/A	19.5	19.5	yes (opposite)	55	2.5	15	54	2.5	y	n	n	n	y	y	y	n	n	n	n	n	y	n	n	n	n	y
BcS1	BcS1	n	N/A	N/A	Bin Combe	Somerset	England	23	4	2017	spring flux	ON REQUEST	Corylus avellana	alive	Woodland / Broadleaved / Semi-natural	A1.1.1	stem	7	3.3	N and S	damage	hazard-beam	N/A	19.5	19.5	yes (opposite)	55	2.5	15	54	2.5	y	n	n	n	y	y	y	n	n	n	n	n	y	n	n	n	n	y
BcS2	BcS2	n	N/A	N/A	Bin Combe	Somerset	England	4	2	2016	winter	ON REQUEST	Quercus petraea	alive	Woodland / Broadleaved / Semi-natural	A1.1.1	stem	10	0.9	S	damage	frost-crack	N/A	23.5	26.8	no	9	5	51	0	6	y	n	y	n	y	y	y	y	n	n	n	n	y	n	n	n	y	n
BcS2	BcS2	n	N/A	N/A	Bin Combe	Somerset	England	23	4	2017	spring flux	ON REQUEST	Quercus petraea	alive	Woodland / Broadleaved / Semi-natural	A1.1.1	stem	10	0.9	S	damage	frost-crack	N/A	23.5	26.8	no	9	5	51	0	6	y	n	y	n	y	y	y	y	n	n	n	n	y	n	n	n	y	n
BdW1	BdW1	pn	N/A	o1s	Bowdown Wood	Berkshire	England	9	3	2014	spring flux	ON REQUEST	Quercus robur	alive	Woodland / Broadleaved / Semi-natural	A1.1.1	stem	8.5	6.49	S	decay	woodpecker-hole	N/A	98.4	81.3	no	6.3	6.5	10	0	39	n	y	y	n	y	n	y	n	n	n	n	n	n	y	y	y	n	n
BdW2	BdW2	pn	N/A	o1s	Bowdown Wood	Berkshire	England	12	4	2015	spring flux	ON REQUEST	Alnus glutinosa	alive	Woodland / Broadleaved / Semi-natural	A1.1.1	stem	5.3	3.3	S	decay	wound	N/A	15	10	no	10	5	#VALUE!	#VALUE!	#VALUE!	#VALUE!	#VALUE!	#VALUE!	#VALUE!	#VALUE!	#VALUE!	#VALUE!	#VALUE!	#VALUE!	#VALUE!	#VALUE!	#VALUE!	y	n	n	#VALUE!	#VALUE!	#VALUE!
BdW2	BdW2	pn	N/A	o1s	Bowdown Wood	Berkshire	England	10	5	2015	pregnancy	ON REQUEST	Alnus glutinosa	alive	Woodland / Broadleaved / Semi-natural	A1.1.1	stem	5.3	3.3	S	decay	wound	N/A	15	10	no	10	5	#VALUE!	#VALUE!	#VALUE!	#VALUE!	#VALUE!	#VALUE!	#VALUE!	#VALUE!	#VALUE!	#VALUE!	#VALUE!	#VALUE!	#VALUE!	#VALUE!	#VALUE!	y	n	n	#VALUE!	#VALUE!	#VALUE!
BdW2	BdW2	pn	N/A	o1s	Bowdown Wood	Berkshire	England	25	7	2015	nursery	ON REQUEST	Alnus glutinosa	alive	Woodland / Broadleaved / Semi-natural	A1.1.1	stem	5.3	3.3	S	decay	wound	N/A	15	10	no	10	5	#VALUE!	#VALUE!	#VALUE!	#VALUE!	#VALUE!	#VALUE!	#VALUE!	#VALUE!	#VALUE!	#VALUE!	#VALUE!	#VALUE!	#VALUE!	#VALUE!	#VALUE!	y	n	n	#VALUE!	#VALUE!	#VALUE!
BdW2	BdW2	pn	N/A	o1s	Bowdown Wood	Berkshire	England	22	8	2015	nursery	ON REQUEST	Alnus glutinosa	alive	Woodland / Broadleaved / Semi-natural	A1.1.1	stem	5.3	3.3	S	decay	wound	N/A	15	10	no	10	5	#VALUE!	#VALUE!	#VALUE!	#VALUE!	#VALUE!	#VALUE!	#VALUE!	#VALUE!	#VALUE!	#VALUE!	#VALUE!	#VALUE!	#VALUE!	#VALUE!	#VALUE!	y	n	n	#VALUE!	#VALUE!	#VALUE!
BdW2	BdW2	pn	N/A	o1s	Bowdown Wood	Berkshire	England	19	9	2015	mating	ON REQUEST	Alnus glutinosa	alive	Woodland / Broadleaved / Semi-natural	A1.1.1	stem	5.3	3.3	S	decay	wound	N/A	15	10	no	10	5	#VALUE!	#VALUE!	#VALUE!	#VALUE!	#VALUE!	#VALUE!	#VALUE!	#VALUE!	#VALUE!	#VALUE!	#VALUE!	#VALUE!	#VALUE!	#VALUE!	#VALUE!	y	n	n	#VALUE!	#VALUE!	#VALUE!
BdW2	BdW2	pn	N/A	o1s	Bowdown Wood	Berkshire	England	11	10	2015	mating	ON REQUEST	Alnus glutinosa	alive	Woodland / Broadleaved / Semi-natural	A1.1.1	stem	5.3	3.3	S	decay	wound	N/A	15	10	no	10	5	#VALUE!	#VALUE!	#VALUE!	#VALUE!	#VALUE!	#VALUE!	#VALUE!	#VALUE!	#VALUE!	#VALUE!	#VALUE!	#VALUE!	#VALUE!	#VALUE!	#VALUE!	y	n	n	#VALUE!	#VALUE!	#VALUE!
BdW2	BdW2	pn	N/A	o1s	Bowdown Wood	Berkshire	England	20	3	2016	spring flux	ON REQUEST	Alnus glutinosa	alive	Woodland / Broadleaved / Semi-natural	A1.1.1	stem	5.3	3.3	S	decay	wound	N/A	15	10	no	10	5	#VALUE!	#VALUE!	#VALUE!	#VALUE!	#VALUE!	#VALUE!	#VALUE!	#VALUE!	#VALUE!	#VALUE!	#VALUE!	#VALUE!	#VALUE!	#VALUE!	#VALUE!	y	n	n	#VALUE!	#VALUE!	#VALUE!
BdW2	BdW2	pb	Plecotus auritus	o1s	Bowdown Wood	Berkshire	England	9	4	2016	spring flux	ON REQUEST	Alnus glutinosa	alive	Woodland / Broadleaved / Semi-natural	A1.1.1	stem	5.3	3.3	S	decay	wound	N/A	15	10	no	10	5	#VALUE!	#VALUE!	#VALUE!	#VALUE!	#VALUE!	#VALUE!	#VALUE!	#VALUE!	#VALUE!	#VALUE!	#VALUE!	#VALUE!	#VALUE!	#VALUE!	#VALUE!	y	n	n	#VALUE!	#VALUE!	#VALUE!
BdW2	BdW2	pn	N/A	o1s	Bowdown Wood	Berkshire	England	4	9	2016	mating	ON REQUEST	Alnus glutinosa	alive	Woodland / Broadleaved / Semi-natural	A1.1.1	stem	5.3	3.3	S	decay	wound	N/A	15	10	no	10	5	#VALUE!	#VALUE!	#VALUE!	#VALUE!	#VALUE!	#VALUE!	#VALUE!	#VALUE!	#VALUE!	#VALUE!	#VALUE!	#VALUE!	#VALUE!	#VALUE!	#VALUE!	y	n	n	#VALUE!	#VALUE!	#VALUE!
BdW2	BdW2	pb	Plecotus auritus	o1s	Bowdown Wood	Berkshire	England	19	5	2018	pregnancy	ON REQUEST	Alnus glutinosa	alive	Woodland / Broadleaved / Semi-natural	A1.1.1	stem	5.3	3.3	S	decay	wound	N/A	15	10	no	10	5	#VALUE!	#VALUE!	#VALUE!	#VALUE!	#VALUE!	#VALUE!	#VALUE!	#VALUE!	#VALUE!	#VALUE!	#VALUE!	#VALUE!	#VALUE!	#VALUE!	#VALUE!	y	n	n	#VALUE!	#VALUE!	#VALUE!
BdW2	BdW2	pn	N/A	o1s	Bowdown Wood	Berkshire	England	2	2	2019	winter	ON REQUEST	Alnus glutinosa	alive	Woodland / Broadleaved / Semi-natural	A1.1.1	stem	5.3	3.3	S	decay	wound	N/A	15	10	no	10	5	#VALUE!	#VALUE!	#VALUE!	#VALUE!	#VALUE!	#VALUE!	#VALUE!	#VALUE!	#VALUE!	#VALUE!	#VALUE!	#VALUE!	#VALUE!	#VALUE!	#VALUE!	y	n	n	#VALUE!	#VALUE!	#VALUE!
BdW3	BdW3	pn	N/A	o1s	Bowdown Wood	Berkshire	England	12	4	2015	spring flux	ON REQUEST	Alnus glutinosa	alive	Woodland / Broadleaved / Semi-natural	A1.1.1	stem	18.1	2.8	N	decay	wound	N/A	30	20	no	30	5	#VALUE!	#VALUE!	#VALUE!	#VALUE!	#VALUE!	#VALUE!	#VALUE!	#VALUE!	#VALUE!	#VALUE!	#VALUE!	#VALUE!	#VALUE!	#VALUE!	#VALUE!	y	n	n	#VALUE!	#VALUE!	#VALUE!
BdW3	BdW3	pn	N/A	o1s	Bowdown Wood	Berkshire	England	10	5	2015	pregnancy	ON REQUEST	Alnus glutinosa	alive	Woodland / Broadleaved / Semi-natural	A1.1.1	stem	18.1	2.8	N	decay	wound	N/A	30	20	no	30	5	#VALUE!	#VALUE!	#VALUE!	#VALUE!	#VALUE!	#VALUE!	#VALUE!	#VALUE!	#VALUE!	#VALUE!	#VALUE!	#VALUE!	#VALUE!	#VALUE!	#VALUE!	y	n	n	#VALUE!	#VALUE!	#VALUE!
BdW3	BdW3	pn	N/A	o1s	Bowdown Wood	Berkshire	England	25	7	2015	nursery	ON REQUEST	Alnus glutinosa	alive	Woodland / Broadleaved / Semi-natural	A1.1.1	stem	18.1	2.8	N	decay	wound	N/A	30	20	no	30	5	#VALUE!	#VALUE!	#VALUE!	#VALUE!	#VALUE!	#VALUE!	#VALUE!	#VALUE!	#VALUE!	#VALUE!	#VALUE!	#VALUE!	#VALUE!	#VALUE!	#VALUE!	y	n	n	#VALUE!	#VALUE!	#VALUE!
BdW3	BdW3	pn	N/A	o1s	Bowdown Wood	Berkshire	England	22	8	2015	nursery	ON REQUEST	Alnus glutinosa	alive	Woodland / Broadleaved / Semi-natural	A1.1.1	stem	18.1	2.8	N	decay	wound	N/A	30	20	no	30	5	#VALUE!	#VALUE!	#VALUE!	#VALUE!	#VALUE!	#VALUE!	#VALUE!	#VALUE!	#VALUE!	#VALUE!	#VALUE!	#VALUE!	#VALUE!	#VALUE!	#VALUE!	y	n	n	#VALUE!	#VALUE!	#VALUE!
BdW3	BdW3	pn	N/A	o1s	Bowdown Wood	Berkshire	England	19	9	2015	mating	ON REQUEST	Alnus glutinosa	alive	Woodland / Broadleaved / Semi-natural	A1.1.1	stem	18.1	2.8	N	decay	wound	N/A	30	20	no	30	5	#VALUE!	#VALUE!	#VALUE!	#VALUE!	#VALUE!	#VALUE!	#VALUE!	#VALUE!	#VALUE!	#VALUE!	#VALUE!	#VALUE!	#VALUE!	#VALUE!	#VALUE!	y	n	n	#VALUE!	#VALUE!	#VALUE!
BdW3	BdW3	pn	N/A	o1s	Bowdown Wood	Berkshire	England	11	10	2015	mating	ON REQUEST	Alnus glutinosa	alive	Woodland / Broadleaved / Semi-natural	A1.1.1	stem	18.1	2.8	N	decay	wound	N/A	30	20	no	30	5	#VALUE!	#VALUE!	#VALUE!	#VALUE!	#VALUE!	#VALUE!	#VALUE!	#VALUE!	#VALUE!	#VALUE!	#VALUE!	#VALUE!	#VALUE!	#VALUE!	#VALUE!	y	n	n	#VALUE!	#VALUE!	#VALUE!
BdW3	BdW3	pb	Plecotus auritus	o1s	Bowdown Wood	Berkshire	England	9	4	2016	spring flux	ON REQUEST	Alnus glutinosa	alive	Woodland / Broadleaved / Semi-natural	A1.1.1	stem	18.1	2.8	N	decay	wound	N/A	30	20	no	30	5	#VALUE!	#VALUE!	#VALUE!	#VALUE!	#VALUE!	#VALUE!	#VALUE!	#VALUE!	#VALUE!	#VALUE!	#VALUE!	#VALUE!	#VALUE!	#VALUE!	#VALUE!	y	n	n	#VALUE!	#VALUE!	#VALUE!
BdW3	BdW3	pn	N/A	o1s	Bowdown Wood	Berkshire	England	4	9	2016	mating	ON REQUEST	Alnus glutinosa	alive	Woodland / Broadleaved / Semi-natural	A1.1.1	stem	18.1	2.8	N	decay	wound	N/A	30	20	no	30	5	#VALUE!	#VALUE!	#VALUE!	#VALUE!	#VALUE!	#VALUE!	#VALUE!	#VALUE!	#VALUE!	#VALUE!	#VALUE!	#VALUE!	#VALUE!	#VALUE!	#VALUE!	y	n	n	#VALUE!	#VALUE!	#VALUE!
BdW3	BdW3	pn	N/A	o1s	Bowdown Wood	Berkshire	England	15	5	2018	pregnancy	ON REQUEST	Alnus glutinosa	alive	Woodland / Broadleaved / Semi-natural	A1.1.1	stem	18.1	2.8	N	decay	wound	N/A	30	20	no	30	5	#VALUE!	#VALUE!	#VALUE!	#VALUE!	#VALUE!	#VALUE!	#VALUE!	#VALUE!	#VALUE!	#VALUE!	#VALUE!	#VALUE!	#VALUE!	#VALUE!	#VALUE!	y	n	n	#VALUE!	#VALUE!	#VALUE!
BdW3	BdW3	pn	N/A	o1s	Bowdown Wood	Berkshire	England	2	2	2019	winter	ON REQUEST	Alnus glutinosa	alive	Woodland / Broadleaved / Semi-natural	A1.1.1	stem	18.1	2.8	N	decay	wound	N/A	30	20	no	30	5	#VALUE!	#VALUE!	#VALUE!	#VALUE!	#VALUE!	#VALUE!	#VALUE!	#VALUE!	#VALUE!	#VALUE!	#VALUE!	#VALUE!	#VALUE!	#VALUE!	#VALUE!	y	n	n	#VALUE!	#VALUE!	#VALUE!
BdW4	BdW4	pbd	Myotis daubentonii	o1s	Bowdown Wood	Berkshire	England	4	6	2014	pregnancy	ON REQUEST	Alnus glutinosa	alive	Woodland / Broadleaved / Semi-natural	A1.1.1	stem	20	2	W	decay	wound	N/A	25	8	no	50	5	>100	0	#VALUE!	#VALUE!	#VALUE!	#VALUE!	#VALUE!	#VALUE!	#VALUE!	#VALUE!	#VALUE!	#VALUE!	#VALUE!	#VALUE!	#VALUE!	n	y	n	y	n	n
BdW4	BdW4	pn	N/A	o1s	Bowdown Wood	Berkshire	England	12	4	2015	spring flux	ON REQUEST	Alnus glutinosa	alive	Woodland / Broadleaved / Semi-natural	A1.1.1	stem	20	2	W	decay	wound	N/A	25	8	no	50	5	>100	0	#VALUE!	#VALUE!	#VALUE!	#VALUE!	#VALUE!	#VALUE!	#VALUE!	#VALUE!	#VALUE!	#VALUE!	#VALUE!	#VALUE!	#VALUE!	n	y	n	y	n	n
BdW4	BdW4	pn	N/A	o1s	Bowdown Wood	Berkshire	England	10	5	2015	pregnancy	ON REQUEST	Alnus glutinosa	alive	Woodland / Broadleaved / Semi-natural	A1.1.1	stem	20	2	W	decay	wound	N/A	25	8	no	50	5	>100	0	#VALUE!	#VALUE!	#VALUE!	#VALUE!	#VALUE!	#VALUE!	#VALUE!	#VALUE!	#VALUE!	#VALUE!	#VALUE!	#VALUE!	#VALUE!	n	y	n	y	n	n
BdW4	BdW4	pn	N/A	o1s	Bowdown Wood	Berkshire	England	25	7	2015	nursery	ON REQUEST	Alnus glutinosa	alive	Woodland / Broadleaved / Semi-natural	A1.1.1	stem	20	2	W	decay	wound	N/A	25	8	no	50	5	>100	0	#VALUE!	#VALUE!	#VALUE!	#VALUE!	#VALUE!	#VALUE!	#VALUE!	#VALUE!	#VALUE!	#VALUE!	#VALUE!	#VALUE!	#VALUE!	n	y	n	y	n	n
BdW4	BdW4	pn	N/A	o1s	Bowdown Wood	Berkshire	England	22	8	2015	nursery	ON REQUEST	Alnus glutinosa	alive	Woodland / Broadleaved / Semi-natural	A1.1.1	stem	20	2	W	decay	wound	N/A	25	8	no	50	5	>100	0	#VALUE!	#VALUE!	#VALUE!	#VALUE!	#VALUE!	#VALUE!	#VALUE!	#VALUE!	#VALUE!	#VALUE!	#VALUE!	#VALUE!	#VALUE!	n	y	n	y	n	n
BdW4	BdW4	pn	N/A	o1s	Bowdown Wood	Berkshire	England	19	9	2015	mating	ON REQUEST	Alnus glutinosa	alive	Woodland / Broadleaved / Semi-natural	A1.1.1	stem	20	2	W	decay	wound	N/A	25	8	no	50	5	>100	0	#VALUE!	#VALUE!	#VALUE!	#VALUE!	#VALUE!	#VALUE!	#VALUE!	#VALUE!	#VALUE!	#VALUE!	#VALUE!	#VALUE!	#VALUE!	n	y	n	y	n	n
BdW4	BdW4	pn	N/A	o1s	Bowdown Wood	Berkshire	England	11	10	2015	mating	ON REQUEST	Alnus glutinosa	alive	Woodland / Broadleaved / Semi-natural	A1.1.1	stem	20	2	W	decay	wound	N/A	25	8	no	50	5	>100	0	#VALUE!	#VALUE!	#VALUE!	#VALUE!	#VALUE!	#VALUE!	#VALUE!	#VALUE!	#VALUE!	#VALUE!	#VALUE!	#VALUE!	#VALUE!	n	y	n	y	n	n
BdW4	BdW4	pn	N/A	o1s	Bowdown Wood	Berkshire	England	20	3	2016	spring flux	ON REQUEST	Alnus glutinosa	alive	Woodland / Broadleaved / Semi-natural	A1.1.1	stem	20	2	W	decay	wound	N/A	25	8	no	50	5	>100	0	#VALUE!	#VALUE!	#VALUE!	#VALUE!	#VALUE!	#VALUE!	#VALUE!	#VALUE!	#VALUE!	#VALUE!	#VALUE!	#VALUE!	#VALUE!	n	y	n	y	n	n
BdW4	BdW4	pb	#VALUE!	o1s	Bowdown Wood	Berkshire	England	9	4	2016	spring flux	ON REQUEST	Alnus glutinosa	alive	Woodland / Broadleaved / Semi-natural	A1.1.1	stem	20	2	W	decay	wound	N/A	25	8	no	50	5	>100	0	#VALUE!	#VALUE!	#VALUE!	#VALUE!	#VALUE!	#VALUE!	#VALUE!	#VALUE!	#VALUE!	#VALUE!	#VALUE!	#VALUE!	#VALUE!	n	y	n	y	n	n
BdW4	BdW4	pb	Myotis daubentonii	o1s	Bowdown Wood	Berkshire	England	4	9	2016	mating	ON REQUEST	Alnus glutinosa	alive	Woodland / Broadleaved / Semi-natural	A1.1.1	stem	20	2	W	decay	wound	N/A	25	8	no	50	5	>100	0	#VALUE!	#VALUE!	#VALUE!	#VALUE!	#VALUE!	#VALUE!	#VALUE!	#VALUE!	#VALUE!	#VALUE!	#VALUE!	#VALUE!	#VALUE!	n	y	n	y	n	n
BdW4	BdW4	pn	N/A	o1s	Bowdown Wood	Berkshire	England	19	5	2018	pregnancy	ON REQUEST	Alnus glutinosa	alive	Woodland / Broadleaved / Semi-natural	A1.1.1	stem	20	2	W	decay	wound	N/A	25	8	no	50	5	>100	0	#VALUE!	#VALUE!	#VALUE!	#VALUE!	#VALUE!	#VALUE!	#VALUE!	#VALUE!	#VALUE!	#VALUE!	#VALUE!	#VALUE!	#VALUE!	n	y	n	y	n	n
BdW4	BdW4	pn	N/A	o1s	Bowdown Wood	Berkshire	England	2	2	2019	winter	ON REQUEST	Alnus glutinosa	alive	Woodland / Broadleaved / Semi-natural	A1.1.1	stem	20	2	W	decay	wound	N/A	25	8	no	50	5	>100	0	#VALUE!	#VALUE!	#VALUE!	#VALUE!	#VALUE!	#VALUE!	#VALUE!	#VALUE!	#VALUE!	#VALUE!	#VALUE!	#VALUE!	#VALUE!	n	y	n	y	n	n
BdW5	BdW5	pn	N/A	o1s	Bowdown Wood	Berkshire	England	12	4	2015	spring flux	ON REQUEST	Fraxinus excelsior	alive	Woodland / Broadleaved / Semi-natural	A1.1.1	stem	20	0.6	E	decay	wound	N/A	12	13	no	20	2.5	#VALUE!	#VALUE!	#VALUE!	#VALUE!	#VALUE!	#VALUE!	#VALUE!	#VALUE!	#VALUE!	#VALUE!	#VALUE!	#VALUE!	#VALUE!	#VALUE!	#VALUE!	y	n	n	#VALUE!	#VALUE!	#VALUE!
BdW5	BdW5	pn	N/A	o1s	Bowdown Wood	Berkshire	England	10	5	2015	pregnancy	ON REQUEST	Fraxinus excelsior	alive	Woodland / Broadleaved / Semi-natural	A1.1.1	stem	20	0.6	E	decay	wound	N/A	12	13	no	20	2.5	#VALUE!	#VALUE!	#VALUE!	#VALUE!	#VALUE!	#VALUE!	#VALUE!	#VALUE!	#VALUE!	#VALUE!	#VALUE!	#VALUE!	#VALUE!	#VALUE!	#VALUE!	y	n	n	#VALUE!	#VALUE!	#VALUE!
BdW5	BdW5	pn	N/A	o1s	Bowdown Wood	Berkshire	England	25	7	2015	nursery	ON REQUEST	Fraxinus excelsior	alive	Woodland / Broadleaved / Semi-natural	A1.1.1	stem	20	0.6	E	decay	wound	N/A	12	13	no	20	2.5	#VALUE!	#VALUE!	#VALUE!	#VALUE!	#VALUE!	#VALUE!	#VALUE!	#VALUE!	#VALUE!	#VALUE!	#VALUE!	#VALUE!	#VALUE!	#VALUE!	#VALUE!	y	n	n	#VALUE!	#VALUE!	#VALUE!
BdW5	BdW5	pn	N/A	o1s	Bowdown Wood	Berkshire	England	22	8	2015	nursery	ON REQUEST	Fraxinus excelsior	alive	Woodland / Broadleaved / Semi-natural	A1.1.1	stem	20	0.6	E	decay	wound	N/A	12	13	no	20	2.5	#VALUE!	#VALUE!	#VALUE!	#VALUE!	#VALUE!	#VALUE!	#VALUE!	#VALUE!	#VALUE!	#VALUE!	#VALUE!	#VALUE!	#VALUE!	#VALUE!	#VALUE!	y	n	n	#VALUE!	#VALUE!	#VALUE!
BdW5	BdW5	pn	N/A	o1s	Bowdown Wood	Berkshire	England	19	9	2015	mating	ON REQUEST	Fraxinus excelsior	alive	Woodland / Broadleaved / Semi-natural	A1.1.1	stem	20	0.6	E	decay	wound	N/A	12	13	no	20	2.5	#VALUE!	#VALUE!	#VALUE!	#VALUE!	#VALUE!	#VALUE!	#VALUE!	#VALUE!	#VALUE!	#VALUE!	#VALUE!	#VALUE!	#VALUE!	#VALUE!	#VALUE!	y	n	n	#VALUE!	#VALUE!	#VALUE!
BdW5	BdW5	pn	N/A	o1s	Bowdown Wood	Berkshire	England	11	10	2015	mating	ON REQUEST	Fraxinus excelsior	alive	Woodland / Broadleaved / Semi-natural	A1.1.1	stem	20	0.6	E	decay	wound	N/A	12	13	no	20	2.5	#VALUE!	#VALUE!	#VALUE!	#VALUE!	#VALUE!	#VALUE!	#VALUE!	#VALUE!	#VALUE!	#VALUE!	#VALUE!	#VALUE!	#VALUE!	#VALUE!	#VALUE!	y	n	n	#VALUE!	#VALUE!	#VALUE!
BdW5	BdW5	pb	Myotis nattereri	o1s	Bowdown Wood	Berkshire	England	9	4	2016	spring flux	ON REQUEST	Fraxinus excelsior	alive	Woodland / Broadleaved / Semi-natural	A1.1.1	stem	20	0.6	E	decay	wound	N/A	12	13	no	20	2.5	#VALUE!	#VALUE!	#VALUE!	#VALUE!	#VALUE!	#VALUE!	#VALUE!	#VALUE!	#VALUE!	#VALUE!	#VALUE!	#VALUE!	#VALUE!	#VALUE!	#VALUE!	y	n	n	#VALUE!	#VALUE!	#VALUE!
BdW5	BdW5	pb	Myotis nattereri	o1s	Bowdown Wood	Berkshire	England	4	9	2016	mating	ON REQUEST	Fraxinus excelsior	alive	Woodland / Broadleaved / Semi-natural	A1.1.1	stem	20	0.6	E	decay	wound	N/A	12	13	no	20	2.5	#VALUE!	#VALUE!	#VALUE!	#VALUE!	#VALUE!	#VALUE!	#VALUE!	#VALUE!	#VALUE!	#VALUE!	#VALUE!	#VALUE!	#VALUE!	#VALUE!	#VALUE!	y	n	n	#VALUE!	#VALUE!	#VALUE!
BdW5	BdW5	pn	N/A	o1s	Bowdown Wood	Berkshire	England	23	4	2017	spring flux	ON REQUEST	Fraxinus excelsior	alive	Woodland / Broadleaved / Semi-natural	A1.1.1	stem	20	0.6	E	decay	wound	N/A	12	13	no	20	2.5	#VALUE!	#VALUE!	#VALUE!	#VALUE!	#VALUE!	#VALUE!	#VALUE!	#VALUE!	#VALUE!	#VALUE!	#VALUE!	#VALUE!	#VALUE!	#VALUE!	#VALUE!	y	n	n	#VALUE!	#VALUE!	#VALUE!
BdW5	BdW5	pn	N/A	o1s	Bowdown Wood	Berkshire	England	29	7	2017	nursery	ON REQUEST	Fraxinus excelsior	alive	Woodland / Broadleaved / Semi-natural	A1.1.1	stem	20	0.6	E	decay	wound	N/A	12	13	no	20	2.5	#VALUE!	#VALUE!	#VALUE!	#VALUE!	#VALUE!	#VALUE!	#VALUE!	#VALUE!	#VALUE!	#VALUE!	#VALUE!	#VALUE!	#VALUE!	#VALUE!	#VALUE!	y	n	n	#VALUE!	#VALUE!	#VALUE!
BdW5	BdW5	pn	N/A	o1s	Bowdown Wood	Berkshire	England	19	5	2018	pregnancy	ON REQUEST	Fraxinus excelsior	alive	Woodland / Broadleaved / Semi-natural	A1.1.1	stem	20	0.6	E	decay	wound	N/A	12	13	no	20	2.5	#VALUE!	#VALUE!	#VALUE!	#VALUE!	#VALUE!	#VALUE!	#VALUE!	#VALUE!	#VALUE!	#VALUE!	#VALUE!	#VALUE!	#VALUE!	#VALUE!	#VALUE!	y	n	n	#VALUE!	#VALUE!	#VALUE!
BdW5	BdW5	pn	N/A	o1s	Bowdown Wood	Berkshire	England	2	2	2019	winter	ON REQUEST	Fraxinus excelsior	alive	Woodland / Broadleaved / Semi-natural	A1.1.1	stem	20	0.6	E	decay	wound	N/A	12	13	no	20	2.5	#VALUE!	#VALUE!	#VALUE!	#VALUE!	#VALUE!	#VALUE!	#VALUE!	#VALUE!	#VALUE!	#VALUE!	#VALUE!	#VALUE!	#VALUE!	#VALUE!	#VALUE!	y	n	n	#VALUE!	#VALUE!	#VALUE!
BdW6	BdW6	pb	Plecotus auritus	m1dd	Bowdown Wood	Berkshire	England	9	4	2016	spring flux	ON REQUEST	Alnus glutinosa	alive	Woodland / Broadleaved / Semi-natural	A1.1.1	stem	16	2.5	E	decay	tear-out	N/A	30	30	no	10	3	#VALUE!	#VALUE!	#VALUE!	#VALUE!	#VALUE!	#VALUE!	#VALUE!	#VALUE!	#VALUE!	#VALUE!	#VALUE!	#VALUE!	#VALUE!	#VALUE!	#VALUE!	y	n	n	#VALUE!	#VALUE!	#VALUE!
BdW6	BdW6	pn	N/A	m1dd	Bowdown Wood	Berkshire	England	4	9	2016	mating	ON REQUEST	Alnus glutinosa	alive	Woodland / Broadleaved / Semi-natural	A1.1.1	stem	16	2.5	E	decay	tear-out	N/A	30	30	no	10	3	#VALUE!	#VALUE!	#VALUE!	#VALUE!	#VALUE!	#VALUE!	#VALUE!	#VALUE!	#VALUE!	#VALUE!	#VALUE!	#VALUE!	#VALUE!	#VALUE!	#VALUE!	y	n	n	#VALUE!	#VALUE!	#VALUE!
BdW6	BdW6	pb	Myotis daubentonii	m1dd	Bowdown Wood	Berkshire	England	30	7	2016	nursery	ON REQUEST	Alnus glutinosa	alive	Woodland / Broadleaved / Semi-natural	A1.1.1	stem	16	2.5	E	decay	tear-out	N/A	30	30	no	10	3	#VALUE!	#VALUE!	#VALUE!	#VALUE!	#VALUE!	#VALUE!	#VALUE!	#VALUE!	#VALUE!	#VALUE!	#VALUE!	#VALUE!	#VALUE!	#VALUE!	#VALUE!	y	n	n	#VALUE!	#VALUE!	#VALUE!
BdW6	BdW6	pn	N/A	m1dd	Bowdown Wood	Berkshire	England	29	7	2017	nursery	ON REQUEST	Alnus glutinosa	alive	Woodland / Broadleaved / Semi-natural	A1.1.1	stem	16	2.5	E	decay	tear-out	N/A	30	30	no	10	3	#VALUE!	#VALUE!	#VALUE!	#VALUE!	#VALUE!	#VALUE!	#VALUE!	#VALUE!	#VALUE!	#VALUE!	#VALUE!	#VALUE!	#VALUE!	#VALUE!	#VALUE!	y	n	n	#VALUE!	#VALUE!	#VALUE!
BdW6	BdW6	pn	N/A	m1dd	Bowdown Wood	Berkshire	England	19	8	2017	nursery	ON REQUEST	Alnus glutinosa	alive	Woodland / Broadleaved / Semi-natural	A1.1.1	stem	16	2.5	E	decay	tear-out	N/A	30	30	no	10	3	#VALUE!	#VALUE!	#VALUE!	#VALUE!	#VALUE!	#VALUE!	#VALUE!	#VALUE!	#VALUE!	#VALUE!	#VALUE!	#VALUE!	#VALUE!	#VALUE!	#VALUE!	y	n	n	#VALUE!	#VALUE!	#VALUE!
BdW6	BdW6	pn	N/A	m1dd	Bowdown Wood	Berkshire	England	19	5	2018	pregnancy	ON REQUEST	Alnus glutinosa	alive	Woodland / Broadleaved / Semi-natural	A1.1.1	stem	16	2.5	E	decay	tear-out	N/A	30	30	no	10	3	#VALUE!	#VALUE!	#VALUE!	#VALUE!	#VALUE!	#VALUE!	#VALUE!	#VALUE!	#VALUE!	#VALUE!	#VALUE!	#VALUE!	#VALUE!	#VALUE!	#VALUE!	y	n	n	#VALUE!	#VALUE!	#VALUE!
BdW7	BdW7	pn	N/A	m1dd	Bowdown Wood	Berkshire	England	12	4	2015	spring flux	ON REQUEST	Fraxinus excelsior	alive	Woodland / Broadleaved / Semi-natural	A1.1.1	stem	12.2	4.5	E	decay	wound	N/A	15	#VALUE!	no	25	5	#VALUE!	#VALUE!	#VALUE!	y	#VALUE!	#VALUE!	#VALUE!	#VALUE!	#VALUE!	#VALUE!	#VALUE!	#VALUE!	#VALUE!	#VALUE!	#VALUE!	y	n	n	#VALUE!	#VALUE!	#VALUE!
BdW7	BdW7	pb	Myotis nattereri	m1dd	Bowdown Wood	Berkshire	England	10	5	2015	pregnancy	ON REQUEST	Fraxinus excelsior	alive	Woodland / Broadleaved / Semi-natural	A1.1.1	stem	12.2	4.5	E	decay	wound	N/A	15	#VALUE!	no	25	5	#VALUE!	#VALUE!	#VALUE!	y	#VALUE!	#VALUE!	#VALUE!	#VALUE!	#VALUE!	#VALUE!	#VALUE!	#VALUE!	#VALUE!	#VALUE!	#VALUE!	y	n	n	#VALUE!	#VALUE!	#VALUE!
BdW7	BdW7	pn	N/A	m1dd	Bowdown Wood	Berkshire	England	25	7	2015	nursery	ON REQUEST	Fraxinus excelsior	alive	Woodland / Broadleaved / Semi-natural	A1.1.1	stem	12.2	4.5	E	decay	wound	N/A	15	#VALUE!	no	25	5	#VALUE!	#VALUE!	#VALUE!	y	#VALUE!	#VALUE!	#VALUE!	#VALUE!	#VALUE!	#VALUE!	#VALUE!	#VALUE!	#VALUE!	#VALUE!	#VALUE!	y	n	n	#VALUE!	#VALUE!	#VALUE!
BdW7	BdW7	pn	N/A	m1dd	Bowdown Wood	Berkshire	England	22	8	2015	nursery	ON REQUEST	Fraxinus excelsior	alive	Woodland / Broadleaved / Semi-natural	A1.1.1	stem	12.2	4.5	E	decay	wound	N/A	15	#VALUE!	no	25	5	#VALUE!	#VALUE!	#VALUE!	y	#VALUE!	#VALUE!	#VALUE!	#VALUE!	#VALUE!	#VALUE!	#VALUE!	#VALUE!	#VALUE!	#VALUE!	#VALUE!	y	n	n	#VALUE!	#VALUE!	#VALUE!
BdW7	BdW7	pn	N/A	m1dd	Bowdown Wood	Berkshire	England	19	9	2015	mating	ON REQUEST	Fraxinus excelsior	alive	Woodland / Broadleaved / Semi-natural	A1.1.1	stem	12.2	4.5	E	decay	wound	N/A	15	#VALUE!	no	25	5	#VALUE!	#VALUE!	#VALUE!	y	#VALUE!	#VALUE!	#VALUE!	#VALUE!	#VALUE!	#VALUE!	#VALUE!	#VALUE!	#VALUE!	#VALUE!	#VALUE!	y	n	n	#VALUE!	#VALUE!	#VALUE!
BdW7	BdW7	pn	N/A	m1dd	Bowdown Wood	Berkshire	England	11	10	2015	mating	ON REQUEST	Fraxinus excelsior	alive	Woodland / Broadleaved / Semi-natural	A1.1.1	stem	12.2	4.5	E	decay	wound	N/A	15	#VALUE!	no	25	5	#VALUE!	#VALUE!	#VALUE!	y	#VALUE!	#VALUE!	#VALUE!	#VALUE!	#VALUE!	#VALUE!	#VALUE!	#VALUE!	#VALUE!	#VALUE!	#VALUE!	y	n	n	#VALUE!	#VALUE!	#VALUE!
BdW7	BdW7	pn	N/A	m1dd	Bowdown Wood	Berkshire	England	20	3	2016	spring flux	ON REQUEST	Fraxinus excelsior	alive	Woodland / Broadleaved / Semi-natural	A1.1.1	stem	12.2	4.5	E	decay	wound	N/A	15	#VALUE!	no	25	5	#VALUE!	#VALUE!	#VALUE!	y	#VALUE!	#VALUE!	#VALUE!	#VALUE!	#VALUE!	#VALUE!	#VALUE!	#VALUE!	#VALUE!	#VALUE!	#VALUE!	y	n	n	#VALUE!	#VALUE!	#VALUE!
BdW7	BdW7	pb	Myotis nattereri	m1dd	Bowdown Wood	Berkshire	England	9	4	2016	spring flux	ON REQUEST	Fraxinus excelsior	alive	Woodland / Broadleaved / Semi-natural	A1.1.1	stem	12.2	4.5	E	decay	wound	N/A	15	#VALUE!	no	25	5	#VALUE!	#VALUE!	#VALUE!	y	#VALUE!	#VALUE!	#VALUE!	#VALUE!	#VALUE!	#VALUE!	#VALUE!	#VALUE!	#VALUE!	#VALUE!	#VALUE!	y	n	n	#VALUE!	#VALUE!	#VALUE!
BdW7	BdW7	pn	N/A	m1dd	Bowdown Wood	Berkshire	England	4	9	2016	mating	ON REQUEST	Fraxinus excelsior	alive	Woodland / Broadleaved / Semi-natural	A1.1.1	stem	12.2	4.5	E	decay	wound	N/A	15	#VALUE!	no	25	5	#VALUE!	#VALUE!	#VALUE!	y	#VALUE!	#VALUE!	#VALUE!	#VALUE!	#VALUE!	#VALUE!	#VALUE!	#VALUE!	#VALUE!	#VALUE!	#VALUE!	y	n	n	#VALUE!	#VALUE!	#VALUE!
BdW7	BdW7	pb	Myotis nattereri	m1dd	Bowdown Wood	Berkshire	England	23	4	2017	spring flux	ON REQUEST	Fraxinus excelsior	alive	Woodland / Broadleaved / Semi-natural	A1.1.1	stem	12.2	4.5	E	decay	wound	N/A	15	#VALUE!	no	25	5	#VALUE!	#VALUE!	#VALUE!	y	#VALUE!	#VALUE!	#VALUE!	#VALUE!	#VALUE!	#VALUE!	#VALUE!	#VALUE!	#VALUE!	#VALUE!	#VALUE!	y	n	n	#VALUE!	#VALUE!	#VALUE!
BdW7	BdW7	pb	Pipistrelle sp. (pygmaeus or nathusii)	m1dd	Bowdown Wood	Berkshire	England	29	7	2017	nursery	ON REQUEST	Fraxinus excelsior	alive	Woodland / Broadleaved / Semi-natural	A1.1.1	stem	12.2	4.5	E	decay	wound	N/A	15	#VALUE!	no	25	5	#VALUE!	#VALUE!	#VALUE!	y	#VALUE!	#VALUE!	#VALUE!	#VALUE!	#VALUE!	#VALUE!	#VALUE!	#VALUE!	#VALUE!	#VALUE!	#VALUE!	y	n	n	#VALUE!	#VALUE!	#VALUE!
BdW7	BdW7	pb	Myotis daubentonii	m1dd	Bowdown Wood	Berkshire	England	19	5	2018	pregnancy	ON REQUEST	Fraxinus excelsior	alive	Woodland / Broadleaved / Semi-natural	A1.1.1	stem	12.2	4.5	E	decay	wound	N/A	15	#VALUE!	no	25	5	#VALUE!	#VALUE!	#VALUE!	y	#VALUE!	#VALUE!	#VALUE!	#VALUE!	#VALUE!	#VALUE!	#VALUE!	#VALUE!	#VALUE!	#VALUE!	#VALUE!	y	n	n	#VALUE!	#VALUE!	#VALUE!
BdW7	BdW7	pb	Pipistrellus pygmaeus	m1dd	Bowdown Wood	Berkshire	England	2	2	2019	winter	ON REQUEST	Fraxinus excelsior	alive	Woodland / Broadleaved / Semi-natural	A1.1.1	stem	12.2	4.5	E	decay	wound	N/A	15	#VALUE!	no	25	5	#VALUE!	#VALUE!	#VALUE!	y	#VALUE!	#VALUE!	#VALUE!	#VALUE!	#VALUE!	#VALUE!	#VALUE!	#VALUE!	#VALUE!	#VALUE!	#VALUE!	y	n	n	#VALUE!	#VALUE!	#VALUE!
BdW8	BdW8	pb	Myotis daubentonii	o1s	Bowdown Wood	Berkshire	England	4	9	2016	mating	ON REQUEST	Alnus glutinosa	alive	Woodland / Broadleaved / Semi-natural	A1.1.1	stem	12.8	3.3	E	decay	tear-out	N/A	25	21	no	45	8	100	10	10	y	#VALUE!	#VALUE!	#VALUE!	#VALUE!	#VALUE!	#VALUE!	#VALUE!	#VALUE!	y	#VALUE!	#VALUE!	y	n	n	n	y	n
BdW8	BdW8	pn	N/A	o1s	Bowdown Wood	Berkshire	England	14	4	2017	spring flux	ON REQUEST	Alnus glutinosa	alive	Woodland / Broadleaved / Semi-natural	A1.1.1	stem	12.8	3.3	E	decay	tear-out	N/A	25	21	no	45	8	#VALUE!	10	10	y	#VALUE!	#VALUE!	#VALUE!	#VALUE!	#VALUE!	#VALUE!	#VALUE!	#VALUE!	#VALUE!	#VALUE!	#VALUE!	y	n	n	n	y	n
BdW8	BdW8	pn	N/A	o1s	Bowdown Wood	Berkshire	England	23	4	2017	spring flux	ON REQUEST	Alnus glutinosa	alive	Woodland / Broadleaved / Semi-natural	A1.1.1	stem	12.8	3.3	E	decay	tear-out	N/A	25	21	no	45	8	#VALUE!	10	10	y	#VALUE!	#VALUE!	#VALUE!	#VALUE!	#VALUE!	#VALUE!	#VALUE!	#VALUE!	#VALUE!	#VALUE!	#VALUE!	y	n	n	n	y	n
BdW8	BdW8	pn	N/A	o1s	Bowdown Wood	Berkshire	England	29	7	2017	nursery	ON REQUEST	Alnus glutinosa	alive	Woodland / Broadleaved / Semi-natural	A1.1.1	stem	12.8	3.3	E	decay	tear-out	N/A	25	21	no	45	8	#VALUE!	10	10	y	#VALUE!	#VALUE!	#VALUE!	#VALUE!	#VALUE!	#VALUE!	#VALUE!	#VALUE!	#VALUE!	#VALUE!	#VALUE!	y	n	n	n	y	n
BdW8	BdW8	pn	N/A	o1s	Bowdown Wood	Berkshire	England	19	8	2017	nursery	ON REQUEST	Alnus glutinosa	alive	Woodland / Broadleaved / Semi-natural	A1.1.1	stem	12.8	3.3	E	decay	tear-out	N/A	25	21	no	45	8	#VALUE!	10	10	y	#VALUE!	#VALUE!	#VALUE!	#VALUE!	#VALUE!	#VALUE!	#VALUE!	#VALUE!	#VALUE!	#VALUE!	#VALUE!	y	n	n	n	y	n
BdW8	BdW8	pn	N/A	o1s	Bowdown Wood	Berkshire	England	30	9	2017	mating	ON REQUEST	Alnus glutinosa	alive	Woodland / Broadleaved / Semi-natural	A1.1.1	stem	12.8	3.3	E	decay	tear-out	N/A	25	21	no	45	8	#VALUE!	10	10	y	#VALUE!	#VALUE!	#VALUE!	#VALUE!	#VALUE!	#VALUE!	#VALUE!	#VALUE!	#VALUE!	#VALUE!	#VALUE!	y	n	n	n	y	n
BdW8	BdW8	pn	N/A	o1s	Bowdown Wood	Berkshire	England	19	5	2018	pregnancy	ON REQUEST	Alnus glutinosa	alive	Woodland / Broadleaved / Semi-natural	A1.1.1	stem	12.8	3.3	E	decay	tear-out	N/A	25	21	no	45	8	#VALUE!	10	10	y	#VALUE!	#VALUE!	#VALUE!	#VALUE!	#VALUE!	#VALUE!	#VALUE!	#VALUE!	#VALUE!	#VALUE!	#VALUE!	y	n	n	n	y	n
BdW8	BdW8	pn	N/A	o1s	Bowdown Wood	Berkshire	England	2	2	2019	winter	ON REQUEST	Alnus glutinosa	alive	Woodland / Broadleaved / Semi-natural	A1.1.1	stem	12.8	3.3	E	decay	tear-out	N/A	25	21	no	45	8	#VALUE!	10	10	y	#VALUE!	#VALUE!	#VALUE!	#VALUE!	#VALUE!	#VALUE!	#VALUE!	#VALUE!	#VALUE!	#VALUE!	#VALUE!	y	n	n	n	y	n
BdW9	BdW9	pn	N/A	o1s	Bowdown Wood	Berkshire	England	4	9	2016	spring flux	ON REQUEST	Alnus glutinosa	alive	Woodland / Broadleaved / Semi-natural	A1.1.1	stem	14	3	NW	decay	tear-out	N/A	35	35	no	75	3	#VALUE!	0	8	y	#VALUE!	#VALUE!	#VALUE!	#VALUE!	#VALUE!	#VALUE!	#VALUE!	#VALUE!	#VALUE!	#VALUE!	#VALUE!	#VALUE!	#VALUE!	#VALUE!	n	y	n
BdW9	BdW9	pn	N/A	o1s	Bowdown Wood	Berkshire	England	23	4	2017	spring flux	ON REQUEST	Alnus glutinosa	alive	Woodland / Broadleaved / Semi-natural	A1.1.1	stem	14	3	NW	decay	tear-out	N/A	35	35	no	75	3	#VALUE!	0	8	y	#VALUE!	#VALUE!	#VALUE!	#VALUE!	#VALUE!	#VALUE!	#VALUE!	#VALUE!	#VALUE!	#VALUE!	#VALUE!	#VALUE!	#VALUE!	#VALUE!	n	y	n
BdW9	BdW9	pb	Plecotus auritus	o1s	Bowdown Wood	Berkshire	England	19	5	2018	pregnancy	ON REQUEST	Alnus glutinosa	alive	Woodland / Broadleaved / Semi-natural	A1.1.1	stem	14	3	NW	decay	tear-out	N/A	35	35	no	75	3	#VALUE!	0	8	y	#VALUE!	#VALUE!	#VALUE!	#VALUE!	#VALUE!	#VALUE!	#VALUE!	#VALUE!	#VALUE!	#VALUE!	#VALUE!	n	y	n	n	y	n
BdW9	BdW9	pn	N/A	o1s	Bowdown Wood	Berkshire	England	2	2	2019	winter	ON REQUEST	Alnus glutinosa	alive	Woodland / Broadleaved / Semi-natural	A1.1.1	stem	14	3	NW	decay	tear-out	N/A	35	35	no	75	3	#VALUE!	0	8	y	#VALUE!	#VALUE!	#VALUE!	#VALUE!	#VALUE!	#VALUE!	#VALUE!	#VALUE!	#VALUE!	#VALUE!	#VALUE!	n	y	n	n	y	n
BdW12	BdW12	pb	Plecotus auritus	o1s	Bowdown Wood	Berkshire	England	2	2	2019	winter	ON REQUEST	Betula pendula	alive	Woodland / Broadleaved / Semi-natural	A1.1.1	stem	20	3.82	NE	decay	tear-out	N/A	44	40	no	32	5	30	0	8	y	y	y	y	y	y	n	n	n	n	n	n	n	n	y	n	y	n
BdW16	BdW16	pb	Pipistrellus nathusii	o1s	Bowdown Wood	Berkshire	England	2	2	2019	winter	ON REQUEST	Castanea sativa	alive	Woodland / Broadleaved / Semi-natural	A1.1.1	stem	15	1	W	damage	subsidence-crack	N/A	52	52	yes	327	10	190	0	15	y	n	n	y	y	n	n	n	n	y	n	n	y	n	n	n	y	n
BdW18	BdW18	pb	Myotis nattereri	o1s	Bowdown Wood	Berkshire	England	2	2	2019	winter	ON REQUEST	Fagus sylvatica	alive	Woodland / Broadleaved / Semi-natural	A1.1.1	stem	27	1.4	NW	association	fluting	N/A	114	114	no	60	4	60	0	15	n	y	y	n	n	y	y	n	n	n	n	n	y	n	n	n	n	n
BH1	BH1	pb	Nyctalus noctula & Myotis sp.	m1sd	Bascote Heath	Warwickshire	England	11	6	2013	pregnancy	ON REQUEST	Quercus robur	alive	Woodland / Broadleaved / Semi-natural	A1.1.1	limb	9	6	N	decay	woodpecker-hole	N/A	60	15	no	6	6	5	#VALUE!	5	#VALUE!	#VALUE!	#VALUE!	#VALUE!	#VALUE!	#VALUE!	#VALUE!	#VALUE!	#VALUE!	#VALUE!	#VALUE!	#VALUE!	#VALUE!	#VALUE!	#VALUE!	#VALUE!	#VALUE!	#VALUE!
BH2	BH2	pbd	Myotis nattereri	o1s	Bascote Heath	Warwickshire	England	27	6	2013	pregnancy	ON REQUEST	Quercus robur	alive	Woodland / Broadleaved / Semi-natural	A1.1.1	stem	15	6	E	decay	woodpecker-hole	N/A	45	40	no	7	7	60	101	20	#VALUE!	#VALUE!	#VALUE!	#VALUE!	#VALUE!	#VALUE!	#VALUE!	#VALUE!	#VALUE!	#VALUE!	#VALUE!	#VALUE!	#VALUE!	#VALUE!	#VALUE!	#VALUE!	#VALUE!	#VALUE!
BhS1	BhS1	pb	Pipistrellus pipistrellus	o1s	Bayston Hill	Shropshire	England	6	9	2015	mating	ON REQUEST	Pinus sylvestris	alive	Other habitat (residential garden)	J5	limb	#VALUE!	#VALUE!	#VALUE!	damage	hazard-beam	N/A	#VALUE!	#VALUE!	yes (opposite)	#VALUE!	#VALUE!	#VALUE!	#VALUE!	#VALUE!	#VALUE!	#VALUE!	#VALUE!	#VALUE!	#VALUE!	#VALUE!	#VALUE!	#VALUE!	#VALUE!	#VALUE!	#VALUE!	#VALUE!	#VALUE!	#VALUE!	#VALUE!	#VALUE!	#VALUE!	#VALUE!
Biss1	Biss1	n	N/A	N/A	Biss Wood, Trowbridge	Wiltshire	England	23	7	2016	nursery	ON REQUEST	Quercus robur	alive	Woodland / Broadleaved / Semi-natural	A1.1.1	stem	15	1.5	NNE	damage	bark-plate	N/A	16	16	no	8	10	31	0	3	y	n	n	y	y	n	n	n	y	y	y	n	y	n	n	n	n	y
Biss1	Biss1	n	N/A	N/A	Biss Wood, Trowbridge	Wiltshire	England	29	7	2016	nursery	ON REQUEST	Quercus robur	alive	Woodland / Broadleaved / Semi-natural	A1.1.1	stem	15	1.5	NNE	damage	bark-plate	N/A	16	16	no	8	10	31	0	3	#VALUE!	#VALUE!	#VALUE!	#VALUE!	#VALUE!	#VALUE!	#VALUE!	#VALUE!	#VALUE!	#VALUE!	#VALUE!	#VALUE!	#VALUE!	#VALUE!	#VALUE!	n	n	y
Biss2	Biss2	pbd	Myotis bechsteinii	o1s	Biss Wood, Trowbridge	Wiltshire	England	6	9	2003	mating	ON REQUEST	Quercus robur	alive	Woodland / Broadleaved / Semi-natural	A1.1.1	stem	12	3.6	E	decay	tear-out	N/A	88.5	15	no	9	2	90	0	7	y	n	n	n	y	y	y	n	n	n	n	n	y	n	n	y	n	n
Biss2	Biss2	pbd	Myotis bechsteinii	o1s	Biss Wood, Trowbridge	Wiltshire	England	7	9	2003	mating	ON REQUEST	Quercus robur	alive	Woodland / Broadleaved / Semi-natural	A1.1.1	stem	12	3.6	E	decay	tear-out	N/A	88.5	15	no	9	2	90	0	7	y	n	n	n	y	y	y	n	n	n	n	n	y	n	n	y	n	n
Biss2	Biss2	pbd	Myotis bechsteinii	o1s	Biss Wood, Trowbridge	Wiltshire	England	8	9	2003	mating	ON REQUEST	Quercus robur	alive	Woodland / Broadleaved / Semi-natural	A1.1.1	stem	12	3.6	E	decay	tear-out	N/A	88.5	15	no	9	2	90	0	7	y	n	n	n	y	y	y	n	n	n	n	n	y	n	n	y	n	n
Biss2	Biss2	pbd	Myotis bechsteinii	o1s	Biss Wood, Trowbridge	Wiltshire	England	9	9	2003	mating	ON REQUEST	Quercus robur	alive	Woodland / Broadleaved / Semi-natural	A1.1.1	stem	12	3.6	E	decay	tear-out	N/A	88.5	15	no	9	2	90	0	7	y	n	n	n	y	y	y	n	n	n	n	n	y	n	n	y	n	n
Biss2	Biss2	pbd	Myotis bechsteinii	o1s	Biss Wood, Trowbridge	Wiltshire	England	14	9	2003	mating	ON REQUEST	Quercus robur	alive	Woodland / Broadleaved / Semi-natural	A1.1.1	stem	12	3.6	E	decay	tear-out	N/A	88.5	15	no	9	2	90	0	7	y	n	n	n	y	y	y	n	n	n	n	n	y	n	n	y	n	n
Biss2	Biss2	pbd	Myotis bechsteinii	o1s	Biss Wood, Trowbridge	Wiltshire	England	15	9	2003	mating	ON REQUEST	Quercus robur	alive	Woodland / Broadleaved / Semi-natural	A1.1.1	stem	12	3.6	E	decay	tear-out	N/A	88.5	15	no	9	2	90	0	7	y	n	n	n	y	y	y	n	n	n	n	n	y	n	n	y	n	n
Biss2	Biss2	pbd	Myotis bechsteinii	o1s	Biss Wood, Trowbridge	Wiltshire	England	16	9	2003	mating	ON REQUEST	Quercus robur	alive	Woodland / Broadleaved / Semi-natural	A1.1.1	stem	12	3.6	E	decay	tear-out	N/A	88.5	15	no	9	2	90	0	7	y	n	n	n	y	y	y	n	n	n	n	n	y	n	n	y	n	n
Biss2	Biss2	pbd	Myotis bechsteinii	o1s	Biss Wood, Trowbridge	Wiltshire	England	17	9	2003	mating	ON REQUEST	Quercus robur	alive	Woodland / Broadleaved / Semi-natural	A1.1.1	stem	12	3.6	E	decay	tear-out	N/A	88.5	15	no	9	2	90	0	7	y	n	n	n	y	y	y	n	n	n	n	n	y	n	n	y	n	n
Biss2	Biss2	pbd	Myotis bechsteinii	o1s	Biss Wood, Trowbridge	Wiltshire	England	18	9	2003	mating	ON REQUEST	Quercus robur	alive	Woodland / Broadleaved / Semi-natural	A1.1.1	stem	12	3.6	E	decay	tear-out	N/A	88.5	15	no	9	2	90	0	7	y	n	n	n	y	y	y	n	n	n	n	n	y	n	n	y	n	n
Biss2	Biss2	pn	N/A	o1s	Biss Wood, Trowbridge	Wiltshire	England	24	6	2016	pregnancy	ON REQUEST	Quercus robur	alive	Woodland / Broadleaved / Semi-natural	A1.1.1	stem	12	3.6	E	decay	tear-out	N/A	88.5	15	no	9	2	90	0	7	y	n	n	n	y	y	y	n	n	n	n	n	y	n	n	y	n	n
Biss2	Biss2	pn	N/A	o1s	Biss Wood, Trowbridge	Wiltshire	England	29	7	2016	nursery	ON REQUEST	Quercus robur	alive	Woodland / Broadleaved / Semi-natural	A1.1.1	stem	12	3.6	E	decay	tear-out	N/A	88.5	15	no	9	2	90	0	7	#VALUE!	#VALUE!	#VALUE!	#VALUE!	#VALUE!	#VALUE!	#VALUE!	#VALUE!	#VALUE!	#VALUE!	#VALUE!	#VALUE!	#VALUE!	#VALUE!	#VALUE!	y	n	n
Biss3	Biss3	pbd	Myotis bechsteinii	o1s	Biss Wood, Trowbridge	Wiltshire	England	10	9	2003	mating	ON REQUEST	Quercus robur	alive	Woodland / Broadleaved / Semi-natural	A1.1.1	stem	13	5.3	SW	decay	tear-out	squirrel	37.5	32	no	8	4	45	12	7	y	y	n	n	y	y	y	n	n	n	n	n	y	n	n	y	n	n
Biss3	Biss3	pbd	Myotis bechsteinii	o1s	Biss Wood, Trowbridge	Wiltshire	England	11	9	2003	mating	ON REQUEST	Quercus robur	alive	Woodland / Broadleaved / Semi-natural	A1.1.1	stem	13	5.3	SW	decay	tear-out	squirrel	37.5	32	no	8	4	45	12	7	y	y	n	n	y	y	y	n	n	n	n	n	y	n	n	y	n	n
Biss3	Biss3	pbd	Myotis bechsteinii	o1s	Biss Wood, Trowbridge	Wiltshire	England	12	9	2003	mating	ON REQUEST	Quercus robur	alive	Woodland / Broadleaved / Semi-natural	A1.1.1	stem	13	5.3	SW	decay	tear-out	squirrel	37.5	32	no	8	4	45	12	7	y	y	n	n	y	y	y	n	n	n	n	n	y	n	n	y	n	n
Biss3	Biss3	pbd	Myotis bechsteinii	o1s	Biss Wood, Trowbridge	Wiltshire	England	16	9	2003	mating	ON REQUEST	Quercus robur	alive	Woodland / Broadleaved / Semi-natural	A1.1.1	stem	13	5.3	SW	decay	tear-out	squirrel	37.5	32	no	8	4	45	12	7	y	y	n	n	y	y	y	n	n	n	n	n	y	n	n	y	n	n
Biss3	Biss3	pn	N/A	o1s	Biss Wood, Trowbridge	Wiltshire	England	24	6	2016	pregnancy	ON REQUEST	Quercus robur	alive	Woodland / Broadleaved / Semi-natural	A1.1.1	stem	13	5.3	SW	decay	tear-out	squirrel	37.5	32	no	8	4	45	12	7	y	y	n	n	y	y	y	n	n	n	n	n	y	n	n	y	n	n
Biss3	Biss3	pn	N/A	o1s	Biss Wood, Trowbridge	Wiltshire	England	29	7	2016	nursery	ON REQUEST	Quercus robur	alive	Woodland / Broadleaved / Semi-natural	A1.1.1	stem	13	5.3	SW	decay	tear-out	squirrel	37.5	32	no	8	4	45	12	7	#VALUE!	#VALUE!	#VALUE!	#VALUE!	#VALUE!	#VALUE!	#VALUE!	#VALUE!	#VALUE!	#VALUE!	#VALUE!	#VALUE!	#VALUE!	#VALUE!	#VALUE!	y	n	n
Biss4	Biss4	pbd	Myotis bechsteinii	o1s	Biss Wood, Trowbridge	Wiltshire	England	13	9	2003	mating	ON REQUEST	Acer campestre	alive	Woodland / Broadleaved / Semi-natural	A1.1.1	stem	11	4.9	E	decay	tear-out	squirrel	29	31	no	12	2.5	44	20	4	y	n	n	n	n	n	n	n	y	n	n	y	n	y	n	y	n	n
Biss4	Biss4	pn	N/A	o1s	Biss Wood, Trowbridge	Wiltshire	England	24	6	2016	pregnancy	ON REQUEST	Acer campestre	alive	Woodland / Broadleaved / Semi-natural	A1.1.1	stem	11	4.9	E	decay	tear-out	squirrel	29	31	no	12	2.5	44	20	4	y	n	n	n	n	n	n	n	y	n	n	y	n	y	n	y	n	n
Biss4	Biss4	pn	N/A	o1s	Biss Wood, Trowbridge	Wiltshire	England	29	7	2016	nursery	ON REQUEST	Acer campestre	alive	Woodland / Broadleaved / Semi-natural	A1.1.1	stem	11	4.9	E	decay	tear-out	squirrel	29	31	no	12	2.5	44	20	4	#VALUE!	#VALUE!	#VALUE!	#VALUE!	#VALUE!	#VALUE!	#VALUE!	#VALUE!	#VALUE!	#VALUE!	#VALUE!	#VALUE!	#VALUE!	#VALUE!	#VALUE!	y	n	n
BiwL1	BiwL1	pb	Pipistrellus nathusii	o1s	Birkett Wood	Lancashire	England	19	5	2018	pregnancy	ON REQUEST	Fagus sylvatica	alive	Woodland / Broadleaved / Semi-natural	A1.1.1	stem	12	1.9	SE	association	fluting	N/A	80	80	no	7.5	0.7	0	0	6	y	n	y	n	y	y	y	n	n	n	n	n	y	n	n	n	n	y
BiwL2	BiwL2a	pb	Pipistrellus pipistrellus	o1s	Birkett Wood	Lancashire	England	27	5	2018	pregnancy	ON REQUEST	Fagus sylvatica	alive	Woodland / Broadleaved / Semi-natural	A1.1.1	stem	20	4.5	NW	association	fluting	N/A	80	70	no	40	3	0	0	4	n	n	n	y	y	n	n	n	n	n	n	n	y	n	n	n	n	y
BiwL2	BiwL2b	pb	Pipistrellus nathusii	m1dd	Birkett Wood	Lancashire	England	10	5	2019	pregnancy	ON REQUEST	Fagus sylvatica	alive	Woodland / Broadleaved / Semi-natural	A1.1.1	stem	20	2.3	SW	association	fluting	N/A	80	80	no	10	1.2	0	0	5	n	n	n	y	y	n	n	n	n	n	n	n	y	n	n	n	n	y
BiwL2	BiwL2b	pb	Pipistrellus pygmaeus	m1dd	Birkett Wood	Lancashire	England	4	6	2020	pregnancy	ON REQUEST	Fagus sylvatica	alive	Woodland / Broadleaved / Semi-natural	A1.1.1	stem	20	2.3	SW	association	fluting	N/A	80	80	no	10	1.2	0	0	5	n	n	n	y	y	n	n	n	n	n	n	n	y	n	n	n	n	y
BiwL3	BiwL3	pbd	Myotis mystacinus	m1dd	Birkett Wood	Lancashire	England	27	5	2018	pregnancy	ON REQUEST	Fagus sylvatica	alive	Woodland / Broadleaved / Semi-natural	A1.1.1	stem	20	2.3	SE	association	fluting	N/A	95	95	no	12	2	3	0	8	n	n	y	n	y	y	y	n	n	n	n	n	y	n	n	n	n	y
BiwL3	BiwL3	pb	Pipistrellus pygmaeus	m1dd	Birkett Wood	Lancashire	England	10	5	2019	pregnancy	ON REQUEST	Fagus sylvatica	alive	Woodland / Broadleaved / Semi-natural	A1.1.1	stem	20	2.3	SE	association	fluting	N/A	95	95	no	12	2	3	0	8	n	n	y	n	y	y	y	n	n	n	n	n	y	n	n	n	n	y
BiwL3	BiwL3	pb	Pipistrellus nathusii	m1dd	Birkett Wood	Lancashire	England	4	6	2020	pregnancy	ON REQUEST	Fagus sylvatica	alive	Woodland / Broadleaved / Semi-natural	A1.1.1	stem	20	2.3	SE	association	fluting	N/A	95	95	no	12	2	3	0	8	n	n	y	n	y	y	y	n	n	n	n	n	y	n	n	n	n	y
BlG1	BlG1	pb	Barbastella barbastellus	o1s	Beechenhurst Lodge	Gloucestershire	England	4	3	2015	spring flux	ON REQUEST	Castanea sativa	alive	Woodland / Broadleaved / Semi-natural	A1.1.1	stem	7	2.69	W	damage	bark-plate	N/A	106	106	no	37	2.1	22	100	15	y	n	n	n	y	y	y	n	n	n	n	n	y	n	n	n	n	y
BlS1	BlS1	pb	Pipistrellus pygmaeus	o1s	Brewery Lane	Somerset	England	10	3	2019	spring flux	ON REQUEST	Cedrus libani	alive	Woodland / Parkland.scattered trees	A3	stem	18	2	W	damage	bark-plate	N/A	120	120	no	64	4	0	0	25	n	n	n	y	n	n	n	n	y	y	y	n	y	n	n	n	n	y
BK1	BK1	pb	Pipistrellus pipistrellus	o1s	Biddenden	Kent	England	1	2	2021	winter	ON REQUEST	Fraxinus excelsior	alive	Miscellaneous / Boundaries / Hedge with trees	J2.3	stem	10	1	SE	decay	butt-rot	N/A	240	240	no	3	5	200	5	10	n	n	n	y	n	n	n	n	n	n	n	n	y	n	n	y	n	n
BmW1	BmW1	n	N/A	N/A	Berkswell Marsh	West Midlands	England	24	5	2016	pregnancy	ON REQUEST	Quercus robur	Dead	Miscellaneous / Boundaries / Hedge with trees	J2.3	stem	10	2	E	damage	bark-plate	N/A	64.1	113	no	11	6	17	6	3.5	n	n	n	y	n	n	n	n	y	y	y	n	y	n	n	7	n	y
BmW2	BmW2	n	N/A	N/A	Berkswell Marsh	West Midlands	England	24	5	2016	pregnancy	ON REQUEST	Quercus robur	alive	Miscellaneous / Boundaries / Hedge with trees	J2.3	limb	17.5	9	N	decay	squirrel-hole	N/A	118.8	35.1	no	7	6	32	18	48	y	n	n	n	y	n	n	n	n	n	n	n	y	n	n	n	n	n
BmW4	BmW4a	n	N/A	N/A	Berkswell Marsh	West Midlands	England	24	5	2016	pregnancy	ON REQUEST	Quercus robur	alive	Miscellaneous / Boundaries / Hedge with trees	J2.3	limb	15	5	SW and NE	damage	hazard-beam	N/A	67.3	19	yes (opposite)	9	7	84	0	9	y	n	n	n	y	n	n	n	n	n	n	n	y	n	n	y	n	n
BmW4	BmW4b	n	N/A	N/A	Berkswell Marsh	West Midlands	England	24	5	2016	pregnancy	ON REQUEST	Quercus robur	alive	Woodland / Broadleaved / Semi-natural	A1.1.1	limb	15	5	SW and NE	damage	hazard-beam	N/A	67.3	20	yes (opposite)	11	12	0	17.5	12	y	n	n	n	y	n	n	n	n	n	n	n	y	n	y	n	n	n
BmW5	BmW5a	n	N/A	N/A	Berkswell Marsh	West Midlands	England	25	5	2016	pregnancy	ON REQUEST	Fraxinus excelsior	alive	Woodland / Broadleaved / Semi-natural	A1.1.1	limb	17	11	N	decay	woodpecker-hole	N/A	102.5	27	no	5	5	0	200	13	n	n	n	y	y	n	n	n	n	n	n	n	y	n	n	y	n	n
BmW5	BmW5b	n	N/A	N/A	Berkswell Marsh	West Midlands	England	25	5	2016	pregnancy	ON REQUEST	Fraxinus excelsior	alive	Woodland / Broadleaved / Semi-natural	A1.1.1	limb	17	11	N	decay	woodpecker-hole	N/A	102.5	25	no	3	2	0	0	16	n	n	n	y	y	n	n	n	n	n	n	n	y	n	n	y	n	n
BmW5	BmW5c	n	N/A	N/A	Berkswell Marsh	West Midlands	England	25	5	2016	pregnancy	ON REQUEST	Fraxinus excelsior	alive	Woodland / Broadleaved / Semi-natural	A1.1.1	limb	17	10.5	N	decay	woodpecker-hole	N/A	102.5	22	no	7	6.5	0	22	18	n	n	n	y	y	n	n	n	n	n	n	n	y	n	n	y	n	n
BmW5	BmW5d	n	N/A	N/A	Berkswell Marsh	West Midlands	England	25	5	2016	pregnancy	ON REQUEST	Fraxinus excelsior	alive	Woodland / Broadleaved / Semi-natural	A1.1.1	limb	17	9.5	N	decay	woodpecker-hole	N/A	102.5	24	no	5.5	4	0	0	14	n	n	n	y	y	n	n	n	n	n	n	n	y	n	n	y	n	n
BmW5	BmW5e	n	N/A	N/A	Berkswell Marsh	West Midlands	England	25	5	2016	pregnancy	ON REQUEST	Fraxinus excelsior	alive	Woodland / Broadleaved / Semi-natural	A1.1.1	limb	17	9	N	decay	woodpecker-hole	N/A	102.5	23	no	7.5	6	0	26	130	n	n	n	y	y	n	n	n	n	n	n	n	y	n	n	y	n	n
BmW5	BmW5f	n	N/A	N/A	Berkswell Marsh	West Midlands	England	25	5	2016	pregnancy	ON REQUEST	Fraxinus excelsior	alive	Woodland / Broadleaved / Semi-natural	A1.1.1	limb	17	9	N	decay	woodpecker-hole	N/A	102.5	29	no	5	6	0	25	23	n	n	n	y	y	n	n	n	n	n	n	n	y	n	n	y	n	n
BmW5	BmW5g	n	N/A	N/A	Berkswell Marsh	West Midlands	England	25	5	2016	pregnancy	ON REQUEST	Fraxinus excelsior	alive	Woodland / Broadleaved / Semi-natural	A1.1.1	limb	17	8.5	N	decay	woodpecker-hole	N/A	102.5	35	no	7	8	5	19	33	n	n	n	y	y	n	n	n	n	n	n	n	y	n	n	y	n	n
BmW7	BmW7	n	N/A	N/A	Berkswell Marsh	West Midlands	England	25	5	2016	pregnancy	ON REQUEST	Quercus robur	alive	Miscellaneous / Boundaries / Hedge with trees	J2.3	limb	8.5	3.85	E and W	damage	hazard-beam	N/A	83.7	22	yes (opposite)	9	1	36	8.5	0	y	y	n	n	n	n	n	y	n	n	n	n	y	n	n	n	n	y
BmW8	BmW8a	pb	Myotis nattereri	o1s	Berkswell Marsh	West Midlands	England	25	5	2016	pregnancy	ON REQUEST	Quercus robur	alive	Miscellaneous / Boundaries / Hedge with trees	J2.3	limb	10.5	7.13	S	decay	tear-out	N/A	114.2	28	no	5	1	#VALUE!	0	1	y	n	n	n	y	y	y	y	n	n	n	n	y	n	n	y	n	n
BmW8	BmW8b	n	N/A	N/A	Berkswell Marsh	West Midlands	England	25	5	2016	pregnancy	ON REQUEST	Quercus robur	alive	Miscellaneous / Boundaries / Hedge with trees	J2.3	limb	10.5	3.38	S	decay	knot-hole	N/A	114.2	37.9	no	14	3	10	20	11	y	n	n	n	y	n	y	n	n	n	n	n	y	n	n	y	n	n
BmW9	BmW9	n	N/A	N/A	Berkswell Marsh	West Midlands	England	25	5	2016	pregnancy	ON REQUEST	Salix fragilis	alive	Miscellaneous / Boundaries / Hedge with trees	J2.3	limb	16.5	10	W	decay	knot-hole	squirrel	91.7	25	no	13	7	0	20	14	y	n	n	n	y	n	n	n	n	n	n	n	y	n	n	y	n	n
BmW10	BmW10a	n	N/A	N/A	Berkswell Marsh	West Midlands	England	26	5	2016	pregnancy	ON REQUEST	Quercus robur	alive	Miscellaneous / Boundaries / Hedge with trees	J2.3	limb	13	7	E and up	decay	tear-out	N/A	114.4	28	no	90	2.5	40	0	12	y	y	n	n	y	n	n	y	y	n	n	y	y	n	n	y	n	n
BmW10	BmW10b	n	N/A	N/A	Berkswell Marsh	West Midlands	England	26	5	2016	pregnancy	ON REQUEST	Quercus robur	alive	Miscellaneous / Boundaries / Hedge with trees	J2.3	limb	13	5.5	E	decay	knot-hole	N/A	114.4	45	no	4	13	0	40	6	y	n	n	n	y	n	n	n	n	n	n	n	y	n	n	n	n	n
BmW10	BmW10c	n	N/A	N/A	Berkswell Marsh	West Midlands	England	26	5	2016	pregnancy	ON REQUEST	Quercus robur	alive	Miscellaneous / Boundaries / Hedge with trees	J2.3	limb	13	5.1	S	decay	knot-hole	N/A	114.4	53	no	5	3	21	0	8	y	y	n	n	y	n	n	n	n	n	n	n	n	y	n	y	n	n
BmW10	BmW10d	n	N/A	N/A	Berkswell Marsh	West Midlands	England	26	5	2016	pregnancy	ON REQUEST	Quercus robur	alive	Miscellaneous / Boundaries / Hedge with trees	J2.3	limb	13	4.7	N	damage	bark-plate	N/A	114.4	20	no	20	4	90	0	4	n	n	n	y	n	n	n	n	y	y	y	n	y	n	n	y	n	n
BmW11	BmW11a	n	N/A	N/A	Berkswell Marsh	West Midlands	England	26	5	2016	pregnancy	ON REQUEST	Quercus robur	alive	Miscellaneous / Boundaries / Hedge with trees	J2.3	limb	16	4.4	Up	decay	wound	N/A	134	20.2	no	9	7	73	0	9	y	n	n	n	y	n	y	n	n	n	n	n	y	n	n	y	n	n
BmW11	BmW11b	n	N/A	N/A	Berkswell Marsh	West Midlands	England	26	5	2016	pregnancy	ON REQUEST	Quercus robur	alive	Miscellaneous / Boundaries / Hedge with trees	J2.3	limb	16	4.1	E	decay	knot-hole	N/A	134	10.9	no	10	3	115	0	3	y	n	n	n	y	n	y	n	n	n	n	n	y	n	n	y	n	n
BmW12	BmW12	pb	Pipistrellus pipistrellus	o1s	Berkswell Marsh	West Midlands	England	26	5	2016	pregnancy	ON REQUEST	Quercus robur	alive	Woodland / Coniferous / Plantation	A1.2.2	limb	17	7	N and S	damage	transverse-snap (snag)	N/A	96.9	34.4	no	80	5	35	0	17	y	n	n	n	y	y	n	n	y	y	y	n	y	n	n	n	n	y
BpD1	BpD1	pb	Plecotus auritus	o1s	Brake Plantation	Devon	England	28	9	2019	mating	ON REQUEST	Acer pseudoplatanus	alive	Woodland / Broadleaved / Semi-natural	A1.1.1	stem	8	1.86	W	decay	wound	N/A	9.3	10	no	22	3.5	#VALUE!	1	3	n	y	n	n	y	n	n	n	n	n	n	n	n	y	n	#VALUE!	#VALUE!	#VALUE!
BpD2	BpD2	pb	Plecotus auritus	o1s	Brake Plantation	Devon	England	28	9	2019	mating	ON REQUEST	Acer pseudoplatanus	alive	Woodland / Broadleaved / Semi-natural	A1.1.1	stem	10	1.67	W	decay	wound	N/A	10.8	9.6	no	58	4.5	#VALUE!	0	4	y	n	y	n	y	y	n	n	n	n	n	n	y	n	n	#VALUE!	#VALUE!	#VALUE!
BpD3	BpD3	pbd	Pipistrellus sp.	o1s	Brake Plantation	Devon	England	28	9	2019	mating	ON REQUEST	Acer pseudoplatanus	dead	Woodland / Broadleaved / Semi-natural	A1.1.1	stem	3	1.07	W	decay	wound	N/A	9.4	10.1	yes	8	2.5	#VALUE!	0	2	y	n	y	n	y	y	y	n	n	n	n	n	y	n	n	#VALUE!	#VALUE!	#VALUE!
BpD4	BpD4	pb	Myotis nattereri	o1s	Brake Plantation	Devon	England	28	9	2019	mating	ON REQUEST	Acer pseudoplatanus	alive	Woodland / Broadleaved / Semi-natural	A1.1.1	stem	10	1.28	S	decay	wound	N/A	11.4	11.4	no	28	2.5	#VALUE!	0	3	n	n	n	y	y	n	y - orange	n	n	n	n	n	n	y	n	#VALUE!	#VALUE!	#VALUE!
BpLoR1	BpLoR1	pb (droppings unknown)	Pipistrellus nathusii	o1s	Bushy Park	London borough of Richmond	England	31	7	2018	nursery	ON REQUEST	Quercus robur	alive	Woodland / Parkland.scattered trees	A3	stem	16.3	8.3	E	decay	wound	N/A	69	#VALUE!	no	10	5	#VALUE!	#VALUE!	#VALUE!	#VALUE!	#VALUE!	#VALUE!	#VALUE!	#VALUE!	#VALUE!	#VALUE!	#VALUE!	#VALUE!	#VALUE!	#VALUE!	#VALUE!	#VALUE!	#VALUE!	#VALUE!	#VALUE!	#VALUE!	#VALUE!
BpLoR1	BpLoR1	pb (droppings unknown)	Pipistrellus nathusii	o1s	Bushy Park	London borough of Richmond	England	1	8	2018	nursery	ON REQUEST	Quercus robur	alive	Woodland / Parkland.scattered trees	A3	stem	16.3	8.3	E	decay	wound	N/A	69	#VALUE!	no	10	5	#VALUE!	#VALUE!	#VALUE!	#VALUE!	#VALUE!	#VALUE!	#VALUE!	#VALUE!	#VALUE!	#VALUE!	#VALUE!	#VALUE!	#VALUE!	#VALUE!	#VALUE!	#VALUE!	#VALUE!	#VALUE!	#VALUE!	#VALUE!	#VALUE!
BpLoR1	BpLoR1	pb (droppings unknown)	Pipistrellus nathusii	o1s	Bushy Park	London borough of Richmond	England	2	8	2018	nursery	ON REQUEST	Quercus robur	alive	Woodland / Parkland.scattered trees	A3	stem	16.3	8.3	E	decay	wound	N/A	69	#VALUE!	no	10	5	#VALUE!	#VALUE!	#VALUE!	#VALUE!	#VALUE!	#VALUE!	#VALUE!	#VALUE!	#VALUE!	#VALUE!	#VALUE!	#VALUE!	#VALUE!	#VALUE!	#VALUE!	#VALUE!	#VALUE!	#VALUE!	#VALUE!	#VALUE!	#VALUE!
BpLoR2	BpLoR2	pb	Pipistrellus nathusii	o1s	Bushy Park	London borough of Richmond	England	4	8	2018	nursery	ON REQUEST	Castanea sativa	dead	Woodland / Parkland.scattered trees	A3	stem	4.3	2.7	E	damage	bark-plate	N/A	69	69	no	2	10	#VALUE!	#VALUE!	#VALUE!	#VALUE!	#VALUE!	#VALUE!	#VALUE!	#VALUE!	#VALUE!	#VALUE!	#VALUE!	#VALUE!	#VALUE!	#VALUE!	#VALUE!	#VALUE!	#VALUE!	#VALUE!	#VALUE!	#VALUE!	#VALUE!
BpLoR2	BpLoR2	pb	Pipistrellus nathusii & Pipistrellus pygmaeus	m1sd	Bushy Park	London borough of Richmond	England	5	8	2018	nursery	ON REQUEST	Castanea sativa	dead	Woodland / Parkland.scattered trees	A3	stem	4.3	2.7	E	damage	bark-plate	N/A	69	69	no	2	10	#VALUE!	#VALUE!	#VALUE!	#VALUE!	#VALUE!	#VALUE!	#VALUE!	#VALUE!	#VALUE!	#VALUE!	#VALUE!	#VALUE!	#VALUE!	#VALUE!	#VALUE!	#VALUE!	#VALUE!	#VALUE!	#VALUE!	#VALUE!	#VALUE!
BpLoR3	BpLoR3	pb	Pipistrellus nathusii	o1s	Bushy Park	London borough of Richmond	England	9	8	2018	nursery	ON REQUEST	Salix alba	alive	Woodland / Parkland.scattered trees	A3	stem	15.5	1.5	E	damage	bark-plate	N/A	66	66	no	1	8	#VALUE!	#VALUE!	#VALUE!	#VALUE!	#VALUE!	#VALUE!	#VALUE!	#VALUE!	#VALUE!	#VALUE!	#VALUE!	#VALUE!	#VALUE!	#VALUE!	#VALUE!	#VALUE!	#VALUE!	#VALUE!	#VALUE!	#VALUE!	#VALUE!
BwA1	BwA1	pb	Myotis nattereri	o1s	Backmuir Wood	Angus	Scotland	21	8	2018	nursery	ON REQUEST	Sorbus aucuparia	alive	Woodland / Broadleaved / Semi-natural	A1.1.1	stem	8	1.3	SE	decay	wound	N/A	14.2	14.2	no	5.6	3	55	0	7	n	y	y	y	y	y	y - black and orange	y	n	n	n	n	y	n	n	n	y	n
BwD1	BwD1	pb	Pipistrellus pipistrellus	o1s	Burrator Woods	Devon	England	21	1	2015	winter	ON REQUEST	Castanea sativa	alive	Woodland / Broadleaved / Semi-natural	A1.1.1	stem	15	1.67	NE	decay	wound	Jim-Gem	37.4	36.5	no	160	2	32	0	7	y	n	n	n	y	n	n	n	n	n	n	n	y	n	n	n	n	y
BwD2	BwD2	pb	Plecotus auritus	o1s	Burrator Woods	Devon	England	21	1	2015	winter	ON REQUEST	Castanea sativa	alive	Woodland / Broadleaved / Semi-natural	A1.1.1	stem	25	1.2	S	decay	wound	Jim-Gem	59.2	59.2	no	120	3.5	16	0	2.5	y	n	n	y	y	n	n	n	n	n	n	n	y	n	n	n	n	y
BwE1	BwE1	pb	Pipistrellus pipistrellus	o1s	Blakes Wood (National Trust)	Essex	England	28	12	2019	autumn flux	ON REQUEST	Salix spp.	alive	Woodland / Broadleaved / Semi-natural	A1.1.1	stem	10	2.5	S	damage	hazard-beam	N/A	28	30.5	no	8	145	9	42	17	n	y	n	y	n	n	y	n	n	n	n	n	y	n	n	n	n	y
BwL1	BwL1	pb	Plecotus auritus	o1s	Burbage Wood	Leicestershire	England	29	12	2015	autumn flux	ON REQUEST	Quercus robur	alive	Woodland / Broadleaved / Semi-natural	A1.1.1	limb	18	2.5	E and W	damage	hazard-beam	N/A	#VALUE!	#VALUE!	yes (opposite)	4	30	20	#VALUE!	#VALUE!	n	n	n	y	y	n	n	n	n	n	n	n	y	n	n	n	n	y
CB1	CB1	pbd	Myotis nattereri	o1s	Caer Blaidd	Gwynedd	Wales	1	8	2009	nursery	ON REQUEST	Quercus robur	alive	Woodland / Broadleaved / Semi-natural	A1.1.1	limb	18	9	SSW	damage	subsidence-crack	N/A	50	25	no	30	15	40	20	13	y	n	n	n	y	y	y	y	n	n	n	n	y	n	n	n	n	y
CC1	CC1	pb	Myotis nattereri	m1dd	Chisland Covert	Somerset	England	11	11	2012	autumn flux	ON REQUEST	Acer campestre	alive	Woodland / Broadleaved / Semi-natural	A1.1.1	stem	14	2.9	N	decay	tear-out	N/A	38.7	26	no	8.5	1.6	15	0	7	n	y	n	n	n	n	n	n	y	n	n	y	y	y	y	n	y	n
CC1	CC1	pb	Myotis nattereri	m1dd	Chisland Covert	Somerset	England	13	11	2012	autumn flux	ON REQUEST	Acer campestre	alive	Woodland / Broadleaved / Semi-natural	A1.1.1	stem	14	2.9	N	decay	tear-out	N/A	38.7	26	no	8.5	1.6	15	0	7	n	y	n	n	n	n	n	n	y	n	n	y	y	y	y	n	y	n
CC1	CC1	pb	Myotis nattereri	m1dd	Chisland Covert	Somerset	England	24	3	2015	spring flux	ON REQUEST	Acer campestre	alive	Woodland / Broadleaved / Semi-natural	A1.1.1	stem	14	2.9	N	decay	tear-out	N/A	38.7	26	no	8.5	1.6	15	0	7	n	y	n	n	n	n	n	n	y	n	n	y	y	y	y	n	y	n
CC1	CC1	pb	Myotis daubentonii	m1dd	Chisland Covert	Somerset	England	15	3	2016	spring flux	ON REQUEST	Acer campestre	alive	Woodland / Broadleaved / Semi-natural	A1.1.1	stem	14	2.9	N	decay	tear-out	N/A	38.7	26	no	8.5	1.6	15	0	7	n	y	n	n	n	n	n	n	y	n	n	y	y	y	y	n	y	n
CC1	CC1	pb	Myotis daubentonii	m1dd	Chisland Covert	Somerset	England	12	4	2016	spring flux	ON REQUEST	Acer campestre	alive	Woodland / Broadleaved / Semi-natural	A1.1.1	stem	14	2.9	N	decay	tear-out	N/A	38.7	26	no	8.5	1.6	15	0	7	n	y	n	n	n	n	n	n	y	n	n	y	y	y	y	n	y	n
CC1	CC1	pn	N/A	m1dd	Chisland Covert	Somerset	England	7	7	2016	nursery	ON REQUEST	Acer campestre	alive	Woodland / Broadleaved / Semi-natural	A1.1.1	stem	14	2.9	N	decay	tear-out	N/A	38.7	26	no	8.5	1.6	15	0	7	n	y	n	n	n	n	n	n	y	n	n	y	y	y	y	n	y	n
CC1	CC1	pn	N/A	m1dd	Chisland Covert	Somerset	England	22	11	2016	autumn flux	ON REQUEST	Acer campestre	alive	Woodland / Broadleaved / Semi-natural	A1.1.1	stem	14	2.9	N	decay	tear-out	N/A	38.7	26	no	8.5	1.6	15	0	7	n	y	n	n	n	n	n	n	y	n	n	y	y	y	y	n	y	n
CC1	CC1	pn	N/A	m1dd	Chisland Covert	Somerset	England	6	12	2016	autumn flux	ON REQUEST	Acer campestre	alive	Woodland / Broadleaved / Semi-natural	A1.1.1	stem	14	2.9	N	decay	tear-out	N/A	38.7	26	no	8.5	1.6	15	0	7	n	y	n	n	n	n	n	n	y	n	n	y	y	y	y	n	y	n
CC2	CC2	pb	Myotis nattereri	m1dd	Chisland Covert	Somerset	England	10	10	2014	mating	ON REQUEST	Acer campestre	alive	Woodland / Broadleaved / Semi-natural	A1.1.1	stem	7	1.71	N	decay	wound	N/A	18.6	17.5	no	125	7	21	5	4	n	n	n	y	y	n	n	n	n	n	n	n	n	y	n	n	n	y
CC2	CC2	pb	Myotis nattereri	m1dd	Chisland Covert	Somerset	England	24	3	2015	spring flux	ON REQUEST	Acer campestre	alive	Woodland / Broadleaved / Semi-natural	A1.1.1	stem	7	1.71	N	decay	wound	N/A	18.6	17.5	no	125	7	21	5	4	n	n	n	y	y	n	n	n	n	n	n	n	n	y	n	n	n	y
CC2	CC2	pn	N/A	m1dd	Chisland Covert	Somerset	England	20	6	2016	pregnancy	ON REQUEST	Acer campestre	alive	Woodland / Broadleaved / Semi-natural	A1.1.1	stem	7	1.71	N	decay	wound	N/A	18.6	17.5	no	125	7	21	5	4	n	n	n	y	y	n	n	n	n	n	n	n	n	y	y	n	n	y
CC2	CC2	pn	N/A	m1dd	Chisland Covert	Somerset	England	1	7	2016	nursery	ON REQUEST	Acer campestre	alive	Woodland / Broadleaved / Semi-natural	A1.1.1	stem	7	1.71	N	decay	wound	N/A	18.6	17.5	no	125	7	21	5	4	n	y	y	n	n	n	n	n	y	n	n	y	n	n	y	n	n	y
CC2	CC2	pn	N/A	m1dd	Chisland Covert	Somerset	England	22	11	2016	autumn flux	ON REQUEST	Acer campestre	alive	Woodland / Broadleaved / Semi-natural	A1.1.1	stem	7	1.71	N	decay	wound	N/A	18.6	17.5	no	125	7	21	5	4	n	y	y	n	n	n	n	n	y	n	n	y	n	n	y	n	n	y
CC2	CC2	pn	N/A	m1dd	Chisland Covert	Somerset	England	6	12	2016	autumn flux	ON REQUEST	Acer campestre	alive	Woodland / Broadleaved / Semi-natural	A1.1.1	stem	7	1.71	N	decay	wound	N/A	18.6	17.5	no	125	7	21	5	4	n	y	y	n	n	n	n	n	y	n	n	y	n	n	y	n	n	y
CC2	CC2	pn	N/A	m1dd	Chisland Covert	Somerset	England	13	12	2016	autumn flux	ON REQUEST	Acer campestre	alive	Woodland / Broadleaved / Semi-natural	A1.1.1	stem	7	1.71	N	decay	wound	N/A	18.6	17.5	no	125	7	21	5	4	n	y	y	n	n	n	n	n	y	n	n	y	n	n	y	n	n	y
CC2	CC2	pn	N/A	m1dd	Chisland Covert	Somerset	England	18	1	2017	winter	ON REQUEST	Acer campestre	alive	Woodland / Broadleaved / Semi-natural	A1.1.1	stem	7	1.71	N	decay	wound	N/A	18.6	17.5	no	125	7	21	5	4	n	y	y	n	n	n	n	n	y	n	n	y	n	n	y	n	n	y
CC2	CC2	pn	N/A	m1dd	Chisland Covert	Somerset	England	8	2	2017	winter	ON REQUEST	Acer campestre	alive	Woodland / Broadleaved / Semi-natural	A1.1.1	stem	7	1.71	N	decay	wound	N/A	18.6	17.5	no	125	7	21	5	4	n	y	y	n	n	n	n	n	y	n	n	y	n	n	y	n	n	y
CC2	CC2	pn	N/A	m1dd	Chisland Covert	Somerset	England	14	3	2017	spring flux	ON REQUEST	Acer campestre	alive	Woodland / Broadleaved / Semi-natural	A1.1.1	stem	7	1.71	N	decay	wound	N/A	18.6	17.5	no	125	7	21	5	4	n	y	y	n	n	n	n	n	y	n	n	y	n	n	y	n	n	y
CC2	CC2	pn	N/A	m1dd	Chisland Covert	Somerset	England	4	4	2017	spring flux	ON REQUEST	Acer campestre	alive	Woodland / Broadleaved / Semi-natural	A1.1.1	stem	7	1.71	N	decay	wound	N/A	18.6	17.5	no	125	7	21	5	4	y	n	n	n	y	n	n	n	n	n	n	n	y	n	n	n	n	y
CC2	CC2	pn	N/A	m1dd	Chisland Covert	Somerset	England	1	5	2017	pregnancy	ON REQUEST	Acer campestre	alive	Woodland / Broadleaved / Semi-natural	A1.1.1	stem	7	1.71	N	decay	wound	N/A	18.6	17.5	no	125	7	21	5	4	y	n	y	n	y	n	n	n	n	n	n	n	y	n	n	n	n	y
CC2	CC2	pn	N/A	m1dd	Chisland Covert	Somerset	England	4	6	2017	pregnancy	ON REQUEST	Acer campestre	alive	Woodland / Broadleaved / Semi-natural	A1.1.1	stem	7	1.71	N	decay	wound	N/A	18.6	17.5	no	125	7	21	5	4	n	y	n	y	y	n	n	n	n	n	n	n	n	y	n	n	n	y
CC2	CC2	pn	N/A	m1dd	Chisland Covert	Somerset	England	2	7	2017	nursery	ON REQUEST	Acer campestre	alive	Woodland / Broadleaved / Semi-natural	A1.1.1	stem	7	1.71	N	decay	wound	N/A	18.6	17.5	no	125	7	21	5	4	y	n	y	n	y	y	n	n	n	n	n	n	y	n	n	n	n	y
CC2	CC2	pbd	Myotis daubentonii	m1dd	Chisland Covert	Somerset	England	6	8	2017	nursery	ON REQUEST	Acer campestre	alive	Woodland / Broadleaved / Semi-natural	A1.1.1	stem	7	1.71	N	decay	wound	N/A	18.6	17.5	no	125	7	21	5	4	y	n	y	n	y	y	n	n	n	n	n	n	y	n	n	n	n	y
CC2	CC2	pn	N/A	m1dd	Chisland Covert	Somerset	England	3	9	2017	mating	ON REQUEST	Acer campestre	alive	Woodland / Broadleaved / Semi-natural	A1.1.1	stem	7	1.71	N	decay	wound	N/A	18.6	17.5	no	125	7	21	5	4	y	n	y	n	n	y	n	n	y	y	n	n	y	n	n	n	n	y
CC2	CC2	pn	N/A	m1dd	Chisland Covert	Somerset	England	1	10	2017	mating	ON REQUEST	Acer campestre	alive	Woodland / Broadleaved / Semi-natural	A1.1.1	stem	7	1.71	N	decay	wound	N/A	18.6	17.5	no	125	7	21	5	4	y	n	y	n	n	y	n	n	y	y	n	n	y	n	n	n	n	y
CC2	CC2	pn	N/A	m1dd	Chisland Covert	Somerset	England	7	11	2017	autumn flux	ON REQUEST	Acer campestre	alive	Woodland / Broadleaved / Semi-natural	A1.1.1	stem	7	1.71	N	decay	wound	N/A	18.6	17.5	no	125	7	21	5	4	y	n	y	n	n	n	n	n	y	y	n	n	y	n	n	n	n	y
CC2	CC2	pn	N/A	m1dd	Chisland Covert	Somerset	England	8	12	2017	autumn flux	ON REQUEST	Acer campestre	alive	Woodland / Broadleaved / Semi-natural	A1.1.1	stem	7	1.71	N	decay	wound	N/A	18.6	17.5	no	125	7	21	5	4	y	n	y	n	n	n	n	n	y	y	n	n	y	n	n	n	n	y
CC2	CC2	pn	N/A	m1dd	Chisland Covert	Somerset	England	5	1	2018	winter	ON REQUEST	Acer campestre	alive	Woodland / Broadleaved / Semi-natural	A1.1.1	stem	7	1.71	N	decay	wound	N/A	18.6	17.5	no	125	7	21	5	4	y	n	y	n	n	n	n	n	y	y	n	n	y	n	n	n	n	y
CC2	CC2	pn	N/A	m1dd	Chisland Covert	Somerset	England	7	2	2018	winter	ON REQUEST	Acer campestre	alive	Woodland / Broadleaved / Semi-natural	A1.1.1	stem	7	1.71	N	decay	wound	N/A	18.6	17.5	no	125	7	21	5	4	y	n	y	n	y	n	n	n	n	n	n	n	y	n	n	n	n	y
CC2	CC2	pn	N/A	m1dd	Chisland Covert	Somerset	England	6	3	2018	spring flux	ON REQUEST	Acer campestre	alive	Woodland / Broadleaved / Semi-natural	A1.1.1	stem	7	1.71	N	decay	wound	N/A	18.6	17.5	no	125	7	21	5	4	n	n	n	y	y	n	n	n	n	n	n	n	y	n	n	n	n	y
CC2	CC2	pn	N/A	m1dd	Chisland Covert	Somerset	England	10	4	2018	spring flux	ON REQUEST	Acer campestre	alive	Woodland / Broadleaved / Semi-natural	A1.1.1	stem	7	1.71	N	decay	wound	N/A	18.6	17.5	no	125	7	21	5	4	n	y	y	n	y	n	n	n	n	n	n	n	y	n	n	n	n	y
CC2	CC2	pd	unknown	m1dd	Chisland Covert	Somerset	England	5	5	2018	pregnancy	ON REQUEST	Acer campestre	alive	Woodland / Broadleaved / Semi-natural	A1.1.1	stem	7	1.71	N	decay	wound	N/A	18.6	17.5	no	125	7	21	5	4	n	y	y	n	y	n	n	n	n	n	n	n	y	n	n	n	n	y
CC2	CC2	pn	N/A	m1dd	Chisland Covert	Somerset	England	1	6	2018	pregnancy	ON REQUEST	Acer campestre	alive	Woodland / Broadleaved / Semi-natural	A1.1.1	stem	7	1.71	N	decay	wound	N/A	18.6	17.5	no	125	7	21	5	4	n	n	y	y	y	n	n	n	n	n	n	n	n	y	n	n	n	y
CC2	CC2	pn	N/A	m1dd	Chisland Covert	Somerset	England	7	7	2018	nursery	ON REQUEST	Acer campestre	alive	Woodland / Broadleaved / Semi-natural	A1.1.1	stem	7	1.71	N	decay	wound	N/A	18.6	17.5	no	125	7	21	5	4	n	n	n	y	y	n	n	n	n	n	n	n	y	n	n	n	n	y
CC2	CC2	pn	N/A	m1dd	Chisland Covert	Somerset	England	4	8	2018	nursery	ON REQUEST	Acer campestre	alive	Woodland / Broadleaved / Semi-natural	A1.1.1	stem	7	1.71	N	decay	wound	N/A	18.6	17.5	no	125	7	21	5	4	n	n	y	y	y	y	n	n	n	n	n	n	y	n	n	n	n	y
CC2	CC2	pn	N/A	m1dd	Chisland Covert	Somerset	England	1	9	2018	mating	ON REQUEST	Acer campestre	alive	Woodland / Broadleaved / Semi-natural	A1.1.1	stem	7	1.71	N	decay	wound	N/A	18.6	17.5	no	125	7	21	5	4	n	n	y	y	y	y	y	n	n	n	n	n	y	y	n	n	n	y
CC2	CC2	pn	N/A	m1dd	Chisland Covert	Somerset	England	7	10	2018	mating	ON REQUEST	Acer campestre	alive	Woodland / Broadleaved / Semi-natural	A1.1.1	stem	7	1.71	N	decay	wound	N/A	18.6	17.5	no	125	7	21	5	4	n	n	y	y	y	y	y	n	n	n	n	n	y	y	n	n	n	y
CC2	CC2	pn	N/A	m1dd	Chisland Covert	Somerset	England	2	11	2018	autumn flux	ON REQUEST	Acer campestre	alive	Woodland / Broadleaved / Semi-natural	A1.1.1	stem	7	1.71	N	decay	wound	N/A	18.6	17.5	no	125	7	21	5	4	n	n	y	y	y	y	y	n	n	n	n	n	y	y	n	n	n	y
CC2	CC2	pn	N/A	m1dd	Chisland Covert	Somerset	England	1	12	2018	autumn flux	ON REQUEST	Acer campestre	alive	Woodland / Broadleaved / Semi-natural	A1.1.1	stem	7	1.71	N	decay	wound	N/A	18.6	17.5	no	125	7	21	5	4	n	n	n	y	n	n	n	n	y	y	y	n	y	n	n	n	n	y
CC2	CC2	pn	N/A	m1dd	Chisland Covert	Somerset	England	3	1	2019	winter	ON REQUEST	Acer campestre	alive	Woodland / Broadleaved / Semi-natural	A1.1.1	stem	7	1.71	N	decay	wound	N/A	18.6	17.5	no	125	7	21	5	4	n	n	n	y	n	n	n	n	y	y	y	n	y	n	n	n	n	y
CC2	CC2	pn	N/A	m1dd	Chisland Covert	Somerset	England	3	2	2019	winter	ON REQUEST	Acer campestre	alive	Woodland / Broadleaved / Semi-natural	A1.1.1	stem	7	1.71	N	decay	wound	N/A	18.6	17.5	no	125	7	21	5	4	n	n	n	y	n	n	n	n	y	y	y	n	y	n	n	n	n	y
CC2	CC2	pn	N/A	m1dd	Chisland Covert	Somerset	England	2	3	2019	spring flux	ON REQUEST	Acer campestre	alive	Woodland / Broadleaved / Semi-natural	A1.1.1	stem	7	1.71	N	decay	wound	N/A	18.6	17.5	no	125	7	21	5	4	n	n	n	y	n	n	n	n	y	y	y	n	y	n	n	n	n	y
CC2	CC2	pn	N/A	m1dd	Chisland Covert	Somerset	England	7	4	2019	spring flux	ON REQUEST	Acer campestre	alive	Woodland / Broadleaved / Semi-natural	A1.1.1	stem	7	1.71	N	decay	wound	N/A	18.6	17.5	no	125	7	21	5	4	n	n	n	y	n	n	n	n	y	y	y	n	y	n	n	n	n	y
CC2	CC2	pn	N/A	m1dd	Chisland Covert	Somerset	England	4	5	2019	pregnancy	ON REQUEST	Acer campestre	alive	Woodland / Broadleaved / Semi-natural	A1.1.1	stem	7	1.71	N	decay	wound	N/A	18.6	17.5	no	125	7	21	5	4	n	n	y	y	y	y	n	n	n	n	n	n	n	y	n	n	n	y
CC2	CC2	pn	N/A	m1dd	Chisland Covert	Somerset	England	5	6	2019	pregnancy	ON REQUEST	Acer campestre	alive	Woodland / Broadleaved / Semi-natural	A1.1.1	stem	7	1.71	N	decay	wound	N/A	18.6	17.5	no	125	7	21	5	4	n	n	n	y	y	n	n	n	n	n	n	n	n	y	n	n	n	y
CC2	CC2	pn	N/A	m1dd	Chisland Covert	Somerset	England	10	7	2019	nursery	ON REQUEST	Acer campestre	alive	Woodland / Broadleaved / Semi-natural	A1.1.1	stem	7	1.71	N	decay	wound	N/A	18.6	17.5	no	125	7	21	5	4	n	n	y	y	y	n	n	n	n	n	n	n	n	n	y	n	n	y
CC2	CC2	pn	N/A	m1dd	Chisland Covert	Somerset	England	1	8	2019	nursery	ON REQUEST	Acer campestre	alive	Woodland / Broadleaved / Semi-natural	A1.1.1	stem	7	1.71	N	decay	wound	N/A	18.6	17.5	no	125	7	21	5	4	n	n	n	y	n	n	n	n	y	y	n	n	y	n	n	n	n	y
CC2	CC2	pn	N/A	m1dd	Chisland Covert	Somerset	England	10	9	2019	mating	ON REQUEST	Acer campestre	alive	Woodland / Broadleaved / Semi-natural	A1.1.1	stem	7	1.71	N	decay	wound	N/A	18.6	17.5	no	125	7	21	5	4	n	n	y	y	y	y	y	n	n	n	n	n	y	n	n	n	n	y
CC2	CC2	pn	N/A	m1dd	Chisland Covert	Somerset	England	1	10	2019	mating	ON REQUEST	Acer campestre	alive	Woodland / Broadleaved / Semi-natural	A1.1.1	stem	7	1.71	N	decay	wound	N/A	18.6	17.5	no	125	7	21	5	4	n	n	y	y	y	y	y	n	n	n	n	n	y	n	n	n	n	y
CC2	CC2	pn	N/A	m1dd	Chisland Covert	Somerset	England	4	11	2019	autumn flux	ON REQUEST	Acer campestre	alive	Woodland / Broadleaved / Semi-natural	A1.1.1	stem	7	1.71	N	decay	wound	N/A	18.6	17.5	no	125	7	21	5	4	n	n	n	y	y	n	n	n	n	n	n	n	y	y	n	n	n	y
CC3	CC3	pb	Myotis nattereri	m1dd	Chisland Covert	Somerset	England	10	10	2014	mating	ON REQUEST	Acer campestre	alive	Woodland / Broadleaved / Semi-natural	A1.1.1	stem	7	2.01	SW	decay	wound	N/A	17.1	15.8	no	9	2.8	45	0	5	n	n	y	n	y	n	y	n	n	n	n	n	n	y	n	n	y	n
CC3	CC3	pn	N/A	m1dd	Chisland Covert	Somerset	England	24	3	2015	spring flux	ON REQUEST	Acer campestre	alive	Woodland / Broadleaved / Semi-natural	A1.1.1	stem	7	2.01	SW	decay	wound	N/A	17.1	15.8	no	9	2.8	45	0	5	n	n	y	n	y	n	y	n	n	n	n	n	n	y	n	n	y	n
CC3	CC3	pn	N/A	m1dd	Chisland Covert	Somerset	England	20	6	2016	pregnancy	ON REQUEST	Acer campestre	alive	Woodland / Broadleaved / Semi-natural	A1.1.1	stem	7	2.01	SW	decay	wound	N/A	17.1	15.8	no	9	2.8	45	0	5	n	n	y	n	y	n	y	n	n	n	n	n	n	y	n	n	y	n
CC3	CC3	pb	Myotis daubentonii	m1dd	Chisland Covert	Somerset	England	1	7	2016	nursery	ON REQUEST	Acer campestre	alive	Woodland / Broadleaved / Semi-natural	A1.1.1	stem	7	2.01	SW	decay	wound	N/A	17.1	15.8	no	9	2.8	45	0	5	n	y	y	n	n	n	n	n	n	n	n	n	n	y	n	n	y	n
CC3	CC3	pn	N/A	m1dd	Chisland Covert	Somerset	England	22	11	2016	autumn flux	ON REQUEST	Acer campestre	alive	Woodland / Broadleaved / Semi-natural	A1.1.1	stem	7	2.01	SW	decay	wound	N/A	17.1	15.8	no	9	2.8	45	0	5	n	y	y	n	n	n	n	n	n	n	n	n	n	y	n	n	y	n
CC3	CC3	pn	N/A	m1dd	Chisland Covert	Somerset	England	6	12	2016	autumn flux	ON REQUEST	Acer campestre	alive	Woodland / Broadleaved / Semi-natural	A1.1.1	stem	7	2.01	SW	decay	wound	N/A	17.1	15.8	no	9	2.8	45	0	5	n	y	y	n	n	n	n	n	n	n	n	n	n	y	n	n	y	n
CC3	CC3	pn	N/A	m1dd	Chisland Covert	Somerset	England	13	12	2016	autumn flux	ON REQUEST	Acer campestre	alive	Woodland / Broadleaved / Semi-natural	A1.1.1	stem	7	2.01	SW	decay	wound	N/A	17.1	15.8	no	9	2.8	45	0	5	n	y	y	n	n	n	n	n	n	n	n	n	n	y	n	n	y	n
CC3	CC3	pn	N/A	m1dd	Chisland Covert	Somerset	England	18	1	2017	winter	ON REQUEST	Acer campestre	alive	Woodland / Broadleaved / Semi-natural	A1.1.1	stem	7	2.01	SW	decay	wound	N/A	17.1	15.8	no	9	2.8	45	0	5	n	y	y	n	n	n	n	n	n	n	n	n	n	y	n	n	y	n
CC3	CC3	pn	N/A	m1dd	Chisland Covert	Somerset	England	8	2	2017	winter	ON REQUEST	Acer campestre	alive	Woodland / Broadleaved / Semi-natural	A1.1.1	stem	7	2.01	SW	decay	wound	N/A	17.1	15.8	no	9	2.8	45	0	5	n	y	y	n	n	n	n	n	n	n	n	n	n	y	n	n	y	n
CC3	CC3	pn	N/A	m1dd	Chisland Covert	Somerset	England	14	3	2017	spring flux	ON REQUEST	Acer campestre	alive	Woodland / Broadleaved / Semi-natural	A1.1.1	stem	7	2.01	SW	decay	wound	N/A	17.1	15.8	no	9	2.8	45	0	5	n	y	y	n	n	n	n	n	n	n	n	n	n	y	n	n	y	n
CC3	CC3	pn	N/A	m1dd	Chisland Covert	Somerset	England	4	4	2017	spring flux	ON REQUEST	Acer campestre	alive	Woodland / Broadleaved / Semi-natural	A1.1.1	stem	7	2.01	SW	decay	wound	N/A	17.1	15.8	no	9	2.8	45	0	5	n	y	y	n	n	n	n	n	n	n	n	n	n	y	n	n	y	n
CC3	CC3	pb	Myotis daubentonii	m1dd	Chisland Covert	Somerset	England	1	5	2017	pregnancy	ON REQUEST	Acer campestre	alive	Woodland / Broadleaved / Semi-natural	A1.1.1	stem	7	2.01	SW	decay	wound	N/A	17.1	15.8	no	9	2.8	45	0	5	n	n	n	y	y	n	n	n	n	n	n	n	n	y	n	n	y	n
CC3	CC3	pb	Myotis daubentonii	m1dd	Chisland Covert	Somerset	England	4	6	2017	pregnancy	ON REQUEST	Acer campestre	alive	Woodland / Broadleaved / Semi-natural	A1.1.1	stem	7	2.01	SW	decay	wound	N/A	17.1	15.8	no	9	2.8	45	0	5	y	y	n	n	y	n	n	n	n	n	n	n	n	y	n	n	y	n
CC3	CC3	pb	Myotis daubentonii	m1dd	Chisland Covert	Somerset	England	2	7	2017	nursery	ON REQUEST	Acer campestre	alive	Woodland / Broadleaved / Semi-natural	A1.1.1	stem	7	2.01	SW	decay	wound	N/A	17.1	15.8	no	9	2.8	45	0	5	y	y	n	n	y	n	n	n	n	n	n	n	n	y	n	n	y	n
CC3	CC3	pn	N/A	m1dd	Chisland Covert	Somerset	England	6	8	2017	nursery	ON REQUEST	Acer campestre	alive	Woodland / Broadleaved / Semi-natural	A1.1.1	stem	7	2.01	SW	decay	wound	N/A	17.1	15.8	no	9	2.8	45	0	5	y	y	n	n	y	n	n	n	n	n	n	n	n	y	n	n	y	n
CC3	CC3	pb	Myotis nattereri	m1dd	Chisland Covert	Somerset	England	3	9	2017	mating	ON REQUEST	Acer campestre	alive	Woodland / Broadleaved / Semi-natural	A1.1.1	stem	7	2.01	SW	decay	wound	N/A	17.1	15.8	no	9	2.8	45	0	5	y	y	n	n	y	n	n	n	n	n	n	n	n	y	n	n	y	n
CC3	CC3	pb	Myotis daubentonii	m1dd	Chisland Covert	Somerset	England	1	10	2017	mating	ON REQUEST	Acer campestre	alive	Woodland / Broadleaved / Semi-natural	A1.1.1	stem	7	2.01	SW	decay	wound	N/A	17.1	15.8	no	9	2.8	45	0	5	y	n	y	n	y	y	y	n	n	n	n	n	y	n	n	n	y	n
CC3	CC3	pn	N/A	m1dd	Chisland Covert	Somerset	England	7	11	2017	autumn flux	ON REQUEST	Acer campestre	alive	Woodland / Broadleaved / Semi-natural	A1.1.1	stem	7	2.01	SW	decay	wound	N/A	17.1	15.8	no	9	2.8	45	0	5	y	n	y	n	y	y	y	n	n	n	n	n	y	n	n	n	y	n
CC3	CC3	pn	N/A	m1dd	Chisland Covert	Somerset	England	8	12	2017	autumn flux	ON REQUEST	Acer campestre	alive	Woodland / Broadleaved / Semi-natural	A1.1.1	stem	7	2.01	SW	decay	wound	N/A	17.1	15.8	no	9	2.8	45	0	5	y	n	y	n	y	y	y	n	n	n	n	n	y	n	n	n	y	n
CC3	CC3	pn	N/A	m1dd	Chisland Covert	Somerset	England	5	1	2018	winter	ON REQUEST	Acer campestre	alive	Woodland / Broadleaved / Semi-natural	A1.1.1	stem	7	2.01	SW	decay	wound	N/A	17.1	15.8	no	9	2.8	45	0	5	y	n	y	n	y	y	y	n	n	n	n	n	n	y	n	n	y	n
CC3	CC3	pn	N/A	m1dd	Chisland Covert	Somerset	England	7	2	2018	winter	ON REQUEST	Acer campestre	alive	Woodland / Broadleaved / Semi-natural	A1.1.1	stem	7	2.01	SW	decay	wound	N/A	17.1	15.8	no	9	2.8	45	0	5	y	n	y	n	y	y	y	n	n	n	n	n	n	y	n	n	y	n
CC3	CC3	pn	N/A	m1dd	Chisland Covert	Somerset	England	6	3	2018	spring flux	ON REQUEST	Acer campestre	alive	Woodland / Broadleaved / Semi-natural	A1.1.1	stem	7	2.01	SW	decay	wound	N/A	17.1	15.8	no	9	2.8	45	0	5	y	n	y	n	y	y	y	n	n	n	n	n	n	y	n	n	y	n
CC3	CC3	pn	N/A	m1dd	Chisland Covert	Somerset	England	10	4	2018	spring flux	ON REQUEST	Acer campestre	alive	Woodland / Broadleaved / Semi-natural	A1.1.1	stem	7	2.01	SW	decay	wound	N/A	17.1	15.8	no	9	2.8	45	0	5	y	n	y	n	y	y	y	n	n	n	n	n	n	y	y	n	y	n
CC3	CC3	pbd	Myotis daubentonii	m1dd	Chisland Covert	Somerset	England	5	5	2018	pregnancy	ON REQUEST	Acer campestre	alive	Woodland / Broadleaved / Semi-natural	A1.1.1	stem	7	2.01	SW	decay	wound	N/A	17.1	15.8	no	9	2.8	45	0	5	y	n	y	n	y	y	y	n	n	n	n	n	n	y	y	n	y	n
CC3	CC3	pb	Myotis daubentonii	m1dd	Chisland Covert	Somerset	England	1	6	2018	pregnancy	ON REQUEST	Acer campestre	alive	Woodland / Broadleaved / Semi-natural	A1.1.1	stem	7	2.01	SW	decay	wound	N/A	17.1	15.8	no	9	2.8	45	0	5	n	y	n	y	y	n	n	n	n	n	n	n	n	y	n	n	y	n
CC3	CC3	pd	Myotis daubentonii	m1dd	Chisland Covert	Somerset	England	7	7	2018	nursery	ON REQUEST	Acer campestre	alive	Woodland / Broadleaved / Semi-natural	A1.1.1	stem	7	2.01	SW	decay	wound	N/A	17.1	15.8	no	9	2.8	45	0	5	n	y	y	y	y	n	n	n	n	n	n	n	n	y	n	n	y	n
CC3	CC3	pbd	Myotis daubentonii	m1dd	Chisland Covert	Somerset	England	4	8	2018	nursery	ON REQUEST	Acer campestre	alive	Woodland / Broadleaved / Semi-natural	A1.1.1	stem	7	2.01	SW	decay	wound	N/A	17.1	15.8	no	9	2.8	45	0	5	y	n	y	n	y	y	y	n	n	n	n	n	n	y	n	n	y	n
CC3	CC3	pn	N/A	m1dd	Chisland Covert	Somerset	England	1	9	2018	mating	ON REQUEST	Acer campestre	alive	Woodland / Broadleaved / Semi-natural	A1.1.1	stem	7	2.01	SW	decay	wound	N/A	17.1	15.8	no	9	2.8	45	0	5	y	n	y	n	y	y	y	n	n	n	n	n	y	n	n	n	y	n
CC3	CC3	pn	N/A	m1dd	Chisland Covert	Somerset	England	7	10	2018	mating	ON REQUEST	Acer campestre	alive	Woodland / Broadleaved / Semi-natural	A1.1.1	stem	7	2.01	SW	decay	wound	N/A	17.1	15.8	no	9	2.8	45	0	5	y	n	y	n	y	y	n	n	n	n	n	n	y	n	n	n	y	n
CC3	CC3	pn	N/A	m1dd	Chisland Covert	Somerset	England	2	11	2018	autumn flux	ON REQUEST	Acer campestre	alive	Woodland / Broadleaved / Semi-natural	A1.1.1	stem	7	2.01	SW	decay	wound	N/A	17.1	15.8	no	9	2.8	45	0	5	y	n	y	n	y	y	y	n	n	n	n	n	y	n	n	n	y	n
CC3	CC3	pn	N/A	m1dd	Chisland Covert	Somerset	England	1	12	2018	autumn flux	ON REQUEST	Acer campestre	alive	Woodland / Broadleaved / Semi-natural	A1.1.1	stem	7	2.01	SW	decay	wound	N/A	17.1	15.8	no	9	2.8	45	0	5	y	n	y	n	y	y	y	n	n	n	n	n	y	n	n	n	y	n
CC3	CC3	pn	N/A	m1dd	Chisland Covert	Somerset	England	3	1	2019	winter	ON REQUEST	Acer campestre	alive	Woodland / Broadleaved / Semi-natural	A1.1.1	stem	7	2.01	SW	decay	wound	N/A	17.1	15.8	no	9	2.8	45	0	5	y	n	y	n	y	y	y	n	n	n	n	n	y	n	n	n	y	n
CC3	CC3	pn	N/A	m1dd	Chisland Covert	Somerset	England	3	2	2019	winter	ON REQUEST	Acer campestre	alive	Woodland / Broadleaved / Semi-natural	A1.1.1	stem	7	2.01	SW	decay	wound	N/A	17.1	15.8	no	9	2.8	45	0	5	y	n	y	n	y	y	y	n	n	n	n	n	y	n	n	n	y	n
CC3	CC3	pn	N/A	m1dd	Chisland Covert	Somerset	England	2	3	2019	spring flux	ON REQUEST	Acer campestre	alive	Woodland / Broadleaved / Semi-natural	A1.1.1	stem	7	2.01	SW	decay	wound	N/A	17.1	15.8	no	9	2.8	45	0	5	y	n	y	n	y	y	y	n	n	n	n	n	y	n	n	n	y	n
CC3	CC3	pn	N/A	m1dd	Chisland Covert	Somerset	England	7	4	2019	spring flux	ON REQUEST	Acer campestre	alive	Woodland / Broadleaved / Semi-natural	A1.1.1	stem	7	2.01	SW	decay	wound	N/A	17.1	15.8	no	9	2.8	45	0	5	y	n	y	n	y	y	y	n	n	n	n	n	y	n	n	n	y	n
CC3	CC3	pbd	Myotis daubentonii	m1dd	Chisland Covert	Somerset	England	4	5	2019	pregnancy	ON REQUEST	Acer campestre	alive	Woodland / Broadleaved / Semi-natural	A1.1.1	stem	7	2.01	SW	decay	wound	N/A	17.1	15.8	no	9	2.8	45	0	5	y	n	y	n	y	y	y	n	n	n	n	n	y	n	n	n	y	n
CC3	CC3	pbd	Myotis daubentonii	m1dd	Chisland Covert	Somerset	England	5	6	2019	pregnancy	ON REQUEST	Acer campestre	alive	Woodland / Broadleaved / Semi-natural	A1.1.1	stem	7	2.01	SW	decay	wound	N/A	17.1	15.8	no	9	2.8	45	0	5	y	n	y	n	y	y	y	n	n	n	n	n	y	n	n	n	y	n
CC3	CC3	pn	N/A	m1dd	Chisland Covert	Somerset	England	10	7	2019	nursery	ON REQUEST	Acer campestre	alive	Woodland / Broadleaved / Semi-natural	A1.1.1	stem	7	2.01	SW	decay	wound	N/A	17.1	15.8	no	9	2.8	45	0	5	n	y	y	n	y	y	y	n	n	n	n	n	y	n	n	n	y	n
CC3	CC3	pn	N/A	m1dd	Chisland Covert	Somerset	England	1	8	2019	nursery	ON REQUEST	Acer campestre	alive	Woodland / Broadleaved / Semi-natural	A1.1.1	stem	7	2.01	SW	decay	wound	N/A	17.1	15.8	no	9	2.8	45	0	5	y	n	y	n	y	y	y	n	n	n	n	n	y	n	n	n	y	n
CC3	CC3	pd	unknown	m1dd	Chisland Covert	Somerset	England	10	9	2019	mating	ON REQUEST	Acer campestre	alive	Woodland / Broadleaved / Semi-natural	A1.1.1	stem	7	2.01	SW	decay	wound	N/A	17.1	15.8	no	9	2.8	45	0	5	y	n	y	n	y	y	y	n	n	n	n	n	y	n	n	n	y	n
CC3	CC3	pbd	Myotis daubentonii	m1dd	Chisland Covert	Somerset	England	1	10	2019	mating	ON REQUEST	Acer campestre	alive	Woodland / Broadleaved / Semi-natural	A1.1.1	stem	7	2.01	SW	decay	wound	N/A	17.1	15.8	no	9	2.8	45	0	5	n	n	y	n	y	y	y	n	n	n	n	n	y	n	n	n	y	n
CC3	CC3	pb	Myotis daubentonii	m1dd	Chisland Covert	Somerset	England	4	11	2019	autumn flux	ON REQUEST	Acer campestre	alive	Woodland / Broadleaved / Semi-natural	A1.1.1	stem	7	2.01	SW	decay	wound	N/A	17.1	15.8	no	9	2.8	45	0	5	n	n	y	n	y	y	y	n	n	n	n	n	y	n	n	n	y	n
CC4	CC4a	pb	Myotis nattereri	m1dd	Chisland Covert	Somerset	England	24	3	2015	spring flux	ON REQUEST	Acer pseudoplatanus	alive	Woodland / Broadleaved / Semi-natural	A1.1.1	stem	9	1.21	N	decay	wound	N/A	11.5	12.2	no	27	2.5	21	0	2	y	y	n	n	y	y	n	n	n	n	n	n	y	n	n	n	y	n
CC4	CC4a	pb	Myotis nattereri	m1dd	Chisland Covert	Somerset	England	22	11	2015	autumn flux	ON REQUEST	Acer pseudoplatanus	alive	Woodland / Broadleaved / Semi-natural	A1.1.1	stem	9	1.21	N	decay	wound	N/A	11.5	12.2	no	27	2.5	21	0	2	y	y	n	n	y	y	n	n	n	n	n	n	y	n	n	n	y	n
CC4	CC4a	pb	Plecotus auritus	m1dd	Chisland Covert	Somerset	England	8	12	2015	autumn flux	ON REQUEST	Acer pseudoplatanus	alive	Woodland / Broadleaved / Semi-natural	A1.1.1	stem	9	1.21	N	decay	wound	N/A	11.5	12.2	no	27	2.5	21	0	2	y	y	n	n	y	y	n	n	n	n	n	n	y	n	n	n	y	n
CC4	CC4a	pb	Myotis nattereri	m1dd	Chisland Covert	Somerset	England	15	3	2016	spring flux	ON REQUEST	Acer pseudoplatanus	alive	Woodland / Broadleaved / Semi-natural	A1.1.1	stem	9	1.21	N	decay	wound	N/A	11.5	12.2	no	27	2.5	21	0	2	y	y	n	n	y	y	n	n	n	n	n	n	y	n	n	n	y	n
CC4	CC4a	pb	Myotis nattereri	m1dd	Chisland Covert	Somerset	England	19	3	2016	spring flux	ON REQUEST	Acer pseudoplatanus	alive	Woodland / Broadleaved / Semi-natural	A1.1.1	stem	9	1.21	N	decay	wound	N/A	11.5	12.2	no	27	2.5	21	0	2	y	y	n	n	y	y	n	n	n	n	n	n	y	n	n	n	y	n
CC4	CC4a	pn	N/A	m1dd	Chisland Covert	Somerset	England	20	6	2016	pregnancy	ON REQUEST	Acer pseudoplatanus	alive	Woodland / Broadleaved / Semi-natural	A1.1.1	stem	9	1.21	N	decay	wound	N/A	11.5	12.2	no	27	2.5	21	0	2	y	y	n	n	y	y	n	n	n	n	n	n	y	n	n	n	y	n
CC4	CC4a	pn	N/A	m1dd	Chisland Covert	Somerset	England	1	7	2016	nursery	ON REQUEST	Acer pseudoplatanus	alive	Woodland / Broadleaved / Semi-natural	A1.1.1	stem	9	1.21	N	decay	wound	N/A	11.5	12.2	no	27	2.5	21	0	2	n	y	n	n	y	n	n	n	n	n	n	n	y	n	n	n	y	n
CC4	CC4a	pb	Plecotus auritus	m1dd	Chisland Covert	Somerset	England	26	10	2016	mating	ON REQUEST	Acer pseudoplatanus	alive	Woodland / Broadleaved / Semi-natural	A1.1.1	stem	9	1.21	N	decay	wound	N/A	11.5	12.2	no	27	2.5	21	0	2	n	y	n	n	y	n	n	n	n	n	n	n	y	n	n	n	y	n
CC4	CC4a	pn	N/A	m1dd	Chisland Covert	Somerset	England	22	11	2016	autumn flux	ON REQUEST	Acer pseudoplatanus	alive	Woodland / Broadleaved / Semi-natural	A1.1.1	stem	9	1.21	N	decay	wound	N/A	11.5	12.2	no	27	2.5	21	0	2	n	y	n	n	y	n	n	n	n	n	n	n	y	n	n	n	y	n
CC4	CC4a	pn	N/A	m1dd	Chisland Covert	Somerset	England	6	12	2016	autumn flux	ON REQUEST	Acer pseudoplatanus	alive	Woodland / Broadleaved / Semi-natural	A1.1.1	stem	9	1.21	N	decay	wound	N/A	11.5	12.2	no	27	2.5	21	0	2	n	y	n	n	y	n	n	n	n	n	n	n	y	n	n	n	y	n
CC4	CC4a	pn	N/A	m1dd	Chisland Covert	Somerset	England	13	12	2016	autumn flux	ON REQUEST	Acer pseudoplatanus	alive	Woodland / Broadleaved / Semi-natural	A1.1.1	stem	9	1.21	N	decay	wound	N/A	11.5	12.2	no	27	2.5	21	0	2	n	y	n	n	y	n	n	n	n	n	n	n	y	n	n	n	y	n
CC4	CC4a	pn	N/A	m1dd	Chisland Covert	Somerset	England	18	1	2017	winter	ON REQUEST	Acer pseudoplatanus	alive	Woodland / Broadleaved / Semi-natural	A1.1.1	stem	9	1.21	N	decay	wound	N/A	11.5	12.2	no	27	2.5	21	0	2	n	y	n	n	y	n	n	n	n	n	n	n	y	n	n	n	y	n
CC4	CC4a	pn	N/A	m1dd	Chisland Covert	Somerset	England	8	2	2017	winter	ON REQUEST	Acer pseudoplatanus	alive	Woodland / Broadleaved / Semi-natural	A1.1.1	stem	9	1.21	N	decay	wound	N/A	11.5	12.2	no	27	2.5	21	0	2	n	y	n	n	y	n	n	n	n	n	n	n	y	n	n	n	y	n
CC4	CC4a	pb	Plecotus auritus	m1dd	Chisland Covert	Somerset	England	14	3	2017	spring flux	ON REQUEST	Acer pseudoplatanus	alive	Woodland / Broadleaved / Semi-natural	A1.1.1	stem	9	1.21	N	decay	wound	N/A	11.5	12.2	no	27	2.5	21	0	2	y	n	y	n	y	y	n	n	n	n	n	n	y	n	n	n	y	n
CC4	CC4a	pn	N/A	m1dd	Chisland Covert	Somerset	England	4	4	2017	spring flux	ON REQUEST	Acer pseudoplatanus	alive	Woodland / Broadleaved / Semi-natural	A1.1.1	stem	9	1.21	N	decay	wound	N/A	11.5	12.2	no	27	2.5	21	0	2	n	n	n	y	y	n	n	n	n	n	n	n	y	y	n	n	y	n
CC4	CC4a	pb	Myotis daubentonii	m1dd	Chisland Covert	Somerset	England	1	5	2017	pregnancy	ON REQUEST	Acer pseudoplatanus	alive	Woodland / Broadleaved / Semi-natural	A1.1.1	stem	9	1.21	N	decay	wound	N/A	11.5	12.2	no	27	2.5	21	0	2	n	n	n	y	y	n	n	n	n	n	n	n	y	y	n	n	y	n
CC4	CC4a	pn	N/A	m1dd	Chisland Covert	Somerset	England	4	6	2017	pregnancy	ON REQUEST	Acer pseudoplatanus	alive	Woodland / Broadleaved / Semi-natural	A1.1.1	stem	9	1.21	N	decay	wound	N/A	11.5	12.2	no	27	2.5	21	0	2	n	n	n	y	y	n	n	n	n	n	n	n	y	y	n	n	y	n
CC4	CC4a	pn	N/A	m1dd	Chisland Covert	Somerset	England	2	7	2017	nursery	ON REQUEST	Acer pseudoplatanus	alive	Woodland / Broadleaved / Semi-natural	A1.1.1	stem	9	1.21	N	decay	wound	N/A	11.5	12.2	no	27	2.5	21	0	2	y	y	n	n	y	n	n	n	n	n	n	n	y	y	n	n	y	n
CC4	CC4a	pn	N/A	m1dd	Chisland Covert	Somerset	England	6	8	2017	nursery	ON REQUEST	Acer pseudoplatanus	alive	Woodland / Broadleaved / Semi-natural	A1.1.1	stem	9	1.21	N	decay	wound	N/A	11.5	12.2	no	27	2.5	21	0	2	y	n	y	y	y	n	n	n	n	n	n	n	y	n	n	n	y	n
CC4	CC4a	pn	N/A	m1dd	Chisland Covert	Somerset	England	3	9	2017	mating	ON REQUEST	Acer pseudoplatanus	alive	Woodland / Broadleaved / Semi-natural	A1.1.1	stem	9	1.21	N	decay	wound	N/A	11.5	12.2	no	27	2.5	21	0	2	y	n	y	y	y	n	n	n	n	n	n	n	y	n	n	n	y	n
CC4	CC4a	pn	N/A	m1dd	Chisland Covert	Somerset	England	1	10	2017	mating	ON REQUEST	Acer pseudoplatanus	alive	Woodland / Broadleaved / Semi-natural	A1.1.1	stem	9	1.21	N	decay	wound	N/A	11.5	12.2	no	27	2.5	21	0	2	y	n	y	n	y	y	n	n	n	n	n	n	y	n	n	n	y	n
CC4	CC4a	pn	N/A	m1dd	Chisland Covert	Somerset	England	11	11	2017	autumn flux	ON REQUEST	Acer pseudoplatanus	alive	Woodland / Broadleaved / Semi-natural	A1.1.1	stem	9	1.21	N	decay	wound	N/A	11.5	12.2	no	27	2.5	21	0	2	y	n	n	y	y	n	n	n	n	n	n	n	y	n	n	n	y	n
CC4	CC4a	pn	N/A	m1dd	Chisland Covert	Somerset	England	8	12	2017	autumn flux	ON REQUEST	Acer pseudoplatanus	alive	Woodland / Broadleaved / Semi-natural	A1.1.1	stem	9	1.21	N	decay	wound	N/A	11.5	12.2	no	27	2.5	21	0	2	n	y	n	y	y	n	n	n	n	n	n	n	y	n	n	n	y	n
CC4	CC4a	pn	N/A	m1dd	Chisland Covert	Somerset	England	5	1	2018	winter	ON REQUEST	Acer pseudoplatanus	alive	Woodland / Broadleaved / Semi-natural	A1.1.1	stem	9	1.21	N	decay	wound	N/A	11.5	12.2	no	27	2.5	21	0	2	n	n	n	y	y	n	n	n	n	n	n	n	y	n	n	n	y	n
CC4	CC4a	pn	N/A	m1dd	Chisland Covert	Somerset	England	7	2	2018	winter	ON REQUEST	Acer pseudoplatanus	alive	Woodland / Broadleaved / Semi-natural	A1.1.1	stem	9	1.21	N	decay	wound	N/A	11.5	12.2	no	27	2.5	21	0	2	y	y	n	n	y	y	n	n	n	n	n	n	y	n	n	n	y	n
CC4	CC4a	pn	N/A	m1dd	Chisland Covert	Somerset	England	6	3	2018	spring flux	ON REQUEST	Acer pseudoplatanus	alive	Woodland / Broadleaved / Semi-natural	A1.1.1	stem	9	1.21	N	decay	wound	N/A	11.5	12.2	no	27	2.5	21	0	2	y	n	n	n	y	y	n	n	n	n	n	n	y	n	n	n	y	n
CC4	CC4a	pn	N/A	m1dd	Chisland Covert	Somerset	England	10	4	2018	spring flux	ON REQUEST	Acer pseudoplatanus	alive	Woodland / Broadleaved / Semi-natural	A1.1.1	stem	9	1.21	N	decay	wound	N/A	11.5	12.2	no	27	2.5	21	0	2	y	n	n	n	y	y	n	n	n	n	n	n	y	n	n	n	y	n
CC4	CC4a	pn	N/A	m1dd	Chisland Covert	Somerset	England	5	5	2018	pregnancy	ON REQUEST	Acer pseudoplatanus	alive	Woodland / Broadleaved / Semi-natural	A1.1.1	stem	9	1.21	N	decay	wound	N/A	11.5	12.2	no	27	2.5	21	0	2	y	n	n	n	y	y	n	n	n	n	n	n	y	n	n	n	y	n
CC4	CC4a	pn	N/A	m1dd	Chisland Covert	Somerset	England	1	6	2018	pregnancy	ON REQUEST	Acer pseudoplatanus	alive	Woodland / Broadleaved / Semi-natural	A1.1.1	stem	9	1.21	N	decay	wound	N/A	11.5	12.2	no	27	2.5	21	0	2	y	n	n	n	y	n	n	n	n	n	n	n	y	n	n	n	y	n
CC4	CC4a	pn	N/A	m1dd	Chisland Covert	Somerset	England	7	7	2018	nursery	ON REQUEST	Acer pseudoplatanus	alive	Woodland / Broadleaved / Semi-natural	A1.1.1	stem	9	1.21	N	decay	wound	N/A	11.5	12.2	no	27	2.5	21	0	2	y	n	n	n	n	n	n	n	y	y	y	n	y	n	n	n	y	n
CC4	CC4a	pn	N/A	m1dd	Chisland Covert	Somerset	England	4	8	2018	nursery	ON REQUEST	Acer pseudoplatanus	alive	Woodland / Broadleaved / Semi-natural	A1.1.1	stem	9	1.21	N	decay	wound	N/A	11.5	12.2	no	27	2.5	21	0	2	n	n	n	y	n	n	n	n	y	y	y	n	y	n	n	n	y	n
CC4	CC4a	pn	N/A	m1dd	Chisland Covert	Somerset	England	1	9	2018	mating	ON REQUEST	Acer pseudoplatanus	alive	Woodland / Broadleaved / Semi-natural	A1.1.1	stem	9	1.21	N	decay	wound	N/A	11.5	12.2	no	27	2.5	21	0	2	n	n	y	y	y	y	y	n	n	n	n	n	y	y	n	n	y	n
CC4	CC4a	pb	Plecotus auritus	m1dd	Chisland Covert	Somerset	England	7	10	2018	mating	ON REQUEST	Acer pseudoplatanus	alive	Woodland / Broadleaved / Semi-natural	A1.1.1	stem	9	1.21	N	decay	wound	N/A	11.5	12.2	no	27	2.5	21	0	2	y	n	n	n	y	n	n	n	n	n	n	n	y	n	n	n	y	n
CC4	CC4a	pn	N/A	m1dd	Chisland Covert	Somerset	England	2	11	2018	autumn flux	ON REQUEST	Acer pseudoplatanus	alive	Woodland / Broadleaved / Semi-natural	A1.1.1	stem	9	1.21	N	decay	wound	N/A	11.5	12.2	no	27	2.5	21	0	2	y	n	y	n	y	n	n	n	n	n	n	n	y	n	n	n	y	n
CC4	CC4a	pb	Myotis nattereri	m1dd	Chisland Covert	Somerset	England	1	12	2018	autumn flux	ON REQUEST	Acer pseudoplatanus	alive	Woodland / Broadleaved / Semi-natural	A1.1.1	stem	9	1.21	N	decay	wound	N/A	11.5	12.2	no	27	2.5	21	0	2	n	n	n	y	y	n	n	n	n	n	n	n	y	n	n	n	y	n
CC4	CC4a	pn	N/A	m1dd	Chisland Covert	Somerset	England	3	1	2019	winter	ON REQUEST	Acer pseudoplatanus	alive	Woodland / Broadleaved / Semi-natural	A1.1.1	stem	9	1.21	N	decay	wound	N/A	11.5	12.2	no	27	2.5	21	0	2	n	n	n	y	y	n	n	n	n	n	n	n	y	n	n	n	y	n
CC4	CC4a	pn	N/A	m1dd	Chisland Covert	Somerset	England	3	2	2019	winter	ON REQUEST	Acer pseudoplatanus	alive	Woodland / Broadleaved / Semi-natural	A1.1.1	stem	9	1.21	N	decay	wound	N/A	11.5	12.2	no	27	2.5	21	0	2	y	n	n	n	y	n	n	n	n	n	n	n	y	n	n	n	y	n
CC4	CC4a	pb	Myotis nattereri	m1dd	Chisland Covert	Somerset	England	2	3	2019	spring flux	ON REQUEST	Acer pseudoplatanus	alive	Woodland / Broadleaved / Semi-natural	A1.1.1	stem	9	1.21	N	decay	wound	N/A	11.5	12.2	no	27	2.5	21	0	2	y	n	y	n	y	y	n	n	n	n	n	n	y	n	n	n	y	n
CC4	CC4a	pb	Plecotus auritus	m1dd	Chisland Covert	Somerset	England	7	4	2019	spring flux	ON REQUEST	Acer pseudoplatanus	alive	Woodland / Broadleaved / Semi-natural	A1.1.1	stem	9	1.21	N	decay	wound	N/A	11.5	12.2	no	27	2.5	21	0	2	y	n	y	n	y	y	n	n	n	n	n	n	y	n	n	n	y	n
CC4	CC4a	pb	Plecotus auritus	m1dd	Chisland Covert	Somerset	England	4	5	2019	pregnancy	ON REQUEST	Acer pseudoplatanus	alive	Woodland / Broadleaved / Semi-natural	A1.1.1	stem	9	1.21	N	decay	wound	N/A	11.5	12.2	no	27	2.5	21	0	2	y	n	y	n	y	y	n	n	n	n	n	n	y	n	n	n	y	n
CC4	CC4a	pb	Myotis nattereri	m1dd	Chisland Covert	Somerset	England	5	6	2019	pregnancy	ON REQUEST	Acer pseudoplatanus	alive	Woodland / Broadleaved / Semi-natural	A1.1.1	stem	9	1.21	N	decay	wound	N/A	11.5	12.2	no	27	2.5	21	0	2	y	n	n	n	y	y	n	n	n	n	n	n	y	n	n	n	y	n
CC4	CC4a	pb	Myotis nattereri	m1dd	Chisland Covert	Somerset	England	10	7	2019	nursery	ON REQUEST	Acer pseudoplatanus	alive	Woodland / Broadleaved / Semi-natural	A1.1.1	stem	9	1.21	N	decay	wound	N/A	11.5	12.2	no	27	2.5	21	0	2	y	n	n	n	y	y	n	n	n	n	n	n	y	n	n	n	y	n
CC4	CC4a	pn	N/A	m1dd	Chisland Covert	Somerset	England	1	8	2019	nursery	ON REQUEST	Acer pseudoplatanus	alive	Woodland / Broadleaved / Semi-natural	A1.1.1	stem	9	1.21	N	decay	wound	N/A	11.5	12.2	no	27	2.5	21	0	2	y	n	y	n	y	y	y	n	n	n	n	n	y	n	n	n	y	n
CC4	CC4a	pd	unknown	m1dd	Chisland Covert	Somerset	England	10	9	2019	mating	ON REQUEST	Acer pseudoplatanus	alive	Woodland / Broadleaved / Semi-natural	A1.1.1	stem	9	1.21	N	decay	wound	N/A	11.5	12.2	no	27	2.5	21	0	2	y	n	y	n	y	y	y	n	n	n	n	n	y	n	n	n	y	n
CC4	CC4a	pn	N/A	m1dd	Chisland Covert	Somerset	England	1	10	2019	mating	ON REQUEST	Acer pseudoplatanus	alive	Woodland / Broadleaved / Semi-natural	A1.1.1	stem	9	1.21	N	decay	wound	N/A	11.5	12.2	no	27	2.5	21	0	2	y	n	y	n	y	n	n	n	n	n	n	n	y	n	n	n	y	n
CC4	CC4a	pb	Myotis nattereri	m1dd	Chisland Covert	Somerset	England	4	11	2019	autumn flux	ON REQUEST	Acer pseudoplatanus	alive	Woodland / Broadleaved / Semi-natural	A1.1.1	stem	9	1.21	N	decay	wound	N/A	11.5	12.2	no	27	2.5	21	0	2	y	n	y	n	y	y	n	n	n	n	n	n	y	n	n	n	y	n
CC4	CC4b	pb	Plecotus auritus	o1s	Chisland Covert	Somerset	England	22	11	2016	autumn flux	ON REQUEST	Acer pseudoplatanus	alive	Woodland / Broadleaved / Semi-natural	A1.1.1	stem	9	0.75	NNE	decay	wound	N/A	11.5	12.8	no	23	1.5	19	6	3.5	y	n	n	n	y	y	n	n	n	n	n	n	y	n	n	n	y	n
CC4	CC4b	pb	Plecotus auritus	o1s	Chisland Covert	Somerset	England	6	12	2016	autumn flux	ON REQUEST	Acer pseudoplatanus	alive	Woodland / Broadleaved / Semi-natural	A1.1.1	stem	9	0.75	NNE	decay	wound	N/A	11.5	12.8	no	23	1.5	19	6	3.5	y	n	n	n	y	y	n	n	n	n	n	n	y	n	n	n	y	n
CC4	CC4b	pn	N/A	o1s	Chisland Covert	Somerset	England	13	12	2016	autumn flux	ON REQUEST	Acer pseudoplatanus	alive	Woodland / Broadleaved / Semi-natural	A1.1.1	stem	9	0.75	NNE	decay	wound	N/A	11.5	12.8	no	23	1.5	19	6	3.5	y	n	n	n	y	y	n	n	n	n	n	n	y	n	n	n	y	n
CC4	CC4b	pn	N/A	o1s	Chisland Covert	Somerset	England	18	1	2017	winter	ON REQUEST	Acer pseudoplatanus	alive	Woodland / Broadleaved / Semi-natural	A1.1.1	stem	9	0.75	NNE	decay	wound	N/A	11.5	12.8	no	23	1.5	19	6	3.5	y	n	n	n	y	y	n	n	n	n	n	n	y	n	n	n	y	n
CC4	CC4b	pn	N/A	o1s	Chisland Covert	Somerset	England	8	2	2017	winter	ON REQUEST	Acer pseudoplatanus	alive	Woodland / Broadleaved / Semi-natural	A1.1.1	stem	9	0.75	NNE	decay	wound	N/A	11.5	12.8	no	23	1.5	19	6	3.5	y	n	n	n	y	y	n	n	n	n	n	n	y	n	n	n	y	n
CC4	CC4b	pn	N/A	o1s	Chisland Covert	Somerset	England	14	3	2017	spring flux	ON REQUEST	Acer pseudoplatanus	alive	Woodland / Broadleaved / Semi-natural	A1.1.1	stem	9	0.75	NNE	decay	wound	N/A	11.5	12.8	no	23	1.5	19	6	3.5	y	n	n	n	y	y	n	n	n	n	n	n	y	n	n	n	y	n
CC4	CC4b	pb	Plecotus auritus	o1s	Chisland Covert	Somerset	England	4	4	2017	spring flux	ON REQUEST	Acer pseudoplatanus	alive	Woodland / Broadleaved / Semi-natural	A1.1.1	stem	9	0.75	NNE	decay	wound	N/A	11.5	12.8	no	23	1.5	19	6	3.5	#VALUE!	#VALUE!	#VALUE!	#VALUE!	#VALUE!	#VALUE!	#VALUE!	#VALUE!	#VALUE!	#VALUE!	#VALUE!	#VALUE!	y	n	n	n	y	n
CC4	CC4b	pn	N/A	o1s	Chisland Covert	Somerset	England	1	5	2017	pregnancy	ON REQUEST	Acer pseudoplatanus	alive	Woodland / Broadleaved / Semi-natural	A1.1.1	stem	9	0.75	NNE	decay	wound	N/A	11.5	12.8	no	23	1.5	19	6	3.5	y	n	n	n	y	y	n	n	n	n	n	n	y	n	n	n	y	n
CC4	CC4b	pn	N/A	o1s	Chisland Covert	Somerset	England	4	6	2017	pregnancy	ON REQUEST	Acer pseudoplatanus	alive	Woodland / Broadleaved / Semi-natural	A1.1.1	stem	9	0.75	NNE	decay	wound	N/A	11.5	12.8	no	23	1.5	19	6	3.5	y	n	n	n	y	y	n	n	n	n	n	n	y	n	n	n	y	n
CC4	CC4b	pn	N/A	o1s	Chisland Covert	Somerset	England	2	7	2017	nursery	ON REQUEST	Acer pseudoplatanus	alive	Woodland / Broadleaved / Semi-natural	A1.1.1	stem	9	0.75	NNE	decay	wound	N/A	11.5	12.8	no	23	1.5	19	6	3.5	y	n	n	n	y	y	n	n	n	n	n	n	y	n	n	n	y	n
CC4	CC4b	pn	N/A	o1s	Chisland Covert	Somerset	England	6	8	2017	nursery	ON REQUEST	Acer pseudoplatanus	alive	Woodland / Broadleaved / Semi-natural	A1.1.1	stem	9	0.75	NNE	decay	wound	N/A	11.5	12.8	no	23	1.5	19	6	3.5	y	n	n	n	y	y	n	n	n	n	n	n	y	n	n	n	y	n
CC4	CC4b	pn	N/A	o1s	Chisland Covert	Somerset	England	3	9	2017	mating	ON REQUEST	Acer pseudoplatanus	alive	Woodland / Broadleaved / Semi-natural	A1.1.1	stem	9	0.75	NNE	decay	wound	N/A	11.5	12.8	no	23	1.5	19	6	3.5	y	n	n	n	y	y	n	n	n	n	n	n	y	n	n	n	y	n
CC4	CC4b	pn	N/A	o1s	Chisland Covert	Somerset	England	1	10	2017	mating	ON REQUEST	Acer pseudoplatanus	alive	Woodland / Broadleaved / Semi-natural	A1.1.1	stem	9	0.75	NNE	decay	wound	N/A	11.5	12.8	no	23	1.5	19	6	3.5	y	n	n	n	y	y	n	n	n	n	n	n	y	n	n	n	y	n
CC4	CC4b	pn	N/A	o1s	Chisland Covert	Somerset	England	11	11	2017	autumn flux	ON REQUEST	Acer pseudoplatanus	alive	Woodland / Broadleaved / Semi-natural	A1.1.1	stem	9	0.75	NNE	decay	wound	N/A	11.5	12.8	no	23	1.5	19	6	3.5	y	n	n	n	y	y	n	n	n	n	n	n	y	n	n	n	y	n
CC4	CC4b	pn	N/A	o1s	Chisland Covert	Somerset	England	8	12	2017	autumn flux	ON REQUEST	Acer pseudoplatanus	alive	Woodland / Broadleaved / Semi-natural	A1.1.1	stem	9	0.75	NNE	decay	wound	N/A	11.5	12.8	no	23	1.5	19	6	3.5	n	n	n	y	y	n	n	n	n	n	n	n	y	n	n	n	y	n
CC4	CC4b	pn	N/A	o1s	Chisland Covert	Somerset	England	5	1	2018	winter	ON REQUEST	Acer pseudoplatanus	alive	Woodland / Broadleaved / Semi-natural	A1.1.1	stem	9	0.75	NNE	decay	wound	N/A	11.5	12.8	no	23	1.5	19	6	3.5	n	n	n	y	y	n	n	n	n	n	n	n	y	n	n	n	y	n
CC4	CC4b	pn	N/A	o1s	Chisland Covert	Somerset	England	7	2	2018	winter	ON REQUEST	Acer pseudoplatanus	alive	Woodland / Broadleaved / Semi-natural	A1.1.1	stem	9	0.75	NNE	decay	wound	N/A	11.5	12.8	no	23	1.5	19	6	3.5	y	n	y	n	y	n	n	n	y	n	y	n	y	n	n	n	y	n
CC4	CC4b	pn	N/A	o1s	Chisland Covert	Somerset	England	6	3	2018	spring flux	ON REQUEST	Acer pseudoplatanus	alive	Woodland / Broadleaved / Semi-natural	A1.1.1	stem	9	0.75	NNE	decay	wound	N/A	11.5	12.8	no	23	1.5	19	6	3.5	y	n	n	n	y	y	n	n	n	n	n	n	y	n	n	n	y	n
CC4	CC4b	pb	Plecotus auritus	o1s	Chisland Covert	Somerset	England	10	4	2018	spring flux	ON REQUEST	Acer pseudoplatanus	alive	Woodland / Broadleaved / Semi-natural	A1.1.1	stem	9	0.75	NNE	decay	wound	N/A	11.5	12.8	no	23	1.5	19	6	3.5	y	n	n	n	y	y	n	n	n	n	n	n	y	n	n	n	y	n
CC4	CC4b	pn	N/A	o1s	Chisland Covert	Somerset	England	5	5	2018	pregnancy	ON REQUEST	Acer pseudoplatanus	alive	Woodland / Broadleaved / Semi-natural	A1.1.1	stem	9	0.75	NNE	decay	wound	N/A	11.5	12.8	no	23	1.5	19	6	3.5	y	n	n	n	y	y	n	n	n	n	n	n	y	n	n	n	y	n
CC4	CC4b	pn	N/A	o1s	Chisland Covert	Somerset	England	1	6	2018	pregnancy	ON REQUEST	Acer pseudoplatanus	alive	Woodland / Broadleaved / Semi-natural	A1.1.1	stem	9	0.75	NNE	decay	wound	N/A	11.5	12.8	no	23	1.5	19	6	3.5	y	n	n	n	y	n	n	n	n	n	n	n	y	n	n	n	y	n
CC4	CC4b	pn	N/A	o1s	Chisland Covert	Somerset	England	7	7	2018	nursery	ON REQUEST	Acer pseudoplatanus	alive	Woodland / Broadleaved / Semi-natural	A1.1.1	stem	9	0.75	NNE	decay	wound	N/A	11.5	12.8	no	23	1.5	19	6	3.5	y	n	n	n	y	n	n	n	n	n	n	n	y	n	n	n	y	n
CC4	CC4b	pn	N/A	o1s	Chisland Covert	Somerset	England	4	8	2018	nursery	ON REQUEST	Acer pseudoplatanus	alive	Woodland / Broadleaved / Semi-natural	A1.1.1	stem	9	0.75	NNE	decay	wound	N/A	11.5	12.8	no	23	1.5	19	6	3.5	y	n	n	n	y	n	n	n	n	n	n	n	y	n	n	n	y	n
CC4	CC4b	pn	N/A	o1s	Chisland Covert	Somerset	England	1	9	2018	mating	ON REQUEST	Acer pseudoplatanus	alive	Woodland / Broadleaved / Semi-natural	A1.1.1	stem	9	0.75	NNE	decay	wound	N/A	11.5	12.8	no	23	1.5	19	6	3.5	y	n	n	n	y	n	n	n	n	n	n	n	y	n	n	n	y	n
CC4	CC4b	pn	N/A	o1s	Chisland Covert	Somerset	England	7	10	2018	mating	ON REQUEST	Acer pseudoplatanus	alive	Woodland / Broadleaved / Semi-natural	A1.1.1	stem	9	0.75	NNE	decay	wound	N/A	11.5	12.8	no	23	1.5	19	6	3.5	y	n	n	n	y	n	n	n	n	n	n	n	y	n	n	n	y	n
CC4	CC4b	pn	N/A	o1s	Chisland Covert	Somerset	England	2	11	2018	autumn flux	ON REQUEST	Acer pseudoplatanus	alive	Woodland / Broadleaved / Semi-natural	A1.1.1	stem	9	0.75	NNE	decay	wound	N/A	11.5	12.8	no	23	1.5	19	6	3.5	y	n	n	n	y	n	n	n	n	n	n	n	y	n	n	n	y	n
CC4	CC4b	pn	N/A	o1s	Chisland Covert	Somerset	England	1	12	2018	autumn flux	ON REQUEST	Acer pseudoplatanus	alive	Woodland / Broadleaved / Semi-natural	A1.1.1	stem	9	0.75	NNE	decay	wound	N/A	11.5	12.8	no	23	1.5	19	6	3.5	y	n	n	n	y	n	n	n	n	n	n	n	y	n	n	n	y	n
CC4	CC4b	pn	N/A	o1s	Chisland Covert	Somerset	England	3	1	2019	winter	ON REQUEST	Acer pseudoplatanus	alive	Woodland / Broadleaved / Semi-natural	A1.1.1	stem	9	0.75	NNE	decay	wound	N/A	11.5	12.8	no	23	1.5	19	6	3.5	y	n	n	n	y	n	n	n	n	n	n	n	y	n	n	n	y	n
CC4	CC4b	pn	N/A	o1s	Chisland Covert	Somerset	England	3	2	2019	winter	ON REQUEST	Acer pseudoplatanus	alive	Woodland / Broadleaved / Semi-natural	A1.1.1	stem	9	0.75	NNE	decay	wound	N/A	11.5	12.8	no	23	1.5	19	6	3.5	y	n	n	n	y	n	n	n	n	n	n	n	y	n	n	n	y	n
CC4	CC4b	pn	N/A	o1s	Chisland Covert	Somerset	England	2	3	2019	spring flux	ON REQUEST	Acer pseudoplatanus	alive	Woodland / Broadleaved / Semi-natural	A1.1.1	stem	9	0.75	NNE	decay	wound	N/A	11.5	12.8	no	23	1.5	19	6	3.5	y	n	n	n	y	n	n	n	n	n	n	n	y	n	n	n	y	n
CC4	CC4b	pn	N/A	o1s	Chisland Covert	Somerset	England	7	4	2019	spring flux	ON REQUEST	Acer pseudoplatanus	alive	Woodland / Broadleaved / Semi-natural	A1.1.1	stem	9	0.75	NNE	decay	wound	N/A	11.5	12.8	no	23	1.5	19	6	3.5	y	n	n	n	y	n	n	n	n	n	n	n	y	n	n	n	y	n
CC4	CC4b	pn	N/A	o1s	Chisland Covert	Somerset	England	4	5	2019	pregnancy	ON REQUEST	Acer pseudoplatanus	alive	Woodland / Broadleaved / Semi-natural	A1.1.1	stem	9	0.75	NNE	decay	wound	N/A	11.5	12.8	no	23	1.5	19	6	3.5	y	n	n	n	y	n	n	n	n	n	n	n	y	n	n	n	y	n
CC4	CC4b	pn	N/A	o1s	Chisland Covert	Somerset	England	5	6	2019	pregnancy	ON REQUEST	Acer pseudoplatanus	alive	Woodland / Broadleaved / Semi-natural	A1.1.1	stem	9	0.75	NNE	decay	wound	N/A	11.5	12.8	no	23	1.5	19	6	3.5	y	n	n	n	y	n	n	n	n	n	n	n	y	n	n	n	y	n
CC4	CC4b	pn	N/A	o1s	Chisland Covert	Somerset	England	10	7	2019	nursery	ON REQUEST	Acer pseudoplatanus	alive	Woodland / Broadleaved / Semi-natural	A1.1.1	stem	9	0.75	NNE	decay	wound	N/A	11.5	12.8	no	23	1.5	19	6	3.5	y	n	n	n	y	n	n	n	n	n	n	n	y	n	n	n	y	n
CC4	CC4b	pn	N/A	o1s	Chisland Covert	Somerset	England	1	8	2019	nursery	ON REQUEST	Acer pseudoplatanus	alive	Woodland / Broadleaved / Semi-natural	A1.1.1	stem	9	0.75	NNE	decay	wound	N/A	11.5	12.8	no	23	1.5	19	6	3.5	y	n	y	n	y	y	n	n	n	n	n	n	y	n	n	n	y	n
CC4	CC4b	pn	N/A	o1s	Chisland Covert	Somerset	England	10	9	2019	mating	ON REQUEST	Acer pseudoplatanus	alive	Woodland / Broadleaved / Semi-natural	A1.1.1	stem	9	0.75	NNE	decay	wound	N/A	11.5	12.8	no	23	1.5	19	6	3.5	y	n	y	n	y	y	n	n	n	n	n	n	y	n	n	n	y	n
CC4	CC4b	pn	N/A	o1s	Chisland Covert	Somerset	England	1	10	2019	mating	ON REQUEST	Acer pseudoplatanus	alive	Woodland / Broadleaved / Semi-natural	A1.1.1	stem	9	0.75	NNE	decay	wound	N/A	11.5	12.8	no	23	1.5	19	6	3.5	y	n	n	n	y	n	n	n	n	n	n	n	y	n	n	n	y	n
CC4	CC4b	pn	N/A	o1s	Chisland Covert	Somerset	England	4	11	2019	autumn flux	ON REQUEST	Acer pseudoplatanus	alive	Woodland / Broadleaved / Semi-natural	A1.1.1	stem	9	0.75	NNE	decay	wound	N/A	11.5	12.8	no	23	1.5	19	6	3.5	y	n	n	n	y	n	n	n	n	n	n	n	y	n	n	n	y	n
CC5	CC5	pb	Plecotus auritus	m1dd	Chisland Covert	Somerset	England	10	11	2015	autumn flux	ON REQUEST	Acer pseudoplatanus	alive	Woodland / Broadleaved / Semi-natural	A1.1.1	stem	6	0.83	S	decay	wound	N/A	16.5	20.7	no	21.5	5.5	19	42	2.5	n	y	n	n	y	y	y	n	n	n	n	n	y	n	n	n	y	n
CC5	CC5	pn	N/A	m1dd	Chisland Covert	Somerset	England	22	11	2015	autumn flux	ON REQUEST	Acer pseudoplatanus	alive	Woodland / Broadleaved / Semi-natural	A1.1.1	stem	6	0.83	S	decay	wound	N/A	16.5	20.7	no	21.5	5.5	19	42	2.5	n	y	n	n	y	y	y	n	n	n	n	n	y	n	n	n	y	n
CC5	CC5	pb	Myotis nattereri	m1dd	Chisland Covert	Somerset	England	15	3	2016	spring flux	ON REQUEST	Acer pseudoplatanus	alive	Woodland / Broadleaved / Semi-natural	A1.1.1	stem	6	0.83	S	decay	wound	N/A	16.5	20.7	no	21.5	5.5	19	42	2.5	n	y	n	n	y	y	y	n	n	n	n	n	y	n	n	n	y	n
CC5	CC5	pn	N/A	m1dd	Chisland Covert	Somerset	England	20	6	2016	pregnancy	ON REQUEST	Acer pseudoplatanus	alive	Woodland / Broadleaved / Semi-natural	A1.1.1	stem	6	0.83	S	decay	wound	N/A	16.5	20.7	no	21.5	5.5	19	42	2.5	n	y	n	n	y	y	y	n	n	n	n	n	y	n	n	n	y	n
CC5	CC5	pn	N/A	m1dd	Chisland Covert	Somerset	England	7	7	2016	nursery	ON REQUEST	Acer pseudoplatanus	alive	Woodland / Broadleaved / Semi-natural	A1.1.1	stem	6	0.83	S	decay	wound	N/A	16.5	20.7	no	21.5	5.5	19	42	2.5	n	y	n	n	y	y	y	n	n	n	n	n	y	n	n	n	y	n
CC5	CC5	pn	N/A	m1dd	Chisland Covert	Somerset	England	22	11	2016	autumn flux	ON REQUEST	Acer pseudoplatanus	alive	Woodland / Broadleaved / Semi-natural	A1.1.1	stem	6	0.83	S	decay	wound	N/A	16.5	20.7	no	21.5	5.5	19	42	2.5	n	y	n	n	y	y	y	n	n	n	n	n	y	n	n	n	y	n
CC5	CC5	pn	N/A	m1dd	Chisland Covert	Somerset	England	6	12	2016	autumn flux	ON REQUEST	Acer pseudoplatanus	alive	Woodland / Broadleaved / Semi-natural	A1.1.1	stem	6	0.83	S	decay	wound	N/A	16.5	20.7	no	21.5	5.5	19	42	2.5	n	y	n	n	y	y	y	n	n	n	n	n	y	n	n	n	y	n
CC5	CC5	pn	N/A	m1dd	Chisland Covert	Somerset	England	13	12	2016	autumn flux	ON REQUEST	Acer pseudoplatanus	alive	Woodland / Broadleaved / Semi-natural	A1.1.1	stem	6	0.83	S	decay	wound	N/A	16.5	20.7	no	21.5	5.5	19	42	2.5	n	y	n	n	y	y	y	n	n	n	n	n	y	n	n	n	y	n
CC5	CC5	pn	N/A	m1dd	Chisland Covert	Somerset	England	18	1	2017	winter	ON REQUEST	Acer pseudoplatanus	alive	Woodland / Broadleaved / Semi-natural	A1.1.1	stem	6	0.83	S	decay	wound	N/A	16.5	20.7	no	21.5	5.5	19	42	2.5	n	y	n	n	y	y	y	n	n	n	n	n	y	n	n	n	y	n
CC5	CC5	pn	N/A	m1dd	Chisland Covert	Somerset	England	8	2	2017	winter	ON REQUEST	Acer pseudoplatanus	alive	Woodland / Broadleaved / Semi-natural	A1.1.1	stem	6	0.83	S	decay	wound	N/A	16.5	20.7	no	21.5	5.5	19	42	2.5	n	y	n	n	y	y	y	n	n	n	n	n	y	n	n	n	y	n
CC5	CC5	pb	Myotis nattereri	m1dd	Chisland Covert	Somerset	England	14	3	2017	spring flux	ON REQUEST	Acer pseudoplatanus	alive	Woodland / Broadleaved / Semi-natural	A1.1.1	stem	6	0.83	S	decay	wound	N/A	16.5	20.7	no	21.5	5.5	19	42	2.5	y	n	y	n	y	y	n	n	n	n	n	n	y	n	n	n	y	n
CC5	CC5	pn	N/A	m1dd	Chisland Covert	Somerset	England	4	4	2017	spring flux	ON REQUEST	Acer pseudoplatanus	alive	Woodland / Broadleaved / Semi-natural	A1.1.1	stem	6	0.83	S	decay	wound	N/A	16.5	20.7	no	21.5	5.5	19	42	2.5	n	n	y	y	y	y	n	n	n	n	n	n	y	n	n	n	y	n
CC5	CC5	pn	N/A	m1dd	Chisland Covert	Somerset	England	1	5	2017	pregnancy	ON REQUEST	Acer pseudoplatanus	alive	Woodland / Broadleaved / Semi-natural	A1.1.1	stem	6	0.83	S	decay	wound	N/A	16.5	20.7	no	21.5	5.5	19	42	2.5	n	n	y	y	y	y	n	n	n	n	n	n	y	n	n	n	y	n
CC5	CC5	pn	N/A	m1dd	Chisland Covert	Somerset	England	4	6	2017	pregnancy	ON REQUEST	Acer pseudoplatanus	alive	Woodland / Broadleaved / Semi-natural	A1.1.1	stem	6	0.83	S	decay	wound	N/A	16.5	20.7	no	21.5	5.5	19	42	2.5	n	n	y	y	y	y	n	n	n	n	n	n	y	n	n	n	y	n
CC5	CC5	pn	N/A	m1dd	Chisland Covert	Somerset	England	2	7	2017	nursery	ON REQUEST	Acer pseudoplatanus	alive	Woodland / Broadleaved / Semi-natural	A1.1.1	stem	6	0.83	S	decay	wound	N/A	16.5	20.7	no	21.5	5.5	19	42	2.5	n	n	y	y	y	y	n	n	n	n	n	n	y	n	n	n	y	n
CC5	CC5	pn	N/A	m1dd	Chisland Covert	Somerset	England	6	8	2017	nursery	ON REQUEST	Acer pseudoplatanus	alive	Woodland / Broadleaved / Semi-natural	A1.1.1	stem	6	0.83	S	decay	wound	N/A	16.5	20.7	no	21.5	5.5	19	42	2.5	n	n	n	y	y	n	n	n	n	n	n	n	y	n	n	n	y	n
CC5	CC5	pn	N/A	m1dd	Chisland Covert	Somerset	England	3	9	2017	mating	ON REQUEST	Acer pseudoplatanus	alive	Woodland / Broadleaved / Semi-natural	A1.1.1	stem	6	0.83	S	decay	wound	N/A	16.5	20.7	no	21.5	5.5	19	42	2.5	n	n	n	y	y	n	n	n	n	n	n	n	y	n	n	n	y	n
CC5	CC5	pbd	Plecotus auritus	m1dd	Chisland Covert	Somerset	England	1	10	2017	mating	ON REQUEST	Acer pseudoplatanus	alive	Woodland / Broadleaved / Semi-natural	A1.1.1	stem	6	0.83	S	decay	wound	N/A	16.5	20.7	no	21.5	5.5	19	42	2.5	n	n	n	y	y	y	n	n	n	n	n	n	y	n	n	n	y	n
CC5	CC5	pn	N/A	m1dd	Chisland Covert	Somerset	England	11	11	2017	autumn flux	ON REQUEST	Acer pseudoplatanus	alive	Woodland / Broadleaved / Semi-natural	A1.1.1	stem	6	0.83	S	decay	wound	N/A	16.5	20.7	no	21.5	5.5	19	42	2.5	n	n	n	y	y	y	n	n	n	n	n	n	y	n	n	n	y	n
CC5	CC5	pn	N/A	m1dd	Chisland Covert	Somerset	England	8	12	2017	autumn flux	ON REQUEST	Acer pseudoplatanus	alive	Woodland / Broadleaved / Semi-natural	A1.1.1	stem	6	0.83	S	decay	wound	N/A	16.5	20.7	no	21.5	5.5	19	42	2.5	n	n	n	y	y	n	n	n	y	y	n	n	y	n	n	n	y	n
CC5	CC5	pn	N/A	m1dd	Chisland Covert	Somerset	England	5	1	2018	winter	ON REQUEST	Acer pseudoplatanus	alive	Woodland / Broadleaved / Semi-natural	A1.1.1	stem	6	0.83	S	decay	wound	N/A	16.5	20.7	no	21.5	5.5	19	42	2.5	n	n	n	y	y	n	n	n	y	y	n	n	y	n	n	n	y	n
CC5	CC5	pn	N/A	m1dd	Chisland Covert	Somerset	England	7	2	2018	winter	ON REQUEST	Acer pseudoplatanus	alive	Woodland / Broadleaved / Semi-natural	A1.1.1	stem	6	0.83	S	decay	wound	N/A	16.5	20.7	no	21.5	5.5	19	42	2.5	y	n	y	n	y	y	n	n	n	n	n	n	y	n	n	n	y	n
CC5	CC5	pn	N/A	m1dd	Chisland Covert	Somerset	England	6	3	2018	spring flux	ON REQUEST	Acer pseudoplatanus	alive	Woodland / Broadleaved / Semi-natural	A1.1.1	stem	6	0.83	S	decay	wound	N/A	16.5	20.7	no	21.5	5.5	19	42	2.5	y	n	y	n	y	y	n	n	n	n	n	n	y	n	n	n	y	n
CC5	CC5	pn	N/A	m1dd	Chisland Covert	Somerset	England	10	4	2018	spring flux	ON REQUEST	Acer pseudoplatanus	alive	Woodland / Broadleaved / Semi-natural	A1.1.1	stem	6	0.83	S	decay	wound	N/A	16.5	20.7	no	21.5	5.5	19	42	2.5	y	n	y	n	y	y	n	n	n	n	n	n	y	n	n	n	y	n
CC5	CC5	pn	N/A	m1dd	Chisland Covert	Somerset	England	5	5	2018	pregnancy	ON REQUEST	Acer pseudoplatanus	alive	Woodland / Broadleaved / Semi-natural	A1.1.1	stem	6	0.83	S	decay	wound	N/A	16.5	20.7	no	21.5	5.5	19	42	2.5	y	n	y	n	y	y	n	n	n	n	n	n	y	n	n	n	y	n
CC5	CC5	pn	N/A	m1dd	Chisland Covert	Somerset	England	1	6	2018	pregnancy	ON REQUEST	Acer pseudoplatanus	alive	Woodland / Broadleaved / Semi-natural	A1.1.1	stem	6	0.83	S	decay	wound	N/A	16.5	20.7	no	21.5	5.5	19	42	2.5	n	n	n	y	y	n	n	n	n	n	n	n	n	y	n	n	y	n
CC5	CC5	pn	N/A	m1dd	Chisland Covert	Somerset	England	7	7	2018	nursery	ON REQUEST	Acer pseudoplatanus	alive	Woodland / Broadleaved / Semi-natural	A1.1.1	stem	6	0.83	S	decay	wound	N/A	16.5	20.7	no	21.5	5.5	19	42	2.5	n	n	n	y	y	n	n	n	n	n	n	n	y	n	n	n	y	n
CC5	CC5	pn	N/A	m1dd	Chisland Covert	Somerset	England	4	8	2018	nursery	ON REQUEST	Acer pseudoplatanus	alive	Woodland / Broadleaved / Semi-natural	A1.1.1	stem	6	0.83	S	decay	wound	N/A	16.5	20.7	no	21.5	5.5	19	42	2.5	y	n	n	n	y	y	n	n	n	n	n	n	y	n	n	n	y	n
CC5	CC5	pn	N/A	m1dd	Chisland Covert	Somerset	England	1	9	2018	mating	ON REQUEST	Acer pseudoplatanus	alive	Woodland / Broadleaved / Semi-natural	A1.1.1	stem	6	0.83	S	decay	wound	N/A	16.5	20.7	no	21.5	5.5	19	42	2.5	y	n	n	n	y	y	n	n	n	n	n	n	y	n	n	n	y	n
CC5	CC5	pn	N/A	m1dd	Chisland Covert	Somerset	England	7	10	2018	mating	ON REQUEST	Acer pseudoplatanus	alive	Woodland / Broadleaved / Semi-natural	A1.1.1	stem	6	0.83	S	decay	wound	N/A	16.5	20.7	no	21.5	5.5	19	42	2.5	n	n	y	y	y	n	n	n	n	n	n	n	y	n	n	n	y	n
CC5	CC5	pn	N/A	m1dd	Chisland Covert	Somerset	England	2	11	2018	autumn flux	ON REQUEST	Acer pseudoplatanus	alive	Woodland / Broadleaved / Semi-natural	A1.1.1	stem	6	0.83	S	decay	wound	N/A	16.5	20.7	no	21.5	5.5	19	42	2.5	n	n	y	y	y	n	n	n	n	n	n	n	y	n	n	n	y	n
CC5	CC5	pn	N/A	m1dd	Chisland Covert	Somerset	England	1	12	2018	autumn flux	ON REQUEST	Acer pseudoplatanus	alive	Woodland / Broadleaved / Semi-natural	A1.1.1	stem	6	0.83	S	decay	wound	N/A	16.5	20.7	no	21.5	5.5	19	42	2.5	n	n	y	y	y	n	n	n	n	n	n	n	y	n	n	n	y	n
CC5	CC5	pn	N/A	m1dd	Chisland Covert	Somerset	England	3	1	2019	winter	ON REQUEST	Acer pseudoplatanus	alive	Woodland / Broadleaved / Semi-natural	A1.1.1	stem	6	0.83	S	decay	wound	N/A	16.5	20.7	no	21.5	5.5	19	42	2.5	n	n	y	y	y	n	n	n	n	n	n	n	y	n	n	n	y	n
CC5	CC5	pn	N/A	m1dd	Chisland Covert	Somerset	England	3	2	2019	winter	ON REQUEST	Acer pseudoplatanus	alive	Woodland / Broadleaved / Semi-natural	A1.1.1	stem	6	0.83	S	decay	wound	N/A	16.5	20.7	no	21.5	5.5	19	42	2.5	n	n	n	y	y	n	n	n	n	n	n	n	y	n	n	n	y	n
CC5	CC5	pn	N/A	m1dd	Chisland Covert	Somerset	England	2	3	2019	spring flux	ON REQUEST	Acer pseudoplatanus	alive	Woodland / Broadleaved / Semi-natural	A1.1.1	stem	6	0.83	S	decay	wound	N/A	16.5	20.7	no	21.5	5.5	19	42	2.5	n	n	n	y	y	n	n	n	n	n	n	n	y	n	n	n	y	n
CC5	CC5	pn	N/A	m1dd	Chisland Covert	Somerset	England	7	4	2019	spring flux	ON REQUEST	Acer pseudoplatanus	alive	Woodland / Broadleaved / Semi-natural	A1.1.1	stem	6	0.83	S	decay	wound	N/A	16.5	20.7	no	21.5	5.5	19	42	2.5	n	n	n	y	y	n	n	n	n	n	n	n	y	n	n	n	y	n
CC5	CC5	pn	N/A	m1dd	Chisland Covert	Somerset	England	4	5	2019	pregnancy	ON REQUEST	Acer pseudoplatanus	alive	Woodland / Broadleaved / Semi-natural	A1.1.1	stem	6	0.83	S	decay	wound	N/A	16.5	20.7	no	21.5	5.5	19	42	2.5	n	n	n	y	y	n	n	n	n	n	n	n	y	n	n	n	y	n
CC5	CC5	pn	N/A	m1dd	Chisland Covert	Somerset	England	5	6	2019	pregnancy	ON REQUEST	Acer pseudoplatanus	alive	Woodland / Broadleaved / Semi-natural	A1.1.1	stem	6	0.83	S	decay	wound	N/A	16.5	20.7	no	21.5	5.5	19	42	2.5	n	n	n	y	y	n	n	n	n	n	n	n	y	n	n	n	y	n
CC5	CC5	pn	N/A	m1dd	Chisland Covert	Somerset	England	10	7	2019	nursery	ON REQUEST	Acer pseudoplatanus	alive	Woodland / Broadleaved / Semi-natural	A1.1.1	stem	6	0.83	S	decay	wound	N/A	16.5	20.7	no	21.5	5.5	19	42	2.5	n	n	n	y	y	n	n	n	n	n	n	n	n	y	n	n	y	n
CC5	CC5	pn	N/A	m1dd	Chisland Covert	Somerset	England	1	8	2019	nursery	ON REQUEST	Acer pseudoplatanus	alive	Woodland / Broadleaved / Semi-natural	A1.1.1	stem	6	0.83	S	decay	wound	N/A	16.5	20.7	no	21.5	5.5	19	42	2.5	n	n	n	y	y	n	n	n	n	n	n	n	n	y	n	n	y	n
CC5	CC5	pn	N/A	m1dd	Chisland Covert	Somerset	England	10	9	2019	mating	ON REQUEST	Acer pseudoplatanus	alive	Woodland / Broadleaved / Semi-natural	A1.1.1	stem	6	0.83	S	decay	wound	N/A	16.5	20.7	no	21.5	5.5	19	42	2.5	n	n	n	y	y	n	n	n	n	n	n	n	n	y	n	n	y	n
CC5	CC5	pb	Plecotus auritus	m1dd	Chisland Covert	Somerset	England	1	10	2019	mating	ON REQUEST	Acer pseudoplatanus	alive	Woodland / Broadleaved / Semi-natural	A1.1.1	stem	6	0.83	S	decay	wound	N/A	16.5	20.7	no	21.5	5.5	19	42	2.5	n	n	n	y	y	n	n	n	n	n	n	n	y	n	n	n	y	n
CC5	CC5	pb	Myotis nattereri	m1dd	Chisland Covert	Somerset	England	4	11	2019	autumn flux	ON REQUEST	Acer pseudoplatanus	alive	Woodland / Broadleaved / Semi-natural	A1.1.1	stem	6	0.83	S	decay	wound	N/A	16.5	20.7	no	21.5	5.5	19	42	2.5	n	n	y	y	y	n	n	n	n	n	n	n	y	n	n	n	y	n
CC6	CC6	pn	N/A	o1s	Chisland Covert	Somerset	England	12	5	2015	pregnancy	ON REQUEST	Fraxinus excelsior	alive	Woodland / Broadleaved / Semi-natural	A1.1.1	stem	22	7.26	W	decay	woodpecker-hole	N/A	44	44.9	no	2	2	0	28	16.5	y	n	n	n	y	y	y	n	n	n	n	n	y	n	n	n	n	n
CC6	CC6	pb	Nyctalus noctula	o1s	Chisland Covert	Somerset	England	1	7	2016	nursery	ON REQUEST	Fraxinus excelsior	alive	Woodland / Broadleaved / Semi-natural	A1.1.1	stem	22	7.26	W	decay	woodpecker-hole	N/A	44	44.9	no	5.5	6.5	0	26	16.5	y	n	n	n	y	y	y	n	n	n	n	n	y	n	n	n	n	n
CC7	CC7a	pb	Plecotus auritus	m1dd	Chisland Covert	Somerset	England	26	10	2016	mating	ON REQUEST	Acer pseudoplatanus	alive	Woodland / Broadleaved / Semi-natural	A1.1.1	stem	3	1.56	NNW	decay	wound	N/A	16.7	18.2	no	10.5	4	29	2	6	n	n	y	y	y	y	y	n	n	n	n	n	y	n	n	y	n	n
CC7	CC7a	pb	Plecotus auritus	m1dd	Chisland Covert	Somerset	England	5	11	2016	autumn flux	ON REQUEST	Acer pseudoplatanus	alive	Woodland / Broadleaved / Semi-natural	A1.1.1	stem	3	1.56	NNW	decay	wound	N/A	16.7	18.2	no	10.5	4	29	2	6	n	n	y	y	y	y	y	n	n	n	n	n	y	n	n	y	n	n
CC7	CC7a	pn	N/A	m1dd	Chisland Covert	Somerset	England	22	11	2016	autumn flux	ON REQUEST	Acer pseudoplatanus	alive	Woodland / Broadleaved / Semi-natural	A1.1.1	stem	3	1.56	NNW	decay	wound	N/A	16.7	18.2	no	10.5	4	29	2	6	n	n	y	y	y	y	y	n	n	n	n	n	y	n	n	y	n	n
CC7	CC7a	pn	N/A	m1dd	Chisland Covert	Somerset	England	6	12	2016	autumn flux	ON REQUEST	Acer pseudoplatanus	alive	Woodland / Broadleaved / Semi-natural	A1.1.1	stem	3	1.56	NNW	decay	wound	N/A	16.7	18.2	no	10.5	4	29	2	6	n	n	y	y	y	y	y	n	n	n	n	n	y	n	n	y	n	n
CC7	CC7a	pn	N/A	m1dd	Chisland Covert	Somerset	England	13	12	2016	autumn flux	ON REQUEST	Acer pseudoplatanus	alive	Woodland / Broadleaved / Semi-natural	A1.1.1	stem	3	1.56	NNW	decay	wound	N/A	16.7	18.2	no	10.5	4	29	2	6	n	n	y	y	y	y	y	n	n	n	n	n	y	n	n	y	n	n
CC7	CC7a	pn	N/A	m1dd	Chisland Covert	Somerset	England	18	1	2017	winter	ON REQUEST	Acer pseudoplatanus	alive	Woodland / Broadleaved / Semi-natural	A1.1.1	stem	3	1.56	NNW	decay	wound	N/A	16.7	18.2	no	10.5	4	29	2	6	#VALUE!	#VALUE!	#VALUE!	#VALUE!	#VALUE!	#VALUE!	#VALUE!	#VALUE!	#VALUE!	#VALUE!	#VALUE!	#VALUE!	#VALUE!	#VALUE!	#VALUE!	y	n	n
CC7	CC7a	pn	N/A	m1dd	Chisland Covert	Somerset	England	8	2	2017	winter	ON REQUEST	Acer pseudoplatanus	alive	Woodland / Broadleaved / Semi-natural	A1.1.1	stem	3	1.56	NNW	decay	wound	N/A	16.7	18.2	no	10.5	4	29	2	6	#VALUE!	#VALUE!	#VALUE!	#VALUE!	#VALUE!	#VALUE!	#VALUE!	#VALUE!	#VALUE!	#VALUE!	#VALUE!	#VALUE!	#VALUE!	#VALUE!	#VALUE!	y	n	n
CC7	CC7a	pn	N/A	m1dd	Chisland Covert	Somerset	England	14	3	2017	spring flux	ON REQUEST	Acer pseudoplatanus	alive	Woodland / Broadleaved / Semi-natural	A1.1.1	stem	3	1.56	NNW	decay	wound	N/A	16.7	18.2	no	10.5	4	29	2	6	y	n	n	n	n	n	n	n	y	y	y	n	y	n	n	y	n	n
CC7	CC7a	pn	N/A	m1dd	Chisland Covert	Somerset	England	4	4	2017	spring flux	ON REQUEST	Acer pseudoplatanus	alive	Woodland / Broadleaved / Semi-natural	A1.1.1	stem	3	1.56	NNW	decay	wound	N/A	16.7	18.2	no	10.5	4	29	2	6	y	n	n	n	n	n	n	n	y	y	y	n	y	n	n	y	n	n
CC7	CC7a	pb	Myotis nattereri	m1dd	Chisland Covert	Somerset	England	1	5	2017	pregnancy	ON REQUEST	Acer pseudoplatanus	alive	Woodland / Broadleaved / Semi-natural	A1.1.1	stem	3	1.56	NNW	decay	wound	N/A	16.7	18.2	no	10.5	4	29	2	6	y	n	y	n	y	y	n	n	n	n	n	n	y	n	n	y	n	n
CC7	CC7a	pn	N/A	m1dd	Chisland Covert	Somerset	England	4	6	2017	pregnancy	ON REQUEST	Acer pseudoplatanus	alive	Woodland / Broadleaved / Semi-natural	A1.1.1	stem	3	1.56	NNW	decay	wound	N/A	16.7	18.2	no	10.5	4	29	2	6	y	n	y	n	y	y	n	n	n	n	n	n	y	n	n	y	n	n
CC7	CC7a	pn	N/A	m1dd	Chisland Covert	Somerset	England	2	7	2017	nursery	ON REQUEST	Acer pseudoplatanus	alive	Woodland / Broadleaved / Semi-natural	A1.1.1	stem	3	1.56	NNW	decay	wound	N/A	16.7	18.2	no	10.5	4	29	2	6	y	n	y	n	y	y	n	n	n	n	n	n	y	n	n	y	n	n
CC7	CC7a	pn	N/A	m1dd	Chisland Covert	Somerset	England	6	8	2017	nursery	ON REQUEST	Acer pseudoplatanus	alive	Woodland / Broadleaved / Semi-natural	A1.1.1	stem	3	1.56	NNW	decay	wound	N/A	16.7	18.2	no	10.5	4	29	2	6	y	n	n	n	y	n	n	n	n	n	n	n	y	n	n	y	n	n
CC7	CC7a	pn	N/A	m1dd	Chisland Covert	Somerset	England	3	9	2017	mating	ON REQUEST	Acer pseudoplatanus	alive	Woodland / Broadleaved / Semi-natural	A1.1.1	stem	3	1.56	NNW	decay	wound	N/A	16.7	18.2	no	10.5	4	29	2	6	y	n	n	n	y	n	n	n	n	n	n	n	y	n	n	y	n	n
CC7	CC7a	pn	N/A	m1dd	Chisland Covert	Somerset	England	1	10	2017	mating	ON REQUEST	Acer pseudoplatanus	alive	Woodland / Broadleaved / Semi-natural	A1.1.1	stem	3	1.56	NNW	decay	wound	N/A	16.7	18.2	no	10.5	4	29	2	6	n	n	y	n	y	y	n	n	n	n	n	n	y	n	n	y	n	n
CC7	CC7a	pn	N/A	m1dd	Chisland Covert	Somerset	England	11	11	2017	autumn flux	ON REQUEST	Acer pseudoplatanus	alive	Woodland / Broadleaved / Semi-natural	A1.1.1	stem	3	1.56	NNW	decay	wound	N/A	16.7	18.2	no	10.5	4	29	2	6	y	y	y	y	y	n	n	n	n	n	n	n	y	n	n	y	n	n
CC7	CC7a	pn	N/A	m1dd	Chisland Covert	Somerset	England	8	12	2017	autumn flux	ON REQUEST	Acer pseudoplatanus	alive	Woodland / Broadleaved / Semi-natural	A1.1.1	stem	3	1.56	NNW	decay	wound	N/A	16.7	18.2	no	10.5	4	29	2	6	y	n	y	y	y	y	n	n	n	n	n	n	y	n	n	y	n	n
CC7	CC7a	pn	N/A	m1dd	Chisland Covert	Somerset	England	5	1	2018	winter	ON REQUEST	Acer pseudoplatanus	alive	Woodland / Broadleaved / Semi-natural	A1.1.1	stem	3	1.56	NNW	decay	wound	N/A	16.7	18.2	no	10.5	4	29	2	6	y	y	y	y	y	y	n	n	n	n	n	n	y	n	n	y	n	n
CC7	CC7a	pn	N/A	m1dd	Chisland Covert	Somerset	England	7	2	2018	winter	ON REQUEST	Acer pseudoplatanus	alive	Woodland / Broadleaved / Semi-natural	A1.1.1	stem	3	1.56	NNW	decay	wound	N/A	16.7	18.2	no	10.5	4	29	2	6	n	n	n	y	y	n	n	n	n	n	n	n	y	n	n	y	n	n
CC7	CC7a	pn	N/A	m1dd	Chisland Covert	Somerset	England	6	3	2018	spring flux	ON REQUEST	Acer pseudoplatanus	alive	Woodland / Broadleaved / Semi-natural	A1.1.1	stem	3	1.56	NNW	decay	wound	N/A	16.7	18.2	no	10.5	4	29	2	6	y	n	y	y	y	y	n	n	n	n	n	n	y	n	n	y	n	n
CC7	CC7a	pn	N/A	m1dd	Chisland Covert	Somerset	England	10	4	2018	spring flux	ON REQUEST	Acer pseudoplatanus	alive	Woodland / Broadleaved / Semi-natural	A1.1.1	stem	3	1.56	NNW	decay	wound	N/A	16.7	18.2	no	10.5	4	29	2	6	y	n	y	y	y	n	n	n	n	n	n	n	n	n	n	y	n	n
CC7	CC7a	pn	N/A	m1dd	Chisland Covert	Somerset	England	5	5	2018	pregnancy	ON REQUEST	Acer pseudoplatanus	alive	Woodland / Broadleaved / Semi-natural	A1.1.1	stem	3	1.56	NNW	decay	wound	N/A	16.7	18.2	no	10.5	4	29	2	6	n	n	n	y	y	n	n	n	n	n	n	n	y	n	n	y	n	n
CC7	CC7a	pb	Pipistrellus pipistrellus	m1dd	Chisland Covert	Somerset	England	1	6	2018	pregnancy	ON REQUEST	Acer pseudoplatanus	alive	Woodland / Broadleaved / Semi-natural	A1.1.1	stem	3	1.56	NNW	decay	wound	N/A	16.7	18.2	no	10.5	4	29	2	6	y	n	y	n	y	y	n	n	n	n	n	n	y	n	n	y	n	n
CC7	CC7a	pd	Pipistrellus pipistrellus	m1dd	Chisland Covert	Somerset	England	7	7	2018	nursery	ON REQUEST	Acer pseudoplatanus	alive	Woodland / Broadleaved / Semi-natural	A1.1.1	stem	3	1.56	NNW	decay	wound	N/A	16.7	18.2	no	10.5	4	29	2	6	y	n	y	y	y	y	n	n	n	n	n	n	y	n	n	y	n	n
CC7	CC7a	pbd	Pipistrellus pipistrellus	m1dd	Chisland Covert	Somerset	England	4	8	2018	nursery	ON REQUEST	Acer pseudoplatanus	alive	Woodland / Broadleaved / Semi-natural	A1.1.1	stem	3	1.56	NNW	decay	wound	N/A	16.7	18.2	no	10.5	4	29	2	6	n	n	y	y	y	n	n	n	n	n	n	n	y	n	n	y	n	n
CC7	CC7a	pbd	Myotis nattereri	m1dd	Chisland Covert	Somerset	England	1	9	2018	mating	ON REQUEST	Acer pseudoplatanus	alive	Woodland / Broadleaved / Semi-natural	A1.1.1	stem	3	1.56	NNW	decay	wound	N/A	16.7	18.2	no	10.5	4	29	2	6	y	n	y	n	y	y	n	n	n	n	n	n	y	n	n	y	n	n
CC7	CC7a	pbd	Myotis nattereri	m1dd	Chisland Covert	Somerset	England	2	9	2018	mating	ON REQUEST	Acer pseudoplatanus	alive	Woodland / Broadleaved / Semi-natural	A1.1.1	stem	3	1.56	NNW	decay	wound	N/A	16.7	18.2	no	10.5	4	29	2	6	y	n	y	n	y	y	n	n	n	n	n	n	y	n	n	y	n	n
CC7	CC7a	pn	N/A	m1dd	Chisland Covert	Somerset	England	7	10	2018	mating	ON REQUEST	Acer pseudoplatanus	alive	Woodland / Broadleaved / Semi-natural	A1.1.1	stem	3	1.56	NNW	decay	wound	N/A	16.7	18.2	no	10.5	4	29	2	6	y	n	y	y	y	y	n	n	n	n	n	n	y	n	n	y	n	n
CC7	CC7a	pn	N/A	m1dd	Chisland Covert	Somerset	England	2	11	2018	autumn flux	ON REQUEST	Acer pseudoplatanus	alive	Woodland / Broadleaved / Semi-natural	A1.1.1	stem	3	1.56	NNW	decay	wound	N/A	16.7	18.2	no	10.5	4	29	2	6	y	n	y	y	y	y	y - orange	n	n	n	n	n	y	n	n	y	n	n
CC7	CC7a	pn	N/A	m1dd	Chisland Covert	Somerset	England	1	12	2018	autumn flux	ON REQUEST	Acer pseudoplatanus	alive	Woodland / Broadleaved / Semi-natural	A1.1.1	stem	3	1.56	NNW	decay	wound	N/A	16.7	18.2	no	10.5	4	29	2	6	y	n	y	n	y	y	n	n	n	n	n	n	y	n	n	y	n	n
CC7	CC7a	pn	N/A	m1dd	Chisland Covert	Somerset	England	3	1	2019	winter	ON REQUEST	Acer pseudoplatanus	alive	Woodland / Broadleaved / Semi-natural	A1.1.1	stem	3	1.56	NNW	decay	wound	N/A	16.7	18.2	no	10.5	4	29	2	6	y	n	y	n	y	y	n	n	n	n	n	n	y	n	n	y	n	n
CC7	CC7a	pn	N/A	m1dd	Chisland Covert	Somerset	England	3	2	2019	winter	ON REQUEST	Acer pseudoplatanus	alive	Woodland / Broadleaved / Semi-natural	A1.1.1	stem	3	1.56	NNW	decay	wound	N/A	16.7	18.2	no	10.5	4	29	2	6	y	n	y	n	y	y	n	n	n	n	n	n	y	n	n	y	n	n
CC7	CC7a	pn	N/A	m1dd	Chisland Covert	Somerset	England	2	3	2019	spring flux	ON REQUEST	Acer pseudoplatanus	alive	Woodland / Broadleaved / Semi-natural	A1.1.1	stem	3	1.56	NNW	decay	wound	N/A	16.7	18.2	no	10.5	4	29	2	6	n	n	y	y	y	n	n	n	n	n	n	n	y	n	n	y	n	n
CC7	CC7a	pn	N/A	m1dd	Chisland Covert	Somerset	England	7	4	2019	spring flux	ON REQUEST	Acer pseudoplatanus	alive	Woodland / Broadleaved / Semi-natural	A1.1.1	stem	3	1.56	NNW	decay	wound	N/A	16.7	18.2	no	10.5	4	29	2	6	n	n	y	y	y	n	n	n	n	n	n	n	y	n	n	y	n	n
CC7	CC7a	pn	N/A	m1dd	Chisland Covert	Somerset	England	4	5	2019	pregnancy	ON REQUEST	Acer pseudoplatanus	alive	Woodland / Broadleaved / Semi-natural	A1.1.1	stem	3	1.56	NNW	decay	wound	N/A	16.7	18.2	no	10.5	4	29	2	6	n	n	y	y	y	y	n	n	n	n	n	n	y	n	n	y	n	n
CC7	CC7a	pn	N/A	m1dd	Chisland Covert	Somerset	England	5	6	2019	pregnancy	ON REQUEST	Acer pseudoplatanus	alive	Woodland / Broadleaved / Semi-natural	A1.1.1	stem	3	1.56	NNW	decay	wound	N/A	16.7	18.2	no	10.5	4	29	2	6	n	n	n	y	n	n	n	n	y	y	n	n	y	n	n	y	n	n
CC7	CC7a	pn	N/A	m1dd	Chisland Covert	Somerset	England	10	7	2019	nursery	ON REQUEST	Acer pseudoplatanus	alive	Woodland / Broadleaved / Semi-natural	A1.1.1	stem	3	1.56	NNW	decay	wound	N/A	16.7	18.2	no	10.5	4	29	2	6	n	n	n	y	n	n	n	n	y	y	n	n	y	n	n	y	n	n
CC7	CC7a	pbd	Pipistrellus pygmaeus	m1dd	Chisland Covert	Somerset	England	1	8	2019	nursery	ON REQUEST	Acer pseudoplatanus	alive	Woodland / Broadleaved / Semi-natural	A1.1.1	stem	3	1.56	NNW	decay	wound	N/A	16.7	18.2	no	10.5	4	29	2	6	y	n	y	n	y	y	n	n	n	n	n	n	y	n	n	y	n	n
CC7	CC7a	pn	N/A	m1dd	Chisland Covert	Somerset	England	10	9	2019	mating	ON REQUEST	Acer pseudoplatanus	alive	Woodland / Broadleaved / Semi-natural	A1.1.1	stem	3	1.56	NNW	decay	wound	N/A	16.7	18.2	no	10.5	4	29	2	6	n	n	n	y	n	n	n	n	y	y	y	n	y	n	n	y	n	n
CC7	CC7a	pn	N/A	m1dd	Chisland Covert	Somerset	England	1	10	2019	mating	ON REQUEST	Acer pseudoplatanus	alive	Woodland / Broadleaved / Semi-natural	A1.1.1	stem	3	1.56	NNW	decay	wound	N/A	16.7	18.2	no	10.5	4	29	2	6	n	n	y	y	n	n	n	n	y	y	y	n	y	n	n	y	n	n
CC7	CC7a	pn	N/A	m1dd	Chisland Covert	Somerset	England	4	11	2019	autumn flux	ON REQUEST	Acer pseudoplatanus	alive	Woodland / Broadleaved / Semi-natural	A1.1.1	stem	3	1.56	NNW	decay	wound	N/A	16.7	18.2	no	10.5	4	29	2	6	n	n	n	y	n	n	n	n	y	y	n	n	y	n	n	y	n	n
CC7	CC7b	pb	Plecotus auritus	o1s	Chisland Covert	Somerset	England	13	12	2016	autumn flux	ON REQUEST	Acer pseudoplatanus	alive	Woodland / Broadleaved / Semi-natural	A1.1.1	stem	3	0.7	S	decay	wound	N/A	16.7	17.8	no	4	1.4	63	0	4.5	n	n	n	y	y	n	n	n	n	n	n	n	y	n	n	n	y	n
CC7	CC7b	pb	Plecotus auritus	o1s	Chisland Covert	Somerset	England	18	1	2017	winter	ON REQUEST	Acer pseudoplatanus	alive	Woodland / Broadleaved / Semi-natural	A1.1.1	stem	3	0.7	S	decay	wound	N/A	16.7	17.8	no	4	1.4	63	0	4.5	n	n	n	y	y	n	n	n	n	n	n	n	y	n	n	n	y	n
CC7	CC7b	pb	Plecotus auritus	o1s	Chisland Covert	Somerset	England	8	2	2017	winter	ON REQUEST	Acer pseudoplatanus	alive	Woodland / Broadleaved / Semi-natural	A1.1.1	stem	3	0.7	S	decay	wound	N/A	16.7	17.8	no	4	1.4	63	0	4.5	n	n	n	y	y	n	n	n	n	n	n	n	y	n	n	n	y	n
CC7	CC7b	pb	Plecotus auritus	o1s	Chisland Covert	Somerset	England	24	2	2017	winter	ON REQUEST	Acer pseudoplatanus	alive	Woodland / Broadleaved / Semi-natural	A1.1.1	stem	3	0.7	S	decay	wound	N/A	16.7	17.8	no	4	1.4	63	0	4.5	n	n	n	y	y	n	n	n	n	n	n	n	y	n	n	n	y	n
CC7	CC7b	pb	Plecotus auritus	o1s	Chisland Covert	Somerset	England	14	3	2017	spring flux	ON REQUEST	Acer pseudoplatanus	alive	Woodland / Broadleaved / Semi-natural	A1.1.1	stem	3	0.7	S	decay	wound	N/A	16.7	17.8	no	4	1.4	72	0	4.5	y	n	n	n	y	y	n	n	n	n	n	n	y	n	n	n	y	n
CC7	CC7b	pn	N/A	o1s	Chisland Covert	Somerset	England	4	4	2017	spring flux	ON REQUEST	Acer pseudoplatanus	alive	Woodland / Broadleaved / Semi-natural	A1.1.1	stem	3	0.7	S	decay	wound	N/A	16.7	17.8	no	4	1.4	72	0	4.5	y	n	n	y	y	n	n	n	n	n	n	n	y	n	n	n	y	n
CC7	CC7b	pn	N/A	o1s	Chisland Covert	Somerset	England	1	5	2017	pregnancy	ON REQUEST	Acer pseudoplatanus	alive	Woodland / Broadleaved / Semi-natural	A1.1.1	stem	3	0.7	S	decay	wound	N/A	16.7	17.8	no	4	1.4	72	0	4.5	y	n	n	y	y	n	n	n	n	n	n	n	y	n	n	n	y	n
CC7	CC7b	pn	N/A	o1s	Chisland Covert	Somerset	England	4	6	2017	pregnancy	ON REQUEST	Acer pseudoplatanus	alive	Woodland / Broadleaved / Semi-natural	A1.1.1	stem	3	0.7	S	decay	wound	N/A	16.7	17.8	no	4	1.4	72	0	4.5	y	n	y	n	y	y	n	n	n	n	n	n	y	n	n	n	y	n
CC7	CC7b	pn	N/A	o1s	Chisland Covert	Somerset	England	2	7	2017	nursery	ON REQUEST	Acer pseudoplatanus	alive	Woodland / Broadleaved / Semi-natural	A1.1.1	stem	3	0.7	S	decay	wound	N/A	16.7	17.8	no	4	1.4	72	0	4.5	y	n	y	y	y	y	n	n	n	n	n	n	y	n	n	n	y	n
CC7	CC7b	pn	N/A	o1s	Chisland Covert	Somerset	England	6	8	2017	nursery	ON REQUEST	Acer pseudoplatanus	alive	Woodland / Broadleaved / Semi-natural	A1.1.1	stem	3	0.7	S	decay	wound	N/A	16.7	17.8	no	4	1.4	72	0	4.5	y	n	y	y	y	y	n	n	n	n	n	n	y	n	n	n	y	n
CC7	CC7b	pn	N/A	o1s	Chisland Covert	Somerset	England	3	9	2017	mating	ON REQUEST	Acer pseudoplatanus	alive	Woodland / Broadleaved / Semi-natural	A1.1.1	stem	3	0.7	S	decay	wound	N/A	16.7	17.8	no	4	1.4	72	0	4.5	y	n	y	y	y	n	n	n	n	n	n	n	y	n	n	n	y	n
CC7	CC7b	pn	N/A	o1s	Chisland Covert	Somerset	England	1	10	2017	mating	ON REQUEST	Acer pseudoplatanus	alive	Woodland / Broadleaved / Semi-natural	A1.1.1	stem	3	0.7	S	decay	wound	N/A	16.7	17.8	no	4	1.4	72	0	4.5	n	n	n	y	n	n	n	n	y	y	n	n	y	n	n	n	y	n
CC7	CC7b	pn	N/A	o1s	Chisland Covert	Somerset	England	11	11	2017	autumn flux	ON REQUEST	Acer pseudoplatanus	alive	Woodland / Broadleaved / Semi-natural	A1.1.1	stem	3	0.7	S	decay	wound	N/A	16.7	17.8	no	4	1.4	72	0	4.5	y	n	y	n	y	n	n	n	n	n	n	n	y	n	n	n	y	n
CC7	CC7b	pn	N/A	o1s	Chisland Covert	Somerset	England	8	12	2017	autumn flux	ON REQUEST	Acer pseudoplatanus	alive	Woodland / Broadleaved / Semi-natural	A1.1.1	stem	3	0.7	S	decay	wound	N/A	16.7	17.8	no	4	1.4	72	0	4.5	n	n	y	y	y	y	n	n	n	n	n	n	y	n	n	n	y	n
CC7	CC7b	pn	N/A	o1s	Chisland Covert	Somerset	England	5	1	2018	winter	ON REQUEST	Acer pseudoplatanus	alive	Woodland / Broadleaved / Semi-natural	A1.1.1	stem	3	0.7	S	decay	wound	N/A	16.7	17.8	no	4	1.4	72	0	4.5	n	n	y	y	y	y	n	n	n	n	n	n	y	n	n	n	y	n
CC7	CC7b	pn	N/A	o1s	Chisland Covert	Somerset	England	7	2	2018	winter	ON REQUEST	Acer pseudoplatanus	alive	Woodland / Broadleaved / Semi-natural	A1.1.1	stem	3	0.7	S	decay	wound	N/A	16.7	17.8	no	4	1.4	72	0	4.5	y	n	y	y	y	n	n	n	n	n	n	n	y	n	n	n	y	n
CC7	CC7b	pn	N/A	o1s	Chisland Covert	Somerset	England	6	3	2018	spring flux	ON REQUEST	Acer pseudoplatanus	alive	Woodland / Broadleaved / Semi-natural	A1.1.1	stem	3	0.7	S	decay	wound	N/A	16.7	17.8	no	4	1.4	72	0	4.5	n	n	y	y	y	y	n	n	n	n	n	n	y	n	n	n	y	n
CC7	CC7b	pn	N/A	o1s	Chisland Covert	Somerset	England	10	4	2018	spring flux	ON REQUEST	Acer pseudoplatanus	alive	Woodland / Broadleaved / Semi-natural	A1.1.1	stem	3	0.7	S	decay	wound	N/A	16.7	17.8	no	4	1.4	72	0	4.5	y	n	y	y	y	n	n	n	n	n	n	n	y	n	n	n	y	n
CC7	CC7b	pn	N/A	o1s	Chisland Covert	Somerset	England	5	5	2018	pregnancy	ON REQUEST	Acer pseudoplatanus	alive	Woodland / Broadleaved / Semi-natural	A1.1.1	stem	3	0.7	S	decay	wound	N/A	16.7	17.8	no	4	1.4	72	0	4.5	n	n	n	y	y	n	n	n	n	n	n	n	y	n	n	n	y	n
CC7	CC7b	pn	N/A	o1s	Chisland Covert	Somerset	England	1	6	2018	pregnancy	ON REQUEST	Acer pseudoplatanus	alive	Woodland / Broadleaved / Semi-natural	A1.1.1	stem	3	0.7	S	decay	wound	N/A	16.7	17.8	no	4	1.4	72	0	4.5	n	n	n	y	n	n	n	n	y	y	y	n	y	n	n	n	y	n
CC7	CC7b	pn	N/A	o1s	Chisland Covert	Somerset	England	7	7	2018	nursery	ON REQUEST	Acer pseudoplatanus	alive	Woodland / Broadleaved / Semi-natural	A1.1.1	stem	3	0.7	S	decay	wound	N/A	16.7	17.8	no	4	1.4	72	0	4.5	y	n	y	y	n	n	n	n	y	y	n	n	y	n	n	n	y	n
CC7	CC7b	pn	N/A	o1s	Chisland Covert	Somerset	England	4	8	2018	nursery	ON REQUEST	Acer pseudoplatanus	alive	Woodland / Broadleaved / Semi-natural	A1.1.1	stem	3	0.7	S	decay	wound	N/A	16.7	17.8	no	4	1.4	72	0	4.5	n	n	n	y	n	n	n	n	y	y	n	n	y	n	n	n	y	n
CC7	CC7b	pn	N/A	o1s	Chisland Covert	Somerset	England	1	9	2018	mating	ON REQUEST	Acer pseudoplatanus	alive	Woodland / Broadleaved / Semi-natural	A1.1.1	stem	3	0.7	S	decay	wound	N/A	16.7	17.8	no	4	1.4	72	0	4.5	n	n	n	y	n	n	n	n	y	n	y	n	y	n	n	n	y	n
CC7	CC7b	pn	N/A	o1s	Chisland Covert	Somerset	England	7	10	2018	mating	ON REQUEST	Acer pseudoplatanus	alive	Woodland / Broadleaved / Semi-natural	A1.1.1	stem	3	0.7	S	decay	wound	N/A	16.7	17.8	no	4	1.4	72	0	4.5	n	n	y	y	y	y	n	n	n	n	n	n	y	n	n	n	y	n
CC7	CC7b	pn	N/A	o1s	Chisland Covert	Somerset	England	2	11	2018	autumn flux	ON REQUEST	Acer pseudoplatanus	alive	Woodland / Broadleaved / Semi-natural	A1.1.1	stem	3	0.7	S	decay	wound	N/A	16.7	17.8	no	4	1.4	72	0	4.5	y	n	y	y	y	y	y - grey	n	n	n	n	n	y	n	n	n	y	n
CC7	CC7b	pn	N/A	o1s	Chisland Covert	Somerset	England	1	12	2018	autumn flux	ON REQUEST	Acer pseudoplatanus	alive	Woodland / Broadleaved / Semi-natural	A1.1.1	stem	3	0.7	S	decay	wound	N/A	16.7	17.8	no	4	1.4	72	0	4.5	n	n	y	y	y	y	y	n	n	n	n	n	y	n	n	n	y	n
CC7	CC7b	pn	N/A	o1s	Chisland Covert	Somerset	England	3	1	2019	winter	ON REQUEST	Acer pseudoplatanus	alive	Woodland / Broadleaved / Semi-natural	A1.1.1	stem	3	0.7	S	decay	wound	N/A	16.7	17.8	no	4	1.4	72	0	4.5	n	n	y	y	y	y	y	n	n	n	n	n	y	n	n	n	y	n
CC7	CC7b	pn	N/A	o1s	Chisland Covert	Somerset	England	3	2	2019	winter	ON REQUEST	Acer pseudoplatanus	alive	Woodland / Broadleaved / Semi-natural	A1.1.1	stem	3	0.7	S	decay	wound	N/A	16.7	17.8	no	4	1.4	72	0	4.5	n	n	y	y	y	y	y	n	n	n	n	n	y	n	n	n	y	n
CC7	CC7b	pn	N/A	o1s	Chisland Covert	Somerset	England	2	3	2019	spring flux	ON REQUEST	Acer pseudoplatanus	alive	Woodland / Broadleaved / Semi-natural	A1.1.1	stem	3	0.7	S	decay	wound	N/A	16.7	17.8	no	4	1.4	72	0	4.5	n	n	y	y	y	y	y	n	n	n	n	n	y	n	n	n	y	n
CC7	CC7b	pn	N/A	o1s	Chisland Covert	Somerset	England	7	4	2019	spring flux	ON REQUEST	Acer pseudoplatanus	alive	Woodland / Broadleaved / Semi-natural	A1.1.1	stem	3	0.7	S	decay	wound	N/A	16.7	17.8	no	4	1.4	72	0	4.5	n	n	y	y	y	y	y	n	n	n	n	n	y	n	n	n	y	n
CC7	CC7b	pn	N/A	o1s	Chisland Covert	Somerset	England	4	5	2019	pregnancy	ON REQUEST	Acer pseudoplatanus	alive	Woodland / Broadleaved / Semi-natural	A1.1.1	stem	3	0.7	S	decay	wound	N/A	16.7	17.8	no	4	1.4	72	0	4.5	y	n	y	n	y	y	n	n	n	n	n	n	y	n	n	n	y	n
CC7	CC7b	pn	N/A	o1s	Chisland Covert	Somerset	England	5	6	2019	pregnancy	ON REQUEST	Acer pseudoplatanus	alive	Woodland / Broadleaved / Semi-natural	A1.1.1	stem	3	0.7	S	decay	wound	N/A	16.7	17.8	no	4	1.4	72	0	4.5	n	n	n	y	n	n	n	n	y	y	n	n	y	n	n	n	y	n
CC7	CC7b	pn	N/A	o1s	Chisland Covert	Somerset	England	10	7	2019	nursery	ON REQUEST	Acer pseudoplatanus	alive	Woodland / Broadleaved / Semi-natural	A1.1.1	stem	3	0.7	S	decay	wound	N/A	16.7	17.8	no	4	1.4	72	0	4.5	n	n	n	y	n	n	n	n	y	y	n	n	y	n	n	n	y	n
CC7	CC7b	pn	N/A	o1s	Chisland Covert	Somerset	England	1	8	2019	nursery	ON REQUEST	Acer pseudoplatanus	alive	Woodland / Broadleaved / Semi-natural	A1.1.1	stem	3	0.7	S	decay	wound	N/A	16.7	17.8	no	4	1.4	72	0	4.5	n	n	n	y	n	n	n	n	y	y	n	n	y	n	n	n	y	n
CC7	CC7b	pd	unknown	o1s	Chisland Covert	Somerset	England	10	9	2019	mating	ON REQUEST	Acer pseudoplatanus	alive	Woodland / Broadleaved / Semi-natural	A1.1.1	stem	3	0.7	S	decay	wound	N/A	16.7	17.8	no	4	1.4	72	0	4.5	n	n	y	y	y	y	y	n	n	n	n	n	y	n	n	n	y	n
CC7	CC7b	pd	unknown	o1s	Chisland Covert	Somerset	England	1	10	2019	mating	ON REQUEST	Acer pseudoplatanus	alive	Woodland / Broadleaved / Semi-natural	A1.1.1	stem	3	0.7	S	decay	wound	N/A	16.7	17.8	no	4	1.4	72	0	4.5	n	n	y	y	y	y	y	n	n	n	n	n	y	n	n	n	y	n
CC7	CC7b	pb	Plecotus auritus	o1s	Chisland Covert	Somerset	England	4	11	2019	autumn flux	ON REQUEST	Acer pseudoplatanus	alive	Woodland / Broadleaved / Semi-natural	A1.1.1	stem	3	0.7	S	decay	wound	N/A	16.7	17.8	no	4	1.4	72	0	4.5	n	n	y	y	y	n	n	n	n	n	n	n	y	n	n	n	y	n
CC8	CC8	pn	N/A	m1dd	Chisland Covert	Somerset	England	5	11	2016	autumn flux	ON REQUEST	Fraxinus excelsior	alive	Woodland / Broadleaved / Semi-natural	A1.1.1	stem	8	1.35	E	decay	wound	N/A	11.8	11.8	no	15	2	41.5	0	4	y	n	y	n	y	y	n	y	n	n	n	n	y	n	n	n	y	n
CC8	CC8	pn	N/A	m1dd	Chisland Covert	Somerset	England	13	12	2016	autumn flux	ON REQUEST	Fraxinus excelsior	alive	Woodland / Broadleaved / Semi-natural	A1.1.1	stem	8	1.35	E	decay	wound	N/A	11.8	11.8	no	15	2	41.5	0	4	y	n	y	n	y	y	n	y	n	n	n	n	y	n	n	n	y	n
CC8	CC8	pn	N/A	m1dd	Chisland Covert	Somerset	England	8	2	2017	winter	ON REQUEST	Fraxinus excelsior	alive	Woodland / Broadleaved / Semi-natural	A1.1.1	stem	8	1.35	E	decay	wound	N/A	11.8	11.8	no	15	2	41.5	0	4	y	n	y	n	y	y	n	y	n	n	n	n	y	n	n	n	y	n
CC8	CC8	pn	N/A	m1dd	Chisland Covert	Somerset	England	14	3	2017	spring flux	ON REQUEST	Fraxinus excelsior	alive	Woodland / Broadleaved / Semi-natural	A1.1.1	stem	8	1.35	E	decay	wound	N/A	11.8	11.8	no	15	2	41.5	0	4	y	n	y	n	y	y	n	y	n	n	n	n	y	n	n	n	y	n
CC8	CC8	pn	N/A	m1dd	Chisland Covert	Somerset	England	4	4	2017	spring flux	ON REQUEST	Fraxinus excelsior	alive	Woodland / Broadleaved / Semi-natural	A1.1.1	stem	8	1.35	E	decay	wound	N/A	11.8	11.8	no	15	2	41.5	0	4	y	n	y	n	y	y	n	y	n	n	n	n	y	n	n	n	y	n
CC8	CC8	pn	N/A	m1dd	Chisland Covert	Somerset	England	1	5	2017	pregnancy	ON REQUEST	Fraxinus excelsior	alive	Woodland / Broadleaved / Semi-natural	A1.1.1	stem	8	1.35	E	decay	wound	N/A	11.8	11.8	no	15	2	41.5	0	4	y	n	y	n	y	y	n	y	n	n	n	n	y	n	n	n	y	n
CC8	CC8	pn	N/A	m1dd	Chisland Covert	Somerset	England	4	6	2017	pregnancy	ON REQUEST	Fraxinus excelsior	alive	Woodland / Broadleaved / Semi-natural	A1.1.1	stem	8	1.35	E	decay	wound	N/A	11.8	11.8	no	15	2	41.5	0	4	y	n	y	n	y	y	n	y	n	n	n	n	y	n	n	n	y	n
CC8	CC8	pn	N/A	m1dd	Chisland Covert	Somerset	England	2	7	2017	nursery	ON REQUEST	Fraxinus excelsior	alive	Woodland / Broadleaved / Semi-natural	A1.1.1	stem	8	1.35	E	decay	wound	N/A	11.8	11.8	no	15	2	41.5	0	4	y	n	y	n	y	y	n	y	n	n	n	n	y	n	n	n	y	n
CC8	CC8	pn	N/A	m1dd	Chisland Covert	Somerset	England	6	8	2017	nursery	ON REQUEST	Fraxinus excelsior	alive	Woodland / Broadleaved / Semi-natural	A1.1.1	stem	8	1.35	E	decay	wound	N/A	11.8	11.8	no	15	2	41.5	0	4	y	n	y	n	y	n	n	n	n	n	n	n	y	n	n	n	y	n
CC8	CC8	pn	N/A	m1dd	Chisland Covert	Somerset	England	3	9	2017	mating	ON REQUEST	Fraxinus excelsior	alive	Woodland / Broadleaved / Semi-natural	A1.1.1	stem	8	1.35	E	decay	wound	N/A	11.8	11.8	no	15	2	41.5	0	4	y	n	y	n	y	n	n	n	n	n	n	n	y	n	n	n	y	n
CC8	CC8	pn	N/A	m1dd	Chisland Covert	Somerset	England	1	10	2017	mating	ON REQUEST	Fraxinus excelsior	alive	Woodland / Broadleaved / Semi-natural	A1.1.1	stem	8	1.35	E	decay	wound	N/A	11.8	11.8	no	15	2	41.5	0	4	y	n	y	n	y	n	n	n	n	n	n	n	y	n	n	n	y	n
CC8	CC8	pn	N/A	m1dd	Chisland Covert	Somerset	England	7	11	2017	autumn flux	ON REQUEST	Fraxinus excelsior	alive	Woodland / Broadleaved / Semi-natural	A1.1.1	stem	8	1.35	E	decay	wound	N/A	11.8	11.8	no	15	2	41.5	0	4	y	n	y	n	y	n	n	n	n	n	n	n	y	n	n	n	y	n
CC8	CC8	pn	N/A	m1dd	Chisland Covert	Somerset	England	8	12	2017	autumn flux	ON REQUEST	Fraxinus excelsior	alive	Woodland / Broadleaved / Semi-natural	A1.1.1	stem	8	1.35	E	decay	wound	N/A	11.8	11.8	no	15	2	41.5	0	4	y	n	y	n	y	n	n	n	n	n	n	n	y	n	n	n	y	n
CC8	CC8	pn	N/A	m1dd	Chisland Covert	Somerset	England	5	1	2018	winter	ON REQUEST	Fraxinus excelsior	alive	Woodland / Broadleaved / Semi-natural	A1.1.1	stem	8	1.35	E	decay	wound	N/A	11.8	11.8	no	15	2	41.5	0	4	y	n	y	n	y	n	n	n	n	n	n	n	y	n	n	n	y	n
CC8	CC8	pn	N/A	m1dd	Chisland Covert	Somerset	England	7	2	2018	winter	ON REQUEST	Fraxinus excelsior	alive	Woodland / Broadleaved / Semi-natural	A1.1.1	stem	8	1.35	E	decay	wound	N/A	11.8	11.8	no	15	2	41.5	0	4	y	n	y	y	y	n	n	n	n	n	n	n	y	n	n	n	y	n
CC8	CC8	pn	N/A	m1dd	Chisland Covert	Somerset	England	6	3	2018	spring flux	ON REQUEST	Fraxinus excelsior	alive	Woodland / Broadleaved / Semi-natural	A1.1.1	stem	8	1.35	E	decay	wound	N/A	11.8	11.8	no	15	2	41.5	0	4	y	n	y	y	y	n	n	n	n	n	n	n	y	n	n	n	y	n
CC8	CC8	pn	N/A	m1dd	Chisland Covert	Somerset	England	10	4	2018	spring flux	ON REQUEST	Fraxinus excelsior	alive	Woodland / Broadleaved / Semi-natural	A1.1.1	stem	8	1.35	E	decay	wound	N/A	11.8	11.8	no	15	2	41.5	0	4	y	y	y	n	y	n	n	n	n	n	n	n	n	y	n	n	y	n
CC8	CC8	pn	N/A	m1dd	Chisland Covert	Somerset	England	5	5	2018	pregnancy	ON REQUEST	Fraxinus excelsior	alive	Woodland / Broadleaved / Semi-natural	A1.1.1	stem	8	1.35	E	decay	wound	N/A	11.8	11.8	no	15	2	41.5	0	4	y	y	y	n	y	n	n	n	n	n	n	n	n	y	n	n	y	n
CC8	CC8	pn	N/A	m1dd	Chisland Covert	Somerset	England	1	6	2018	pregnancy	ON REQUEST	Fraxinus excelsior	alive	Woodland / Broadleaved / Semi-natural	A1.1.1	stem	8	1.35	E	decay	wound	N/A	11.8	11.8	no	15	2	41.5	0	4	n	y	y	y	y	n	n	n	n	n	n	n	n	n	y	n	y	n
CC8	CC8	pn	N/A	m1dd	Chisland Covert	Somerset	England	7	7	2018	nursery	ON REQUEST	Fraxinus excelsior	alive	Woodland / Broadleaved / Semi-natural	A1.1.1	stem	8	1.35	E	decay	wound	N/A	11.8	11.8	no	15	2	41.5	0	4	n	y	y	y	y	n	n	n	n	n	n	n	n	y	n	n	y	n
CC8	CC8	pn	N/A	m1dd	Chisland Covert	Somerset	England	4	8	2018	nursery	ON REQUEST	Fraxinus excelsior	alive	Woodland / Broadleaved / Semi-natural	A1.1.1	stem	8	1.35	E	decay	wound	N/A	11.8	11.8	no	15	2	41.5	0	4	n	n	y	y	y	n	n	n	n	n	n	n	y	y	n	n	y	n
CC8	CC8	pn	N/A	m1dd	Chisland Covert	Somerset	England	1	9	2018	mating	ON REQUEST	Fraxinus excelsior	alive	Woodland / Broadleaved / Semi-natural	A1.1.1	stem	8	1.35	E	decay	wound	N/A	11.8	11.8	no	15	2	41.5	0	4	n	y	y	y	y	n	n	n	n	n	n	n	y	n	n	n	y	n
CC8	CC8	pd	Plecotus auritus	m1dd	Chisland Covert	Somerset	England	7	10	2018	mating	ON REQUEST	Fraxinus excelsior	alive	Woodland / Broadleaved / Semi-natural	A1.1.1	stem	8	1.35	E	decay	wound	N/A	11.8	11.8	no	15	2	41.5	0	4	y	n	y	n	y	y	y - ginger	n	n	n	n	n	y	n	n	n	y	n
CC8	CC8	pd	Plecotus auritus	m1dd	Chisland Covert	Somerset	England	2	11	2018	autumn flux	ON REQUEST	Fraxinus excelsior	alive	Woodland / Broadleaved / Semi-natural	A1.1.1	stem	8	1.35	E	decay	wound	N/A	11.8	11.8	no	15	2	41.5	0	4	y	n	y	n	y	y	y - ginger	n	n	n	n	n	y	n	n	n	y	n
CC8	CC8	pn	N/A	m1dd	Chisland Covert	Somerset	England	1	12	2018	autumn flux	ON REQUEST	Fraxinus excelsior	alive	Woodland / Broadleaved / Semi-natural	A1.1.1	stem	8	1.35	E	decay	wound	N/A	11.8	11.8	no	15	2	41.5	0	4	y	n	y	n	y	y	y - blackened	n	n	n	n	n	y	n	n	n	y	n
CC8	CC8	pn	N/A	m1dd	Chisland Covert	Somerset	England	3	1	2019	winter	ON REQUEST	Fraxinus excelsior	alive	Woodland / Broadleaved / Semi-natural	A1.1.1	stem	8	1.35	E	decay	wound	N/A	11.8	11.8	no	15	2	41.5	0	4	y	n	y	n	y	y	y - blackened	n	n	n	n	n	y	n	n	n	y	n
CC8	CC8	pn	N/A	m1dd	Chisland Covert	Somerset	England	3	2	2019	winter	ON REQUEST	Fraxinus excelsior	alive	Woodland / Broadleaved / Semi-natural	A1.1.1	stem	8	1.35	E	decay	wound	N/A	11.8	11.8	no	15	2	41.5	0	4	y	n	y	n	y	y	y - blackened	n	n	n	n	n	y	n	n	n	y	n
CC8	CC8	pn	N/A	m1dd	Chisland Covert	Somerset	England	2	3	2019	spring flux	ON REQUEST	Fraxinus excelsior	alive	Woodland / Broadleaved / Semi-natural	A1.1.1	stem	8	1.35	E	decay	wound	N/A	11.8	11.8	no	15	2	41.5	0	4	y	n	y	n	y	y	y - blackened	n	n	n	n	n	y	n	n	n	y	n
CC8	CC8	pn	N/A	m1dd	Chisland Covert	Somerset	England	7	4	2019	spring flux	ON REQUEST	Fraxinus excelsior	alive	Woodland / Broadleaved / Semi-natural	A1.1.1	stem	8	1.35	E	decay	wound	N/A	11.8	11.8	no	15	2	41.5	0	4	y	n	y	n	y	y	y - blackened	n	n	n	n	n	y	n	n	n	y	n
CC8	CC8	pn	N/A	m1dd	Chisland Covert	Somerset	England	4	5	2019	pregnancy	ON REQUEST	Fraxinus excelsior	alive	Woodland / Broadleaved / Semi-natural	A1.1.1	stem	8	1.35	E	decay	wound	N/A	11.8	11.8	no	15	2	41.5	0	4	y	n	y	n	y	y	y - blackened	n	n	n	n	n	y	n	n	n	y	n
CC8	CC8	pn	N/A	m1dd	Chisland Covert	Somerset	England	5	6	2019	pregnancy	ON REQUEST	Fraxinus excelsior	alive	Woodland / Broadleaved / Semi-natural	A1.1.1	stem	8	1.35	E	decay	wound	N/A	11.8	11.8	no	15	2	41.5	0	4	n	n	n	y	y	n	n	n	n	n	n	n	y	n	n	n	y	n
CC8	CC8	pn	N/A	m1dd	Chisland Covert	Somerset	England	10	7	2019	nursery	ON REQUEST	Fraxinus excelsior	alive	Woodland / Broadleaved / Semi-natural	A1.1.1	stem	8	1.35	E	decay	wound	N/A	11.8	11.8	no	15	2	41.5	0	4	n	n	n	y	y	n	n	n	n	n	n	n	y	n	n	n	y	n
CC8	CC8	pb	Myotis nattereri	m1dd	Chisland Covert	Somerset	England	1	8	2019	nursery	ON REQUEST	Fraxinus excelsior	alive	Woodland / Broadleaved / Semi-natural	A1.1.1	stem	8	1.35	E	decay	wound	N/A	11.8	11.8	no	15	2	41.5	0	4	y	n	y	y	y	y	y - ginger	n	n	n	n	n	y	y	n	n	y	n
CC8	CC8	pb	Myotis daubentonii	m1dd	Chisland Covert	Somerset	England	10	9	2019	mating	ON REQUEST	Fraxinus excelsior	alive	Woodland / Broadleaved / Semi-natural	A1.1.1	stem	8	1.35	E	decay	wound	N/A	11.8	11.8	no	15	2	41.5	0	4	n	n	y	n	y	y	y	n	n	n	n	n	y	n	n	n	y	n
CC8	CC8	pn	N/A	m1dd	Chisland Covert	Somerset	England	1	10	2019	mating	ON REQUEST	Fraxinus excelsior	alive	Woodland / Broadleaved / Semi-natural	A1.1.1	stem	8	1.35	E	decay	wound	N/A	11.8	11.8	no	15	2	41.5	0	4	y	n	y	n	y	y	y	n	n	n	n	n	y	n	n	n	y	n
CC8	CC8	pb	Plecotus auritus	m1dd	Chisland Covert	Somerset	England	4	11	2019	autumn flux	ON REQUEST	Fraxinus excelsior	alive	Woodland / Broadleaved / Semi-natural	A1.1.1	stem	8	1.35	E	decay	wound	N/A	11.8	11.8	no	15	2	41.5	0	4	y	n	y	n	y	y	y	n	n	n	n	n	y	n	n	n	y	n
CC9	CC9	pb	Myotis nattereri	o1s	Chisland Covert	Somerset	England	6	12	2016	autumn flux	ON REQUEST	Fagus sylvatica	alive	Woodland / Broadleaved / Semi-natural	A1.1.1	stem	12	0.68	WNW	decay	wound	N/A	20.9	27	no	42	6	45.5	0	2	y	n	n	y	y	n	n	n	n	n	n	n	n	y	n	n	y	n
CC9	CC9	pn	N/A	o1s	Chisland Covert	Somerset	England	13	12	2016	autumn flux	ON REQUEST	Fagus sylvatica	alive	Woodland / Broadleaved / Semi-natural	A1.1.1	stem	12	0.68	WNW	decay	wound	N/A	20.9	27	no	42	6	45.5	0	2	y	n	n	y	y	n	n	n	n	n	n	n	n	y	n	n	y	n
CC9	CC9	pn	N/A	o1s	Chisland Covert	Somerset	England	18	1	2017	winter	ON REQUEST	Fagus sylvatica	alive	Woodland / Broadleaved / Semi-natural	A1.1.1	stem	12	0.68	WNW	decay	wound	N/A	20.9	27	no	42	6	45.5	0	2	n	y	y	y	y	n	n	n	n	n	n	n	n	y	n	n	y	n
CC9	CC9	pn	N/A	o1s	Chisland Covert	Somerset	England	8	2	2017	winter	ON REQUEST	Fagus sylvatica	alive	Woodland / Broadleaved / Semi-natural	A1.1.1	stem	12	0.68	WNW	decay	wound	N/A	20.9	27	no	42	6	45.5	0	2	n	y	y	y	y	n	n	n	n	n	n	n	n	y	n	n	y	n
CC9	CC9	pn	N/A	o1s	Chisland Covert	Somerset	England	14	3	2017	spring flux	ON REQUEST	Fagus sylvatica	alive	Woodland / Broadleaved / Semi-natural	A1.1.1	stem	12	0.68	WNW	decay	wound	N/A	20.9	27	no	42	6	45.5	0	2	n	y	y	y	y	n	n	n	n	n	n	n	n	y	n	n	y	n
CC9	CC9	pn	N/A	o1s	Chisland Covert	Somerset	England	4	4	2017	spring flux	ON REQUEST	Fagus sylvatica	alive	Woodland / Broadleaved / Semi-natural	A1.1.1	stem	12	0.68	WNW	decay	wound	N/A	20.9	27	no	42	6	45.5	0	2	n	y	y	y	y	n	n	n	n	n	n	n	n	y	n	n	y	n
CC9	CC9	pn	N/A	o1s	Chisland Covert	Somerset	England	1	5	2017	pregnancy	ON REQUEST	Fagus sylvatica	alive	Woodland / Broadleaved / Semi-natural	A1.1.1	stem	12	0.68	WNW	decay	wound	N/A	20.9	27	no	42	6	45.5	0	2	n	y	y	y	y	n	n	n	n	n	n	n	n	y	n	n	y	n
CC9	CC9	pn	N/A	o1s	Chisland Covert	Somerset	England	4	6	2017	pregnancy	ON REQUEST	Fagus sylvatica	alive	Woodland / Broadleaved / Semi-natural	A1.1.1	stem	12	0.68	WNW	decay	wound	N/A	20.9	27	no	42	6	45.5	0	2	n	y	y	y	y	n	n	n	n	n	n	n	n	y	n	n	y	n
CC9	CC9	pn	N/A	o1s	Chisland Covert	Somerset	England	2	7	2017	nursery	ON REQUEST	Fagus sylvatica	alive	Woodland / Broadleaved / Semi-natural	A1.1.1	stem	12	0.68	WNW	decay	wound	N/A	20.9	27	no	42	6	45.5	0	2	n	y	y	y	y	n	n	n	n	n	n	n	n	y	n	n	y	n
CC9	CC9	pn	N/A	o1s	Chisland Covert	Somerset	England	6	8	2017	nursery	ON REQUEST	Fagus sylvatica	alive	Woodland / Broadleaved / Semi-natural	A1.1.1	stem	12	0.68	WNW	decay	wound	N/A	20.9	27	no	42	6	45.5	0	2	n	y	y	y	y	n	n	n	n	n	n	n	n	y	n	n	y	n
CC9	CC9	pn	N/A	o1s	Chisland Covert	Somerset	England	3	9	2017	mating	ON REQUEST	Fagus sylvatica	alive	Woodland / Broadleaved / Semi-natural	A1.1.1	stem	12	0.68	WNW	decay	wound	N/A	20.9	27	no	42	6	45.5	0	2	n	y	y	y	y	n	n	n	n	n	n	n	n	y	n	n	y	n
CC9	CC9	pn	N/A	o1s	Chisland Covert	Somerset	England	1	10	2017	mating	ON REQUEST	Fagus sylvatica	alive	Woodland / Broadleaved / Semi-natural	A1.1.1	stem	12	0.68	WNW	decay	wound	N/A	20.9	27	no	42	6	45.5	0	2	n	n	n	y	y	n	n	n	n	n	n	n	y	n	n	n	y	n
CC9	CC9	pn	N/A	o1s	Chisland Covert	Somerset	England	7	11	2017	autumn flux	ON REQUEST	Fagus sylvatica	alive	Woodland / Broadleaved / Semi-natural	A1.1.1	stem	12	0.68	WNW	decay	wound	N/A	20.9	27	no	42	6	45.5	0	2	y	n	y	y	y	y	n	n	n	n	n	n	y	y	n	n	y	n
CC9	CC9	pn	N/A	o1s	Chisland Covert	Somerset	England	8	12	2017	autumn flux	ON REQUEST	Fagus sylvatica	alive	Woodland / Broadleaved / Semi-natural	A1.1.1	stem	12	0.68	WNW	decay	wound	N/A	20.9	27	no	42	6	45.5	0	2	y	n	y	y	y	y	n	n	n	n	n	n	y	y	n	n	y	n
CC9	CC9	pn	N/A	o1s	Chisland Covert	Somerset	England	5	1	2018	winter	ON REQUEST	Fagus sylvatica	alive	Woodland / Broadleaved / Semi-natural	A1.1.1	stem	12	0.68	WNW	decay	wound	N/A	20.9	27	no	42	6	45.5	0	2	y	n	y	y	y	y	n	n	n	n	n	n	y	y	n	n	y	n
CC9	CC9	pn	N/A	o1s	Chisland Covert	Somerset	England	7	2	2018	winter	ON REQUEST	Fagus sylvatica	alive	Woodland / Broadleaved / Semi-natural	A1.1.1	stem	12	0.68	WNW	decay	wound	N/A	20.9	27	no	42	6	45.5	0	2	y	n	y	y	y	n	n	n	n	n	n	n	y	n	n	n	y	n
CC9	CC9	pn	N/A	o1s	Chisland Covert	Somerset	England	6	3	2018	spring flux	ON REQUEST	Fagus sylvatica	alive	Woodland / Broadleaved / Semi-natural	A1.1.1	stem	12	0.68	WNW	decay	wound	N/A	20.9	27	no	42	6	45.5	0	2	y	n	y	y	y	n	y	n	n	n	n	n	n	y	n	n	y	n
CC9	CC9	pn	N/A	o1s	Chisland Covert	Somerset	England	10	4	2018	spring flux	ON REQUEST	Fagus sylvatica	alive	Woodland / Broadleaved / Semi-natural	A1.1.1	stem	12	0.68	WNW	decay	wound	N/A	20.9	27	no	42	6	45.5	0	2	y	n	y	y	y	n	y	n	n	n	n	n	n	y	n	n	y	n
CC9	CC9	pn	N/A	o1s	Chisland Covert	Somerset	England	5	5	2018	pregnancy	ON REQUEST	Fagus sylvatica	alive	Woodland / Broadleaved / Semi-natural	A1.1.1	stem	12	0.68	WNW	decay	wound	N/A	20.9	27	no	42	6	45.5	0	2	y	n	y	y	y	n	y	n	n	n	n	n	n	y	n	n	y	n
CC9	CC9	pn	N/A	o1s	Chisland Covert	Somerset	England	1	6	2018	pregnancy	ON REQUEST	Fagus sylvatica	alive	Woodland / Broadleaved / Semi-natural	A1.1.1	stem	12	0.68	WNW	decay	wound	N/A	20.9	27	no	42	6	45.5	0	2	n	n	n	y	y	n	n	n	n	n	n	n	n	y	n	n	y	n
CC9	CC9	pn	N/A	o1s	Chisland Covert	Somerset	England	7	7	2018	nursery	ON REQUEST	Fagus sylvatica	alive	Woodland / Broadleaved / Semi-natural	A1.1.1	stem	12	0.68	WNW	decay	wound	N/A	20.9	27	no	42	6	45.5	0	2	y	n	y	n	y	n	n	n	n	n	n	n	n	y	n	n	y	n
CC9	CC9	pn	N/A	o1s	Chisland Covert	Somerset	England	4	8	2018	nursery	ON REQUEST	Fagus sylvatica	alive	Woodland / Broadleaved / Semi-natural	A1.1.1	stem	12	0.68	WNW	decay	wound	N/A	20.9	27	no	42	6	45.5	0	2	y	n	n	n	y	y	y	n	n	n	n	n	y	n	n	n	y	n
CC9	CC9	pn	N/A	o1s	Chisland Covert	Somerset	England	1	9	2018	mating	ON REQUEST	Fagus sylvatica	alive	Woodland / Broadleaved / Semi-natural	A1.1.1	stem	12	0.68	WNW	decay	wound	N/A	20.9	27	no	42	6	45.5	0	2	y	n	n	n	y	y	y	n	n	n	n	n	y	n	n	n	y	n
CC9	CC9	pn	N/A	o1s	Chisland Covert	Somerset	England	7	10	2018	mating	ON REQUEST	Fagus sylvatica	alive	Woodland / Broadleaved / Semi-natural	A1.1.1	stem	12	0.68	WNW	decay	wound	N/A	20.9	27	no	42	6	45.5	0	2	y	n	y	y	y	y	y	n	n	n	n	n	y	y	n	n	y	n
CC9	CC9	pn	N/A	o1s	Chisland Covert	Somerset	England	2	11	2018	autumn flux	ON REQUEST	Fagus sylvatica	alive	Woodland / Broadleaved / Semi-natural	A1.1.1	stem	12	0.68	WNW	decay	wound	N/A	20.9	27	no	42	6	45.5	0	2	y	n	y	y	y	y	y - blackened	n	n	n	n	n	y	n	n	n	y	n
CC9	CC9	pn	N/A	o1s	Chisland Covert	Somerset	England	1	12	2018	autumn flux	ON REQUEST	Fagus sylvatica	alive	Woodland / Broadleaved / Semi-natural	A1.1.1	stem	12	0.68	WNW	decay	wound	N/A	20.9	27	no	42	6	45.5	0	2	y	n	y	y	y	y	y - blackened	n	n	n	n	n	y	n	n	n	y	n
CC9	CC9	pn	N/A	o1s	Chisland Covert	Somerset	England	3	1	2019	winter	ON REQUEST	Fagus sylvatica	alive	Woodland / Broadleaved / Semi-natural	A1.1.1	stem	12	0.68	WNW	decay	wound	N/A	20.9	27	no	42	6	45.5	0	2	y	n	y	y	y	y	y - blackened	n	n	n	n	n	y	n	n	n	y	n
CC9	CC9	pn	N/A	o1s	Chisland Covert	Somerset	England	3	2	2019	winter	ON REQUEST	Fagus sylvatica	alive	Woodland / Broadleaved / Semi-natural	A1.1.1	stem	12	0.68	WNW	decay	wound	N/A	20.9	27	no	42	6	45.5	0	2	n	n	n	y	y	n	n	n	n	n	n	n	y	n	n	n	y	n
CC9	CC9	pn	N/A	o1s	Chisland Covert	Somerset	England	2	3	2019	spring flux	ON REQUEST	Fagus sylvatica	alive	Woodland / Broadleaved / Semi-natural	A1.1.1	stem	12	0.68	WNW	decay	wound	N/A	20.9	27	no	42	6	45.5	0	2	n	n	y	y	y	n	n	n	n	n	n	n	y	n	n	n	y	n
CC9	CC9	pn	N/A	o1s	Chisland Covert	Somerset	England	7	4	2019	spring flux	ON REQUEST	Fagus sylvatica	alive	Woodland / Broadleaved / Semi-natural	A1.1.1	stem	12	0.68	WNW	decay	wound	N/A	20.9	27	no	42	6	45.5	0	2	n	n	y	y	y	n	n	n	n	n	n	n	y	n	n	n	y	n
CC9	CC9	pn	N/A	o1s	Chisland Covert	Somerset	England	4	5	2019	pregnancy	ON REQUEST	Fagus sylvatica	alive	Woodland / Broadleaved / Semi-natural	A1.1.1	stem	12	0.68	WNW	decay	wound	N/A	20.9	27	no	42	6	45.5	0	2	n	n	y	y	y	n	n	n	n	n	n	n	y	n	n	n	y	n
CC9	CC9	pn	N/A	o1s	Chisland Covert	Somerset	England	5	6	2019	pregnancy	ON REQUEST	Fagus sylvatica	alive	Woodland / Broadleaved / Semi-natural	A1.1.1	stem	12	0.68	WNW	decay	wound	N/A	20.9	27	no	42	6	45.5	0	2	n	n	n	y	n	n	n	n	y	y	y	n	n	n	y	n	y	n
CC9	CC9	pn	N/A	o1s	Chisland Covert	Somerset	England	10	7	2019	nursery	ON REQUEST	Fagus sylvatica	alive	Woodland / Broadleaved / Semi-natural	A1.1.1	stem	12	0.68	WNW	decay	wound	N/A	20.9	27	no	42	6	45.5	0	2	n	n	n	y	n	n	n	n	y	y	y	n	n	n	y	n	y	n
CC9	CC9	pn	N/A	o1s	Chisland Covert	Somerset	England	1	8	2019	nursery	ON REQUEST	Fagus sylvatica	alive	Woodland / Broadleaved / Semi-natural	A1.1.1	stem	12	0.68	WNW	decay	wound	N/A	20.9	27	no	42	6	45.5	0	2	n	n	y	y	y	y	y	n	n	n	n	n	n	y	n	n	y	n
CC9	CC9	pn	N/A	o1s	Chisland Covert	Somerset	England	10	9	2019	mating	ON REQUEST	Fagus sylvatica	alive	Woodland / Broadleaved / Semi-natural	A1.1.1	stem	12	0.68	WNW	decay	wound	N/A	20.9	27	no	42	6	45.5	0	2	y	n	y	y	y	y	y	n	n	n	n	n	y	n	n	n	y	n
CC9	CC9	pn	N/A	o1s	Chisland Covert	Somerset	England	1	10	2019	mating	ON REQUEST	Fagus sylvatica	alive	Woodland / Broadleaved / Semi-natural	A1.1.1	stem	12	0.68	WNW	decay	wound	N/A	20.9	27	no	42	6	45.5	0	2	y	n	y	y	y	y	y	n	n	n	n	n	y	n	n	n	y	n
CC9	CC9	pn	N/A	o1s	Chisland Covert	Somerset	England	4	11	2019	autumn flux	ON REQUEST	Fagus sylvatica	alive	Woodland / Broadleaved / Semi-natural	A1.1.1	stem	12	0.68	WNW	decay	wound	N/A	20.9	27	no	42	6	45.5	0	2	y	n	y	y	y	y	y	n	n	n	n	n	y	n	n	n	y	n
CC10	CC10	pb	Pipistrellus pygmaeus	m1dd	Chisland Covert	Somerset	England	13	12	2016	autumn flux	ON REQUEST	Acer campestre	alive	Woodland / Broadleaved / Semi-natural	A1.1.1	limb	9	2.18	WNW	decay	knot-hole	N/A	31.9	11	no	6	3	10	0	1.7	n	n	n	y	y	y	n	n	n	n	n	n	y	n	n	n	y	n
CC10	CC10	pn	N/A	m1dd	Chisland Covert	Somerset	England	18	1	2017	winter	ON REQUEST	Acer campestre	alive	Woodland / Broadleaved / Semi-natural	A1.1.1	limb	9	2.18	WNW	decay	knot-hole	N/A	31.9	11	no	6	3	10	0	1.7	n	n	n	y	y	y	n	n	n	n	n	n	y	n	n	n	y	n
CC10	CC10	pn	N/A	m1dd	Chisland Covert	Somerset	England	8	2	2017	winter	ON REQUEST	Acer campestre	alive	Woodland / Broadleaved / Semi-natural	A1.1.1	limb	9	2.18	WNW	decay	knot-hole	N/A	31.9	11	no	6	3	10	0	1.7	n	n	n	y	y	y	n	n	n	n	n	n	y	n	n	n	y	n
CC10	CC10	pn	N/A	m1dd	Chisland Covert	Somerset	England	14	3	2017	spring flux	ON REQUEST	Acer campestre	alive	Woodland / Broadleaved / Semi-natural	A1.1.1	limb	9	2.18	WNW	decay	knot-hole	N/A	31.9	11	no	6	3	10	0	1.7	n	n	n	y	y	y	n	n	n	n	n	n	y	n	n	n	y	n
CC10	CC10	pn	N/A	m1dd	Chisland Covert	Somerset	England	4	4	2017	spring flux	ON REQUEST	Acer campestre	alive	Woodland / Broadleaved / Semi-natural	A1.1.1	limb	9	2.18	WNW	decay	knot-hole	N/A	31.9	11	no	6	3	10	0	1.7	n	n	n	y	y	y	n	n	n	n	n	n	y	n	n	n	y	n
CC10	CC10	pn	N/A	m1dd	Chisland Covert	Somerset	England	1	5	2017	pregnancy	ON REQUEST	Acer campestre	alive	Woodland / Broadleaved / Semi-natural	A1.1.1	limb	9	2.18	WNW	decay	knot-hole	N/A	31.9	11	no	6	3	10	0	1.7	n	n	n	y	y	y	n	n	n	n	n	n	y	n	n	n	y	n
CC10	CC10	pn	N/A	m1dd	Chisland Covert	Somerset	England	4	6	2017	pregnancy	ON REQUEST	Acer campestre	alive	Woodland / Broadleaved / Semi-natural	A1.1.1	limb	9	2.18	WNW	decay	knot-hole	N/A	31.9	11	no	6	3	10	0	1.7	n	n	n	y	y	y	n	n	n	n	n	n	y	n	n	n	y	n
CC10	CC10	pn	N/A	m1dd	Chisland Covert	Somerset	England	2	7	2017	nursery	ON REQUEST	Acer campestre	alive	Woodland / Broadleaved / Semi-natural	A1.1.1	limb	9	2.18	WNW	decay	knot-hole	N/A	31.9	11	no	6	3	10	0	1.7	n	n	n	y	y	y	n	n	n	n	n	n	y	n	n	n	y	n
CC10	CC10	pn	N/A	m1dd	Chisland Covert	Somerset	England	6	8	2017	nursery	ON REQUEST	Acer campestre	alive	Woodland / Broadleaved / Semi-natural	A1.1.1	limb	9	2.18	WNW	decay	knot-hole	N/A	31.9	11	no	6	3	10	0	1.7	y	n	n	n	y	y	n	n	n	n	n	n	y	n	n	n	y	n
CC10	CC10	pn	N/A	m1dd	Chisland Covert	Somerset	England	3	9	2017	mating	ON REQUEST	Acer campestre	alive	Woodland / Broadleaved / Semi-natural	A1.1.1	limb	9	2.18	WNW	decay	knot-hole	N/A	31.9	11	no	6	3	10	0	1.7	y	n	n	n	y	y	n	n	n	n	n	n	y	n	n	n	y	n
CC10	CC10	pn	N/A	m1dd	Chisland Covert	Somerset	England	1	10	2017	mating	ON REQUEST	Acer campestre	alive	Woodland / Broadleaved / Semi-natural	A1.1.1	limb	9	2.18	WNW	decay	knot-hole	N/A	31.9	11	no	6	3	10	0	1.7	y	n	n	n	y	y	n	n	n	n	n	n	y	n	n	n	y	n
CC10	CC10	pn	N/A	m1dd	Chisland Covert	Somerset	England	7	11	2017	autumn flux	ON REQUEST	Acer campestre	alive	Woodland / Broadleaved / Semi-natural	A1.1.1	limb	9	2.18	WNW	decay	knot-hole	N/A	31.9	11	no	6	3	10	0	1.7	y	n	n	n	y	y	n	n	n	n	n	n	y	n	n	n	y	n
CC10	CC10	pn	N/A	m1dd	Chisland Covert	Somerset	England	8	12	2017	autumn flux	ON REQUEST	Acer campestre	alive	Woodland / Broadleaved / Semi-natural	A1.1.1	limb	9	2.18	WNW	decay	knot-hole	N/A	31.9	11	no	6	3	10	0	1.7	y	n	n	n	y	y	n	n	n	n	n	n	y	n	n	n	y	n
CC10	CC10	pn	N/A	m1dd	Chisland Covert	Somerset	England	5	1	2018	winter	ON REQUEST	Acer campestre	alive	Woodland / Broadleaved / Semi-natural	A1.1.1	limb	9	2.18	WNW	decay	knot-hole	N/A	31.9	11	no	6	3	10	0	1.7	n	n	y	y	y	n	n	n	n	n	n	n	y	n	n	n	y	n
CC10	CC10	pn	N/A	m1dd	Chisland Covert	Somerset	England	7	2	2018	winter	ON REQUEST	Acer campestre	alive	Woodland / Broadleaved / Semi-natural	A1.1.1	limb	9	2.18	WNW	decay	knot-hole	N/A	31.9	11	no	6	3	10	0	1.7	y	y	n	n	y	y	n	n	y	n	n	n	y	n	n	n	y	n
CC10	CC10	pn	N/A	m1dd	Chisland Covert	Somerset	England	6	3	2018	spring flux	ON REQUEST	Acer campestre	alive	Woodland / Broadleaved / Semi-natural	A1.1.1	limb	9	2.18	WNW	decay	knot-hole	N/A	31.9	11	no	6	3	10	0	1.7	n	n	n	y	n	n	n	n	y	y	y	n	y	n	n	n	y	n
CC10	CC10	pn	N/A	m1dd	Chisland Covert	Somerset	England	10	4	2018	spring flux	ON REQUEST	Acer campestre	alive	Woodland / Broadleaved / Semi-natural	A1.1.1	limb	9	2.18	WNW	decay	knot-hole	N/A	31.9	11	no	6	3	10	0	1.7	n	n	n	y	n	n	n	n	y	y	y	n	y	n	n	n	y	n
CC10	CC10	pn	N/A	m1dd	Chisland Covert	Somerset	England	5	5	2018	pregnancy	ON REQUEST	Acer campestre	alive	Woodland / Broadleaved / Semi-natural	A1.1.1	limb	9	2.18	WNW	decay	knot-hole	N/A	31.9	11	no	6	3	10	0	1.7	n	n	n	y	n	n	n	n	y	y	y	n	y	n	n	n	y	n
CC10	CC10	pn	N/A	m1dd	Chisland Covert	Somerset	England	1	6	2018	pregnancy	ON REQUEST	Acer campestre	alive	Woodland / Broadleaved / Semi-natural	A1.1.1	limb	9	2.18	WNW	decay	knot-hole	N/A	31.9	11	no	6	3	10	0	1.7	n	n	n	y	n	n	n	n	y	y	y	n	y	n	n	n	y	n
CC10	CC10	pn	N/A	m1dd	Chisland Covert	Somerset	England	7	7	2018	nursery	ON REQUEST	Acer campestre	alive	Woodland / Broadleaved / Semi-natural	A1.1.1	limb	9	2.18	WNW	decay	knot-hole	N/A	31.9	11	no	6	3	10	0	1.7	n	n	n	y	n	n	n	n	y	y	y	n	y	n	n	n	y	n
CC10	CC10	pn	N/A	m1dd	Chisland Covert	Somerset	England	4	8	2018	nursery	ON REQUEST	Acer campestre	alive	Woodland / Broadleaved / Semi-natural	A1.1.1	limb	9	2.18	WNW	decay	knot-hole	N/A	31.9	11	no	6	3	10	0	1.7	n	n	n	y	n	n	n	n	y	y	y	n	y	n	n	n	y	n
CC10	CC10	pn	N/A	m1dd	Chisland Covert	Somerset	England	1	9	2018	mating	ON REQUEST	Acer campestre	alive	Woodland / Broadleaved / Semi-natural	A1.1.1	limb	9	2.18	WNW	decay	knot-hole	N/A	31.9	11	no	6	3	10	0	1.7	n	n	n	y	n	n	n	n	y	y	y	n	y	n	n	n	y	n
CC10	CC10	pn	N/A	m1dd	Chisland Covert	Somerset	England	7	10	2018	mating	ON REQUEST	Acer campestre	alive	Woodland / Broadleaved / Semi-natural	A1.1.1	limb	9	2.18	WNW	decay	knot-hole	N/A	31.9	11	no	6	3	10	0	1.7	n	n	n	y	n	n	n	n	y	y	y	n	y	n	n	n	y	n
CC10	CC10	pb	Pipistrellus pipistrellus	m1dd	Chisland Covert	Somerset	England	2	11	2018	autumn flux	ON REQUEST	Acer campestre	alive	Woodland / Broadleaved / Semi-natural	A1.1.1	limb	9	2.18	WNW	decay	knot-hole	N/A	31.9	11	no	6	3	10	0	1.7	y	n	n	n	y	y	y - orange	n	n	n	n	n	y	n	n	n	y	n
CC10	CC10	pn	N/A	m1dd	Chisland Covert	Somerset	England	1	12	2018	autumn flux	ON REQUEST	Acer campestre	alive	Woodland / Broadleaved / Semi-natural	A1.1.1	limb	9	2.18	WNW	decay	knot-hole	N/A	31.9	11	no	6	3	10	0	1.7	y	n	n	n	y	y	y - orange	n	n	n	n	n	y	n	n	n	y	n
CC10	CC10	pn	N/A	m1dd	Chisland Covert	Somerset	England	3	1	2019	winter	ON REQUEST	Acer campestre	alive	Woodland / Broadleaved / Semi-natural	A1.1.1	limb	9	2.18	WNW	decay	knot-hole	N/A	31.9	11	no	6	3	10	0	1.7	y	n	n	n	y	y	y - orange	n	n	n	n	n	y	n	n	n	y	n
CC10	CC10	pn	N/A	m1dd	Chisland Covert	Somerset	England	3	2	2019	winter	ON REQUEST	Acer campestre	alive	Woodland / Broadleaved / Semi-natural	A1.1.1	limb	9	2.18	WNW	decay	knot-hole	N/A	31.9	11	no	6	3	10	0	1.7	y	n	n	n	y	y	y - orange	n	n	n	n	n	y	n	n	n	y	n
CC10	CC10	pn	N/A	m1dd	Chisland Covert	Somerset	England	2	3	2019	spring flux	ON REQUEST	Acer campestre	alive	Woodland / Broadleaved / Semi-natural	A1.1.1	limb	9	2.18	WNW	decay	knot-hole	N/A	31.9	11	no	6	3	10	0	1.7	y	n	n	n	y	y	y - orange	n	n	n	n	n	y	n	n	n	y	n
CC10	CC10	pn	N/A	m1dd	Chisland Covert	Somerset	England	7	4	2019	spring flux	ON REQUEST	Acer campestre	alive	Woodland / Broadleaved / Semi-natural	A1.1.1	limb	9	2.18	WNW	decay	knot-hole	N/A	31.9	11	no	6	3	10	0	1.7	y	n	n	n	y	y	y - orange	n	n	n	n	n	y	n	n	n	y	n
CC10	CC10	pn	N/A	m1dd	Chisland Covert	Somerset	England	4	5	2019	pregnancy	ON REQUEST	Acer campestre	alive	Woodland / Broadleaved / Semi-natural	A1.1.1	limb	9	2.18	WNW	decay	knot-hole	N/A	31.9	11	no	6	3	10	0	1.7	y	n	n	n	y	n	n	n	y	y	n	n	y	n	n	n	y	n
CC10	CC10	pbd	Pipistrellus pygmaeus	m1dd	Chisland Covert	Somerset	England	5	6	2019	pregnancy	ON REQUEST	Acer campestre	alive	Woodland / Broadleaved / Semi-natural	A1.1.1	limb	9	2.18	WNW	decay	knot-hole	N/A	31.9	11	no	6	3	10	0	1.7	y	n	n	n	y	y	n	n	y	y	n	n	y	n	n	n	y	n
CC10	CC10	pn	N/A	m1dd	Chisland Covert	Somerset	England	10	7	2019	nursery	ON REQUEST	Acer campestre	alive	Woodland / Broadleaved / Semi-natural	A1.1.1	limb	9	2.18	WNW	decay	knot-hole	N/A	31.9	11	no	6	3	10	0	1.7	y	n	y	n	y	y	n	n	n	n	n	n	y	n	n	n	y	n
CC10	CC10	pn	N/A	m1dd	Chisland Covert	Somerset	England	1	8	2019	nursery	ON REQUEST	Acer campestre	alive	Woodland / Broadleaved / Semi-natural	A1.1.1	limb	9	2.18	WNW	decay	knot-hole	N/A	31.9	11	no	6	3	10	0	1.7	y	n	n	n	y	y	y - orange	n	n	n	n	n	y	n	n	n	y	n
CC10	CC10	pn	N/A	m1dd	Chisland Covert	Somerset	England	10	9	2019	mating	ON REQUEST	Acer campestre	alive	Woodland / Broadleaved / Semi-natural	A1.1.1	limb	9	2.18	WNW	decay	knot-hole	N/A	31.9	11	no	6	3	10	0	1.7	n	n	n	y	n	n	n	n	y	y	n	n	y	n	n	n	y	n
CC10	CC10	pn	N/A	m1dd	Chisland Covert	Somerset	England	1	10	2019	mating	ON REQUEST	Acer campestre	alive	Woodland / Broadleaved / Semi-natural	A1.1.1	limb	9	2.18	WNW	decay	knot-hole	N/A	31.9	11	no	6	3	10	0	1.7	y	n	n	n	y	y	n	n	n	n	n	n	y	n	n	n	y	n
CC10	CC10	pb	Pipistrellus pygmaeus	m1dd	Chisland Covert	Somerset	England	4	11	2019	autumn flux	ON REQUEST	Acer campestre	alive	Woodland / Broadleaved / Semi-natural	A1.1.1	limb	9	2.18	WNW	decay	knot-hole	N/A	31.9	11	no	6	3	10	0	1.7	y	n	n	n	y	y	y - orange	n	n	n	n	n	y	n	n	n	y	n
CC11	CC11	n	N/A	N/A	Chisland Covert	Somerset	England	13	12	2016	autumn flux	ON REQUEST	Acer campestre	alive	Woodland / Broadleaved / Semi-natural	A1.1.1	stem	6.5	1.14	W	decay	wound	N/A	11.3	15.4	no	114.5	4.5	8	0	2.5	n	y	n	n	y	n	n	n	n	n	n	n	y	y	n	n	y	n
CC11	CC11	n	N/A	N/A	Chisland Covert	Somerset	England	18	1	2017	winter	ON REQUEST	Acer campestre	alive	Woodland / Broadleaved / Semi-natural	A1.1.1	stem	6.5	1.14	W	decay	wound	N/A	11.3	15.4	no	114.5	4.5	8	0	2.5	n	y	n	n	y	n	n	n	n	n	n	n	y	y	n	n	y	n
CC11	CC11	n	N/A	N/A	Chisland Covert	Somerset	England	8	2	2017	winter	ON REQUEST	Acer campestre	alive	Woodland / Broadleaved / Semi-natural	A1.1.1	stem	6.5	1.14	W	decay	wound	N/A	11.3	15.4	no	114.5	4.5	8	0	2.5	n	y	n	n	y	n	n	n	n	n	n	n	y	y	n	n	y	n
CC11	CC11	n	N/A	N/A	Chisland Covert	Somerset	England	24	2	2017	winter	ON REQUEST	Acer campestre	alive	Woodland / Broadleaved / Semi-natural	A1.1.1	stem	6.5	1.14	W	decay	wound	N/A	11.3	15.4	no	114.5	4.5	8	0	2.5	n	y	n	n	y	n	n	n	n	n	n	n	y	y	n	n	y	n
CC11	CC11	n	N/A	N/A	Chisland Covert	Somerset	England	14	3	2017	spring flux	ON REQUEST	Acer campestre	alive	Woodland / Broadleaved / Semi-natural	A1.1.1	stem	6.5	1.14	W	decay	wound	N/A	11.3	15.4	no	114.5	4.5	8	0	2.5	n	y	n	n	y	n	n	n	n	n	n	n	y	y	n	n	y	n
CC11	CC11	n	N/A	N/A	Chisland Covert	Somerset	England	4	4	2017	spring flux	ON REQUEST	Acer campestre	alive	Woodland / Broadleaved / Semi-natural	A1.1.1	stem	6.5	1.14	W	decay	wound	N/A	11.3	15.4	no	114.5	4.5	8	0	2.5	n	y	n	n	y	n	n	n	n	n	n	n	y	n	n	n	y	n
CC11	CC11	n	N/A	N/A	Chisland Covert	Somerset	England	1	5	2017	pregnancy	ON REQUEST	Acer campestre	alive	Woodland / Broadleaved / Semi-natural	A1.1.1	stem	6.5	1.14	W	decay	wound	N/A	11.3	15.4	no	114.5	4.5	8	0	2.5	n	y	n	n	y	n	n	n	n	n	n	n	y	n	n	n	y	n
CC11	CC11	n	N/A	N/A	Chisland Covert	Somerset	England	4	6	2017	pregnancy	ON REQUEST	Acer campestre	alive	Woodland / Broadleaved / Semi-natural	A1.1.1	stem	6.5	1.14	W	decay	wound	N/A	11.3	15.4	no	114.5	4.5	8	0	2.5	n	y	n	n	y	n	n	n	n	n	n	n	y	n	n	n	y	n
CC11	CC11	n	N/A	N/A	Chisland Covert	Somerset	England	2	7	2017	nursery	ON REQUEST	Acer campestre	alive	Woodland / Broadleaved / Semi-natural	A1.1.1	stem	6.5	1.14	W	decay	wound	N/A	11.3	15.4	no	114.5	4.5	8	0	2.5	n	y	n	n	y	n	n	n	n	n	n	n	y	n	n	n	y	n
CC11	CC11	n	N/A	N/A	Chisland Covert	Somerset	England	6	8	2017	nursery	ON REQUEST	Acer campestre	alive	Woodland / Broadleaved / Semi-natural	A1.1.1	stem	6.5	1.14	W	decay	wound	N/A	11.3	15.4	no	114.5	4.5	8	0	2.5	y	n	n	n	y	n	n	n	n	n	n	n	y	n	n	n	y	n
CC11	CC11	n	N/A	N/A	Chisland Covert	Somerset	England	3	9	2017	mating	ON REQUEST	Acer campestre	alive	Woodland / Broadleaved / Semi-natural	A1.1.1	stem	6.5	1.14	W	decay	wound	N/A	11.3	15.4	no	114.5	4.5	8	0	2.5	y	n	n	n	y	n	n	n	n	n	n	n	y	n	n	n	y	n
CC11	CC11	n	N/A	N/A	Chisland Covert	Somerset	England	1	10	2017	mating	ON REQUEST	Acer campestre	alive	Woodland / Broadleaved / Semi-natural	A1.1.1	stem	6.5	1.14	W	decay	wound	N/A	11.3	15.4	no	114.5	4.5	8	0	2.5	y	n	n	n	y	n	n	n	n	n	n	n	y	n	n	n	y	n
CC11	CC11	n	N/A	N/A	Chisland Covert	Somerset	England	7	11	2017	autumn flux	ON REQUEST	Acer campestre	alive	Woodland / Broadleaved / Semi-natural	A1.1.1	stem	6.5	1.14	W	decay	wound	N/A	11.3	15.4	no	114.5	4.5	8	0	2.5	n	y	n	n	y	n	n	n	n	n	n	n	y	n	n	n	y	n
CC11	CC11	n	N/A	N/A	Chisland Covert	Somerset	England	8	12	2017	autumn flux	ON REQUEST	Acer campestre	alive	Woodland / Broadleaved / Semi-natural	A1.1.1	stem	6.5	1.14	W	decay	wound	N/A	11.3	15.4	no	114.5	4.5	8	0	2.5	n	y	n	n	y	n	n	n	n	n	n	n	y	n	n	n	y	n
CC11	CC11	n	N/A	N/A	Chisland Covert	Somerset	England	5	1	2018	winter	ON REQUEST	Acer campestre	alive	Woodland / Broadleaved / Semi-natural	A1.1.1	stem	6.5	1.14	W	decay	wound	N/A	11.3	15.4	no	114.5	4.5	8	0	2.5	n	y	n	n	y	n	n	n	n	n	n	n	y	n	n	n	y	n
CC11	CC11	n	N/A	N/A	Chisland Covert	Somerset	England	7	2	2018	winter	ON REQUEST	Acer campestre	alive	Woodland / Broadleaved / Semi-natural	A1.1.1	stem	6.5	1.14	W	decay	wound	N/A	11.3	15.4	no	114.5	4.5	8	0	2.5	n	y	n	n	y	n	n	n	n	n	n	n	y	n	n	n	y	n
CC11	CC11	n	N/A	N/A	Chisland Covert	Somerset	England	6	3	2018	spring flux	ON REQUEST	Acer campestre	alive	Woodland / Broadleaved / Semi-natural	A1.1.1	stem	6.5	1.14	W	decay	wound	N/A	11.3	15.4	no	114.5	4.5	8	0	2.5	n	y	y	n	y	y	n	n	n	n	n	n	y	n	n	n	y	n
CC11	CC11	n	N/A	N/A	Chisland Covert	Somerset	England	10	4	2018	spring flux	ON REQUEST	Acer campestre	alive	Woodland / Broadleaved / Semi-natural	A1.1.1	stem	6.5	1.14	W	decay	wound	N/A	11.3	15.4	no	114.5	4.5	8	0	2.5	n	y	y	n	y	n	n	n	n	n	n	n	n	y	n	n	y	n
CC11	CC11	n	N/A	N/A	Chisland Covert	Somerset	England	5	5	2018	pregnancy	ON REQUEST	Acer campestre	alive	Woodland / Broadleaved / Semi-natural	A1.1.1	stem	6.5	1.14	W	decay	wound	N/A	11.3	15.4	no	114.5	4.5	8	0	2.5	n	y	y	n	y	n	n	n	n	n	n	n	n	y	n	n	y	n
CC11	CC11	n	N/A	N/A	Chisland Covert	Somerset	England	1	6	2018	pregnancy	ON REQUEST	Acer campestre	alive	Woodland / Broadleaved / Semi-natural	A1.1.1	stem	6.5	1.14	W	decay	wound	N/A	11.3	15.4	no	114.5	4.5	8	0	2.5	n	y	y	n	y	n	n	n	n	n	n	n	n	y	n	n	y	n
CC11	CC11	n	N/A	N/A	Chisland Covert	Somerset	England	7	7	2018	nursery	ON REQUEST	Acer campestre	alive	Woodland / Broadleaved / Semi-natural	A1.1.1	stem	6.5	1.14	W	decay	wound	N/A	11.3	15.4	no	114.5	4.5	8	0	2.5	n	y	y	n	y	n	n	n	n	n	n	n	n	y	n	n	y	n
CC11	CC11	n	N/A	N/A	Chisland Covert	Somerset	England	4	8	2018	nursery	ON REQUEST	Acer campestre	alive	Woodland / Broadleaved / Semi-natural	A1.1.1	stem	6.5	1.14	W	decay	wound	N/A	11.3	15.4	no	114.5	4.5	8	0	2.5	y	n	y	n	y	y	n	n	n	n	n	n	y	n	n	n	y	n
CC11	CC11	n	N/A	N/A	Chisland Covert	Somerset	England	1	9	2018	mating	ON REQUEST	Acer campestre	alive	Woodland / Broadleaved / Semi-natural	A1.1.1	stem	6.5	1.14	W	decay	wound	N/A	11.3	15.4	no	114.5	4.5	8	0	2.5	y	n	y	n	y	y	n	n	n	n	n	n	y	n	n	n	y	n
CC11	CC11	n	N/A	N/A	Chisland Covert	Somerset	England	7	10	2018	mating	ON REQUEST	Acer campestre	alive	Woodland / Broadleaved / Semi-natural	A1.1.1	stem	6.5	1.14	W	decay	wound	N/A	11.3	15.4	no	114.5	4.5	8	0	2.5	y	n	y	n	y	y	n	n	n	n	n	n	y	n	n	n	y	n
CC11	CC11	n	N/A	N/A	Chisland Covert	Somerset	England	2	11	2018	autumn flux	ON REQUEST	Acer campestre	alive	Woodland / Broadleaved / Semi-natural	A1.1.1	stem	6.5	1.14	W	decay	wound	N/A	11.3	15.4	no	114.5	4.5	8	0	2.5	n	y	n	n	y	y	y - orange	n	n	n	n	n	y	n	n	n	y	n
CC11	CC11	n	N/A	N/A	Chisland Covert	Somerset	England	1	12	2018	autumn flux	ON REQUEST	Acer campestre	alive	Woodland / Broadleaved / Semi-natural	A1.1.1	stem	6.5	1.14	W	decay	wound	N/A	11.3	15.4	no	114.5	4.5	8	0	2.5	n	y	n	n	y	y	y - orange	n	n	n	n	n	y	n	n	n	y	n
CC11	CC11	n	N/A	N/A	Chisland Covert	Somerset	England	3	1	2019	winter	ON REQUEST	Acer campestre	alive	Woodland / Broadleaved / Semi-natural	A1.1.1	stem	6.5	1.14	W	decay	wound	N/A	11.3	15.4	no	114.5	4.5	8	0	2.5	n	y	n	n	y	y	y - orange	n	n	n	n	n	y	n	n	n	y	n
CC11	CC11	n	N/A	N/A	Chisland Covert	Somerset	England	3	2	2019	winter	ON REQUEST	Acer campestre	alive	Woodland / Broadleaved / Semi-natural	A1.1.1	stem	6.5	1.14	W	decay	wound	N/A	11.3	15.4	no	114.5	4.5	8	0	2.5	n	y	n	n	y	y	n	n	n	n	n	n	y	n	n	n	y	n
CC11	CC11	n	N/A	N/A	Chisland Covert	Somerset	England	2	3	2019	spring flux	ON REQUEST	Acer campestre	alive	Woodland / Broadleaved / Semi-natural	A1.1.1	stem	6.5	1.14	W	decay	wound	N/A	11.3	15.4	no	114.5	4.5	8	0	2.5	n	y	n	n	y	y	n	n	n	n	n	n	y	n	n	n	y	n
CC11	CC11	n	N/A	N/A	Chisland Covert	Somerset	England	7	4	2019	spring flux	ON REQUEST	Acer campestre	alive	Woodland / Broadleaved / Semi-natural	A1.1.1	stem	6.5	1.14	W	decay	wound	N/A	11.3	15.4	no	114.5	4.5	8	0	2.5	n	y	n	n	y	n	n	n	n	n	n	n	y	n	n	n	y	n
CC11	CC11	n	N/A	N/A	Chisland Covert	Somerset	England	4	5	2019	pregnancy	ON REQUEST	Acer campestre	alive	Woodland / Broadleaved / Semi-natural	A1.1.1	stem	6.5	1.14	W	decay	wound	N/A	11.3	15.4	no	114.5	4.5	8	0	2.5	n	y	n	n	y	n	n	n	n	n	n	n	y	n	n	n	y	n
CC11	CC11	n	N/A	N/A	Chisland Covert	Somerset	England	5	6	2019	pregnancy	ON REQUEST	Acer campestre	alive	Woodland / Broadleaved / Semi-natural	A1.1.1	stem	6.5	1.14	W	decay	wound	N/A	11.3	15.4	no	114.5	4.5	8	0	2.5	n	y	n	y	y	n	n	n	n	n	n	n	y	y	n	n	y	n
CC11	CC11	n	N/A	N/A	Chisland Covert	Somerset	England	10	7	2019	nursery	ON REQUEST	Acer campestre	alive	Woodland / Broadleaved / Semi-natural	A1.1.1	stem	6.5	1.14	W	decay	wound	N/A	11.3	15.4	no	114.5	4.5	8	0	2.5	y	n	n	n	y	y	n	n	n	n	n	n	y	y	n	n	y	n
CC11	CC11	n	N/A	N/A	Chisland Covert	Somerset	England	1	8	2019	nursery	ON REQUEST	Acer campestre	alive	Woodland / Broadleaved / Semi-natural	A1.1.1	stem	6.5	1.14	W	decay	wound	N/A	11.3	15.4	no	114.5	4.5	8	0	2.5	y	n	n	n	y	y	y	n	n	n	n	n	y	n	n	n	y	n
CC11	CC11	n	N/A	N/A	Chisland Covert	Somerset	England	10	9	2019	nursery	ON REQUEST	Acer campestre	alive	Woodland / Broadleaved / Semi-natural	A1.1.1	stem	6.5	1.14	W	decay	wound	N/A	11.3	15.4	no	114.5	4.5	8	0	2.5	y	n	n	n	y	y	y	n	n	n	n	n	y	n	n	n	y	n
CC11	CC11	n	N/A	N/A	Chisland Covert	Somerset	England	1	10	2019	nursery	ON REQUEST	Acer campestre	alive	Woodland / Broadleaved / Semi-natural	A1.1.1	stem	6.5	1.14	W	decay	wound	N/A	11.3	15.4	no	114.5	4.5	8	0	2.5	y	n	n	n	y	y	n	n	n	n	n	n	y	n	n	n	y	n
CC11	CC11	n	N/A	N/A	Chisland Covert	Somerset	England	4	11	2019	nursery	ON REQUEST	Acer campestre	alive	Woodland / Broadleaved / Semi-natural	A1.1.1	stem	6.5	1.14	W	decay	wound	N/A	11.3	15.4	no	114.5	4.5	8	0	2.5	y	n	n	n	y	y	y	n	n	n	n	n	y	n	n	n	y	n
CC12	CC12	pn	N/A	m1dd	Chisland Covert	Somerset	England	13	12	2016	autumn flux	ON REQUEST	Acer campestre	alive	Woodland / Broadleaved / Semi-natural	A1.1.1	limb	8	1.81	E	decay	wound	N/A	29.5	21.5	no	18	3	38	0	11	y	n	y	n	y	y	y	n	n	n	n	n	y	n	n	y	n	n
CC12	CC12	pn	N/A	m1dd	Chisland Covert	Somerset	England	18	1	2017	winter	ON REQUEST	Acer campestre	alive	Woodland / Broadleaved / Semi-natural	A1.1.1	limb	8	1.81	E	decay	wound	N/A	29.5	21.5	no	18	3	38	0	11	y	n	y	n	y	y	y	n	n	n	n	n	y	n	n	y	n	n
CC12	CC12	pn	N/A	m1dd	Chisland Covert	Somerset	England	8	2	2017	winter	ON REQUEST	Acer campestre	alive	Woodland / Broadleaved / Semi-natural	A1.1.1	limb	8	1.81	E	decay	wound	N/A	29.5	21.5	no	18	3	38	0	11	y	n	n	n	y	y	y	n	n	n	n	n	y	n	n	y	n	n
CC12	CC12	pn	N/A	m1dd	Chisland Covert	Somerset	England	14	3	2017	spring flux	ON REQUEST	Acer campestre	alive	Woodland / Broadleaved / Semi-natural	A1.1.1	limb	8	1.81	E	decay	wound	N/A	29.5	21.5	no	18	3	38	0	11	y	n	n	n	y	y	y	n	n	n	n	n	y	n	n	y	n	n
CC12	CC12	pn	N/A	m1dd	Chisland Covert	Somerset	England	4	4	2017	spring flux	ON REQUEST	Acer campestre	alive	Woodland / Broadleaved / Semi-natural	A1.1.1	limb	8	1.81	E	decay	wound	N/A	29.5	21.5	no	18	3	38	0	11	y	n	n	n	y	y	y	n	n	n	n	n	y	n	n	y	n	n
CC12	CC12	pb	Plecotus auritus	m1dd	Chisland Covert	Somerset	England	1	5	2017	pregnancy	ON REQUEST	Acer campestre	alive	Woodland / Broadleaved / Semi-natural	A1.1.1	limb	8	1.81	E	decay	wound	N/A	29.5	21.5	no	18	3	38	0	11	y	n	y	n	y	y	n	n	n	n	n	n	y	n	n	y	n	n
CC12	CC12	pbd	Plecotus auritus	m1dd	Chisland Covert	Somerset	England	4	6	2017	pregnancy	ON REQUEST	Acer campestre	alive	Woodland / Broadleaved / Semi-natural	A1.1.1	limb	8	1.81	E	decay	wound	N/A	29.5	21.5	no	18	3	38	0	11	y	n	y	n	y	y	n	n	n	n	n	n	y	n	n	y	n	n
CC12	CC12	pd	Plecotus auritus	m1dd	Chisland Covert	Somerset	England	2	7	2017	nursery	ON REQUEST	Acer campestre	alive	Woodland / Broadleaved / Semi-natural	A1.1.1	limb	8	1.81	E	decay	wound	N/A	29.5	21.5	no	18	3	38	0	11	y	n	y	n	y	y	y	n	n	n	n	n	y	n	n	y	n	n
CC12	CC12	pd	Plecotus auritus	m1dd	Chisland Covert	Somerset	England	6	8	2017	nursery	ON REQUEST	Acer campestre	alive	Woodland / Broadleaved / Semi-natural	A1.1.1	limb	8	1.81	E	decay	wound	N/A	29.5	21.5	no	18	3	38	0	11	y	n	y	n	y	y	y	n	n	n	n	n	y	n	n	y	n	n
CC12	CC12	pb	Myotis daubentonii	m1dd	Chisland Covert	Somerset	England	3	9	2017	mating	ON REQUEST	Acer campestre	alive	Woodland / Broadleaved / Semi-natural	A1.1.1	limb	8	1.81	E	decay	wound	N/A	29.5	21.5	no	18	3	38	0	11	y	n	y	n	y	y	y	n	n	n	n	n	y	n	n	y	n	n
CC12	CC12	pn	N/A	m1dd	Chisland Covert	Somerset	England	1	10	2017	mating	ON REQUEST	Acer campestre	alive	Woodland / Broadleaved / Semi-natural	A1.1.1	limb	8	1.81	E	decay	wound	N/A	29.5	21.5	no	18	3	38	0	11	y	n	y	n	y	y	y	n	n	n	n	n	y	n	n	y	n	n
CC12	CC12	pn	N/A	m1dd	Chisland Covert	Somerset	England	7	11	2017	autumn flux	ON REQUEST	Acer campestre	alive	Woodland / Broadleaved / Semi-natural	A1.1.1	limb	8	1.81	E	decay	wound	N/A	29.5	21.5	no	18	3	38	0	11	y	n	y	n	y	y	y	n	n	n	n	n	y	n	n	y	n	n
CC12	CC12	pn	N/A	m1dd	Chisland Covert	Somerset	England	8	12	2017	autumn flux	ON REQUEST	Acer campestre	alive	Woodland / Broadleaved / Semi-natural	A1.1.1	limb	8	1.81	E	decay	wound	N/A	29.5	21.5	no	18	3	38	0	11	y	n	y	n	y	y	y	n	n	n	n	n	y	n	n	y	n	n
CC12	CC12	pn	N/A	m1dd	Chisland Covert	Somerset	England	5	1	2018	winter	ON REQUEST	Acer campestre	alive	Woodland / Broadleaved / Semi-natural	A1.1.1	limb	8	1.81	E	decay	wound	N/A	29.5	21.5	no	18	3	38	0	11	y	n	y	n	y	y	y	n	n	n	n	n	y	n	n	y	n	n
CC12	CC12	pn	N/A	m1dd	Chisland Covert	Somerset	England	7	2	2018	winter	ON REQUEST	Acer campestre	alive	Woodland / Broadleaved / Semi-natural	A1.1.1	limb	8	1.81	E	decay	wound	N/A	29.5	21.5	no	18	3	38	0	11	y	n	y	n	y	y	y	n	n	n	n	n	y	n	n	y	n	n
CC12	CC12	pn	N/A	m1dd	Chisland Covert	Somerset	England	6	3	2018	spring flux	ON REQUEST	Acer campestre	alive	Woodland / Broadleaved / Semi-natural	A1.1.1	limb	8	1.81	E	decay	wound	N/A	29.5	21.5	no	18	3	38	0	11	y	n	y	n	y	y	y	n	n	n	n	n	y	n	n	y	n	n
CC12	CC12	pn	N/A	m1dd	Chisland Covert	Somerset	England	10	4	2018	spring flux	ON REQUEST	Acer campestre	alive	Woodland / Broadleaved / Semi-natural	A1.1.1	limb	8	1.81	E	decay	wound	N/A	29.5	21.5	no	18	3	38	0	11	y	n	y	n	y	y	y	n	n	n	n	n	y	n	n	y	n	n
CC12	CC12	pb	Plecotus auritus	m1dd	Chisland Covert	Somerset	England	5	5	2018	pregnancy	ON REQUEST	Acer campestre	alive	Woodland / Broadleaved / Semi-natural	A1.1.1	limb	8	1.81	E	decay	wound	N/A	29.5	21.5	no	18	3	38	0	11	y	n	y	n	y	y	y	n	n	n	n	n	y	n	n	y	n	n
CC12	CC12	pn	N/A	m1dd	Chisland Covert	Somerset	England	1	6	2018	pregnancy	ON REQUEST	Acer campestre	alive	Woodland / Broadleaved / Semi-natural	A1.1.1	limb	8	1.81	E	decay	wound	N/A	29.5	21.5	no	18	3	38	0	11	y	n	n	n	y	y	y	n	n	n	n	n	y	n	n	y	n	n
CC12	CC12	pbd	Myotis daubentonii	m1dd	Chisland Covert	Somerset	England	7	7	2018	nursery	ON REQUEST	Acer campestre	alive	Woodland / Broadleaved / Semi-natural	A1.1.1	limb	8	1.81	E	decay	wound	N/A	29.5	21.5	no	18	3	38	0	11	y	n	y	n	y	y	y	n	n	n	n	n	y	n	n	y	n	n
CC12	CC12	pn	N/A	m1dd	Chisland Covert	Somerset	England	4	8	2018	nursery	ON REQUEST	Acer campestre	alive	Woodland / Broadleaved / Semi-natural	A1.1.1	limb	8	1.81	E	decay	wound	N/A	29.5	21.5	no	18	3	38	0	11	n	n	n	y	n	n	n	n	y	y	n	n	y	n	n	y	n	n
CC12	CC12	pn	N/A	m1dd	Chisland Covert	Somerset	England	1	9	2018	mating	ON REQUEST	Acer campestre	alive	Woodland / Broadleaved / Semi-natural	A1.1.1	limb	8	1.81	E	decay	wound	N/A	29.5	21.5	no	18	3	38	0	11	y	n	y	n	y	y	y	n	n	n	n	n	y	n	n	y	n	n
CC12	CC12	pn	N/A	m1dd	Chisland Covert	Somerset	England	7	10	2018	mating	ON REQUEST	Acer campestre	alive	Woodland / Broadleaved / Semi-natural	A1.1.1	limb	8	1.81	E	decay	wound	N/A	29.5	21.5	no	18	3	38	0	11	y	n	y	n	y	y	y	n	n	n	n	n	y	n	n	y	n	n
CC12	CC12	pn	N/A	m1dd	Chisland Covert	Somerset	England	2	11	2018	autumn flux	ON REQUEST	Acer campestre	alive	Woodland / Broadleaved / Semi-natural	A1.1.1	limb	8	1.81	E	decay	wound	N/A	29.5	21.5	no	18	3	38	0	11	y	n	y	n	y	y	y - grey/blackened	n	n	n	n	n	y	n	n	y	n	n
CC12	CC12	pn	N/A	m1dd	Chisland Covert	Somerset	England	1	12	2018	autumn flux	ON REQUEST	Acer campestre	alive	Woodland / Broadleaved / Semi-natural	A1.1.1	limb	8	1.81	E	decay	wound	N/A	29.5	21.5	no	18	3	38	0	11	y	n	y	n	y	y	y - grey/blackened	n	n	n	n	n	y	n	n	y	n	n
CC12	CC12	pn	N/A	m1dd	Chisland Covert	Somerset	England	3	1	2019	winter	ON REQUEST	Acer campestre	alive	Woodland / Broadleaved / Semi-natural	A1.1.1	limb	8	1.81	E	decay	wound	N/A	29.5	21.5	no	18	3	38	0	11	y	n	y	n	y	y	y - grey/blackened	n	n	n	n	n	y	n	n	y	n	n
CC12	CC12	pn	N/A	m1dd	Chisland Covert	Somerset	England	3	2	2019	winter	ON REQUEST	Acer campestre	alive	Woodland / Broadleaved / Semi-natural	A1.1.1	limb	8	1.81	E	decay	wound	N/A	29.5	21.5	no	18	3	38	0	11	y	n	y	n	y	y	y - grey/blackened	n	n	n	n	n	y	n	n	y	n	n
CC12	CC12	pn	N/A	m1dd	Chisland Covert	Somerset	England	2	3	2019	spring flux	ON REQUEST	Acer campestre	alive	Woodland / Broadleaved / Semi-natural	A1.1.1	limb	8	1.81	E	decay	wound	N/A	29.5	21.5	no	18	3	38	0	11	y	n	y	n	y	y	y - grey/blackened	n	n	n	n	n	y	n	n	y	n	n
CC12	CC12	pn	N/A	m1dd	Chisland Covert	Somerset	England	7	4	2019	spring flux	ON REQUEST	Acer campestre	alive	Woodland / Broadleaved / Semi-natural	A1.1.1	limb	8	1.81	E	decay	wound	N/A	29.5	21.5	no	18	3	38	0	11	y	n	y	n	y	y	y - grey/blackened	n	n	n	n	n	y	n	n	y	n	n
CC12	CC12	pn	N/A	m1dd	Chisland Covert	Somerset	England	4	5	2019	pregnancy	ON REQUEST	Acer campestre	alive	Woodland / Broadleaved / Semi-natural	A1.1.1	limb	8	1.81	E	decay	wound	N/A	29.5	21.5	no	18	3	38	0	11	y	n	y	n	y	y	y - grey/blackened	n	n	n	n	n	y	n	n	y	n	n
CC12	CC12	pb	unknown	m1dd	Chisland Covert	Somerset	England	5	6	2019	pregnancy	ON REQUEST	Acer campestre	alive	Woodland / Broadleaved / Semi-natural	A1.1.1	limb	8	1.81	E	decay	wound	N/A	29.5	21.5	no	18	3	38	0	11	y	n	y	y	y	y	y - grey/blackened	n	n	n	n	n	y	n	n	y	n	n
CC12	CC12	pn	N/A	m1dd	Chisland Covert	Somerset	England	10	7	2019	nursery	ON REQUEST	Acer campestre	alive	Woodland / Broadleaved / Semi-natural	A1.1.1	limb	8	1.81	E	decay	wound	N/A	29.5	21.5	no	18	3	38	0	11	n	n	n	y	n	n	n	n	y	y	n	n	y	n	n	y	n	n
CC12	CC12	pn	N/A	m1dd	Chisland Covert	Somerset	England	1	8	2019	nursery	ON REQUEST	Acer campestre	alive	Woodland / Broadleaved / Semi-natural	A1.1.1	limb	8	1.81	E	decay	wound	N/A	29.5	21.5	no	18	3	38	0	11	n	n	n	y	n	n	n	n	y	y	y	n	y	n	n	y	n	n
CC12	CC12	pn	N/A	m1dd	Chisland Covert	Somerset	England	10	9	2019	mating	ON REQUEST	Acer campestre	alive	Woodland / Broadleaved / Semi-natural	A1.1.1	limb	8	1.81	E	decay	wound	N/A	29.5	21.5	no	18	3	38	0	11	n	n	y	y	n	n	y - grey/blackened	n	y	y	n	n	y	n	n	y	n	n
CC12	CC12	pbd	Plecotus auritus	m1dd	Chisland Covert	Somerset	England	1	10	2019	mating	ON REQUEST	Acer campestre	alive	Woodland / Broadleaved / Semi-natural	A1.1.1	limb	8	1.81	E	decay	wound	N/A	29.5	21.5	no	18	3	38	0	11	y	n	y	n	y	y	y - grey/blackened	n	n	n	n	n	y	n	n	y	n	n
CC12	CC12	pn	N/A	m1dd	Chisland Covert	Somerset	England	4	11	2019	autumn flux	ON REQUEST	Acer campestre	alive	Woodland / Broadleaved / Semi-natural	A1.1.1	limb	8	1.81	E	decay	wound	N/A	29.5	21.5	no	18	3	38	0	11	n	n	n	y	y	y	y - grey/blackened	n	n	n	n	n	y	n	n	y	n	n
CC13	CC13a	pb	Plecotus auritus	o1s	Chisland Covert	Somerset	England	10	4	2018	spring flux	ON REQUEST	Acer campestre	alive	Woodland / Broadleaved / Semi-natural	A1.1.1	stem	6	1.95	N	decay	wound	N/A	13.2	15	no	5.5	5.5	18	0	3	n	n	n	y	y	y	n	n	n	n	n	n	y	n	n	n	y	n
CC13	CC13a	pn	N/A	o1s	Chisland Covert	Somerset	England	5	5	2018	pregnancy	ON REQUEST	Acer campestre	alive	Woodland / Broadleaved / Semi-natural	A1.1.1	stem	6	1.95	N	decay	wound	N/A	13.2	15	no	5.5	5.5	18	0	3	n	n	n	y	y	y	n	n	n	n	n	n	y	n	n	n	y	n
CC13	CC13a	pn	N/A	o1s	Chisland Covert	Somerset	England	1	6	2018	pregnancy	ON REQUEST	Acer campestre	alive	Woodland / Broadleaved / Semi-natural	A1.1.1	stem	6	1.95	N	decay	wound	N/A	13.2	15	no	5.5	5.5	18	0	3	n	n	n	y	y	y	n	n	n	n	n	n	y	n	n	n	y	n
CC13	CC13a	pn	N/A	o1s	Chisland Covert	Somerset	England	7	7	2018	nursery	ON REQUEST	Acer campestre	alive	Woodland / Broadleaved / Semi-natural	A1.1.1	stem	6	1.95	N	decay	wound	N/A	13.2	15	no	5.5	5.5	18	0	3	n	n	n	y	y	n	n	n	n	n	n	n	y	n	n	n	y	n
CC13	CC13a	pn	N/A	o1s	Chisland Covert	Somerset	England	4	8	2018	nursery	ON REQUEST	Acer campestre	alive	Woodland / Broadleaved / Semi-natural	A1.1.1	stem	6	1.95	N	decay	wound	N/A	13.2	15	no	5.5	5.5	18	0	3	n	n	n	y	y	n	n	n	n	n	n	n	y	n	n	n	y	n
CC13	CC13a	pn	N/A	o1s	Chisland Covert	Somerset	England	1	9	2018	mating	ON REQUEST	Acer campestre	alive	Woodland / Broadleaved / Semi-natural	A1.1.1	stem	6	1.95	N	decay	wound	N/A	13.2	15	no	5.5	5.5	18	0	3	n	n	n	y	y	n	n	n	n	n	n	n	y	n	n	n	y	n
CC13	CC13a	pn	N/A	o1s	Chisland Covert	Somerset	England	7	10	2018	mating	ON REQUEST	Acer campestre	alive	Woodland / Broadleaved / Semi-natural	A1.1.1	stem	6	1.95	N	decay	wound	N/A	13.2	15	no	5.5	5.5	18	0	3	n	n	n	y	y	n	n	n	n	n	n	n	y	n	n	n	y	n
CC13	CC13a	pn	N/A	o1s	Chisland Covert	Somerset	England	2	11	2018	autumn flux	ON REQUEST	Acer campestre	alive	Woodland / Broadleaved / Semi-natural	A1.1.1	stem	6	1.95	N	decay	wound	N/A	13.2	15	no	5.5	5.5	18	0	3	n	n	n	y	y	n	n	n	n	n	n	n	y	n	n	n	y	n
CC13	CC13a	pn	N/A	o1s	Chisland Covert	Somerset	England	1	12	2018	autumn flux	ON REQUEST	Acer campestre	alive	Woodland / Broadleaved / Semi-natural	A1.1.1	stem	6	1.95	N	decay	wound	N/A	13.2	15	no	5.5	5.5	18	0	3	n	n	n	y	y	n	n	n	n	n	n	n	y	n	n	n	y	n
CC13	CC13a	pn	N/A	o1s	Chisland Covert	Somerset	England	3	1	2019	winter	ON REQUEST	Acer campestre	alive	Woodland / Broadleaved / Semi-natural	A1.1.1	stem	6	1.95	N	decay	wound	N/A	13.2	15	no	5.5	5.5	18	0	3	n	n	n	y	y	n	n	n	n	n	n	n	y	n	n	n	y	n
CC13	CC13a	pn	N/A	o1s	Chisland Covert	Somerset	England	3	2	2019	winter	ON REQUEST	Acer campestre	alive	Woodland / Broadleaved / Semi-natural	A1.1.1	stem	6	1.95	N	decay	wound	N/A	13.2	15	no	5.5	5.5	18	0	3	n	n	n	y	y	n	n	n	n	n	n	n	y	n	n	n	y	n
CC13	CC13a	pn	N/A	o1s	Chisland Covert	Somerset	England	2	3	2019	spring flux	ON REQUEST	Acer campestre	alive	Woodland / Broadleaved / Semi-natural	A1.1.1	stem	6	1.95	N	decay	wound	N/A	13.2	15	no	5.5	5.5	18	0	3	n	n	n	y	y	n	n	n	n	n	n	n	y	n	n	n	y	n
CC13	CC13a	pn	N/A	o1s	Chisland Covert	Somerset	England	7	4	2019	spring flux	ON REQUEST	Acer campestre	alive	Woodland / Broadleaved / Semi-natural	A1.1.1	stem	6	1.95	N	decay	wound	N/A	13.2	15	no	5.5	5.5	18	0	3	n	n	n	y	y	n	n	n	n	n	n	n	y	n	n	n	y	n
CC13	CC13a	pn	N/A	o1s	Chisland Covert	Somerset	England	4	5	2019	pregnancy	ON REQUEST	Acer campestre	alive	Woodland / Broadleaved / Semi-natural	A1.1.1	stem	6	1.95	N	decay	wound	N/A	13.2	15	no	5.5	5.5	18	0	3	n	n	n	y	y	n	n	n	n	n	n	n	y	n	n	n	y	n
CC13	CC13a	pn	N/A	o1s	Chisland Covert	Somerset	England	5	6	2019	pregnancy	ON REQUEST	Acer campestre	alive	Woodland / Broadleaved / Semi-natural	A1.1.1	stem	6	1.95	N	decay	wound	N/A	13.2	15	no	5.5	5.5	18	0	3	n	n	n	y	y	n	n	n	n	n	n	n	y	n	n	n	y	n
CC13	CC13a	pn	N/A	o1s	Chisland Covert	Somerset	England	10	7	2019	nursery	ON REQUEST	Acer campestre	alive	Woodland / Broadleaved / Semi-natural	A1.1.1	stem	6	1.95	N	decay	wound	N/A	13.2	15	no	5.5	5.5	18	0	3	n	n	n	y	y	n	n	n	n	n	n	n	y	n	n	n	y	n
CC13	CC13a	pn	N/A	o1s	Chisland Covert	Somerset	England	1	8	2019	nursery	ON REQUEST	Acer campestre	alive	Woodland / Broadleaved / Semi-natural	A1.1.1	stem	6	1.95	N	decay	wound	N/A	13.2	15	no	5.5	5.5	18	0	3	n	n	n	y	y	n	n	n	n	n	n	n	y	n	n	n	y	n
CC13	CC13a	pn	N/A	o1s	Chisland Covert	Somerset	England	10	9	2019	mating	ON REQUEST	Acer campestre	alive	Woodland / Broadleaved / Semi-natural	A1.1.1	stem	6	1.95	N	decay	wound	N/A	13.2	15	no	5.5	5.5	18	0	3	n	n	n	y	y	y	y	n	n	n	n	n	y	n	n	n	y	n
CC13	CC13a	pn	N/A	o1s	Chisland Covert	Somerset	England	1	10	2019	mating	ON REQUEST	Acer campestre	alive	Woodland / Broadleaved / Semi-natural	A1.1.1	stem	6	1.95	N	decay	wound	N/A	13.2	15	no	5.5	5.5	18	0	3	n	n	y	y	y	y	n	n	n	n	n	n	y	n	n	n	y	n
CC13	CC13a	pn	N/A	o1s	Chisland Covert	Somerset	England	4	11	2019	autumn flux	ON REQUEST	Acer campestre	alive	Woodland / Broadleaved / Semi-natural	A1.1.1	stem	6	1.95	N	decay	wound	N/A	13.2	15	no	5.5	5.5	18	0	3	n	n	y	y	y	y	n	n	n	n	n	n	y	n	n	n	y	n
CC13	CC13b	pn	N/A	N/A	Chisland Covert	Somerset	England	10	4	2018	spring flux	ON REQUEST	Acer campestre	alive	Woodland / Broadleaved / Semi-natural	A1.1.1	stem	6	1.66	N	decay	wound	N/A	13.2	13.8	no	33	4	19	3	0	#VALUE!	#VALUE!	#VALUE!	#VALUE!	#VALUE!	#VALUE!	#VALUE!	#VALUE!	#VALUE!	#VALUE!	#VALUE!	#VALUE!	#VALUE!	#VALUE!	#VALUE!	n	y	n
CC13	CC13b	pn	N/A	N/A	Chisland Covert	Somerset	England	5	5	2018	pregnancy	ON REQUEST	Acer campestre	alive	Woodland / Broadleaved / Semi-natural	A1.1.1	stem	6	1.66	N	decay	wound	N/A	13.2	13.8	no	33	4	19	3	0	#VALUE!	#VALUE!	#VALUE!	#VALUE!	#VALUE!	#VALUE!	#VALUE!	#VALUE!	#VALUE!	#VALUE!	#VALUE!	#VALUE!	#VALUE!	#VALUE!	#VALUE!	n	y	n
CC13	CC13b	pn	N/A	N/A	Chisland Covert	Somerset	England	1	6	2018	pregnancy	ON REQUEST	Acer campestre	alive	Woodland / Broadleaved / Semi-natural	A1.1.1	stem	6	1.66	N	decay	wound	N/A	13.2	13.8	no	33	4	19	3	0	#VALUE!	#VALUE!	#VALUE!	#VALUE!	#VALUE!	#VALUE!	#VALUE!	#VALUE!	#VALUE!	#VALUE!	#VALUE!	#VALUE!	#VALUE!	#VALUE!	#VALUE!	n	y	n
CC13	CC13b	pn	N/A	N/A	Chisland Covert	Somerset	England	7	7	2018	nursery	ON REQUEST	Acer campestre	alive	Woodland / Broadleaved / Semi-natural	A1.1.1	stem	6	1.66	N	decay	wound	N/A	13.2	13.8	no	33	4	19	3	0	#VALUE!	#VALUE!	#VALUE!	#VALUE!	#VALUE!	#VALUE!	#VALUE!	#VALUE!	#VALUE!	#VALUE!	#VALUE!	#VALUE!	#VALUE!	#VALUE!	#VALUE!	n	y	n
CC13	CC13b	pn	N/A	N/A	Chisland Covert	Somerset	England	4	8	2018	nursery	ON REQUEST	Acer campestre	alive	Woodland / Broadleaved / Semi-natural	A1.1.1	stem	6	1.66	N	decay	wound	N/A	13.2	13.8	no	33	4	19	3	0	n	n	n	y	y	n	n	n	n	n	n	n	y	n	n	n	y	n
CC13	CC13b	pn	N/A	N/A	Chisland Covert	Somerset	England	1	9	2018	mating	ON REQUEST	Acer campestre	alive	Woodland / Broadleaved / Semi-natural	A1.1.1	stem	6	1.66	N	decay	wound	N/A	13.2	13.8	no	33	4	19	3	0	n	n	n	y	y	n	n	n	n	n	n	n	y	n	n	n	y	n
CC13	CC13b	pn	N/A	N/A	Chisland Covert	Somerset	England	7	10	2018	mating	ON REQUEST	Acer campestre	alive	Woodland / Broadleaved / Semi-natural	A1.1.1	stem	6	1.66	N	decay	wound	N/A	13.2	13.8	no	33	4	19	3	0	y	n	n	y	y	n	n	n	n	n	n	n	y	n	n	n	y	n
CC13	CC13b	pn	N/A	N/A	Chisland Covert	Somerset	England	2	11	2018	autumn flux	ON REQUEST	Acer campestre	alive	Woodland / Broadleaved / Semi-natural	A1.1.1	stem	6	1.66	N	decay	wound	N/A	13.2	13.8	no	33	4	19	3	0	n	n	n	y	y	n	n	n	n	n	n	n	y	n	n	n	y	n
CC13	CC13b	pn	N/A	N/A	Chisland Covert	Somerset	England	1	12	2018	autumn flux	ON REQUEST	Acer campestre	alive	Woodland / Broadleaved / Semi-natural	A1.1.1	stem	6	1.66	N	decay	wound	N/A	13.2	13.8	no	33	4	19	3	0	n	n	n	y	y	n	n	n	n	n	n	n	y	n	n	n	y	n
CC13	CC13b	pn	N/A	N/A	Chisland Covert	Somerset	England	3	1	2019	winter	ON REQUEST	Acer campestre	alive	Woodland / Broadleaved / Semi-natural	A1.1.1	stem	6	1.66	N	decay	wound	N/A	13.2	13.8	no	33	4	19	3	0	n	n	n	y	y	n	n	n	n	n	n	n	y	n	n	n	y	n
CC13	CC13b	pn	N/A	N/A	Chisland Covert	Somerset	England	3	2	2019	winter	ON REQUEST	Acer campestre	alive	Woodland / Broadleaved / Semi-natural	A1.1.1	stem	6	1.66	N	decay	wound	N/A	13.2	13.8	no	33	4	19	3	0	n	n	n	y	y	n	n	n	n	n	n	n	y	n	n	n	y	n
CC13	CC13b	pn	N/A	N/A	Chisland Covert	Somerset	England	2	3	2019	spring flux	ON REQUEST	Acer campestre	alive	Woodland / Broadleaved / Semi-natural	A1.1.1	stem	6	1.66	N	decay	wound	N/A	13.2	13.8	no	33	4	19	3	0	n	n	n	y	y	n	n	n	n	n	n	n	y	n	n	n	y	n
CC13	CC13b	pn	N/A	N/A	Chisland Covert	Somerset	England	7	4	2019	spring flux	ON REQUEST	Acer campestre	alive	Woodland / Broadleaved / Semi-natural	A1.1.1	stem	6	1.66	N	decay	wound	N/A	13.2	13.8	no	33	4	19	3	0	n	n	n	y	y	n	n	n	n	n	n	n	y	n	n	n	y	n
CC13	CC13b	pn	N/A	N/A	Chisland Covert	Somerset	England	4	5	2019	pregnancy	ON REQUEST	Acer campestre	alive	Woodland / Broadleaved / Semi-natural	A1.1.1	stem	6	1.66	N	decay	wound	N/A	13.2	13.8	no	33	4	19	3	0	n	n	n	y	y	n	n	n	n	n	n	n	y	n	n	n	y	n
CC13	CC13b	pn	N/A	N/A	Chisland Covert	Somerset	England	5	6	2019	pregnancy	ON REQUEST	Acer campestre	alive	Woodland / Broadleaved / Semi-natural	A1.1.1	stem	6	1.66	N	decay	wound	N/A	13.2	13.8	no	33	4	19	3	0	n	n	n	y	y	n	n	n	n	n	n	n	y	n	n	n	y	n
CC13	CC13b	pn	N/A	N/A	Chisland Covert	Somerset	England	10	7	2019	nursery	ON REQUEST	Acer campestre	alive	Woodland / Broadleaved / Semi-natural	A1.1.1	stem	6	1.66	N	decay	wound	N/A	13.2	13.8	no	33	4	19	3	0	n	n	n	y	y	n	n	n	n	n	n	n	y	n	n	n	y	n
CC13	CC13b	pn	N/A	N/A	Chisland Covert	Somerset	England	1	8	2019	nursery	ON REQUEST	Acer campestre	alive	Woodland / Broadleaved / Semi-natural	A1.1.1	stem	6	1.66	N	decay	wound	N/A	13.2	13.8	no	33	4	19	3	0	n	n	n	y	y	n	n	n	n	n	n	n	y	n	n	n	y	n
CC13	CC13b	pn	N/A	N/A	Chisland Covert	Somerset	England	10	9	2019	mating	ON REQUEST	Acer campestre	alive	Woodland / Broadleaved / Semi-natural	A1.1.1	stem	6	1.66	N	decay	wound	N/A	13.2	13.8	no	33	4	19	3	0	n	n	n	y	n	n	n	n	y	y	y	n	y	n	n	n	y	n
CC13	CC13b	pn	N/A	N/A	Chisland Covert	Somerset	England	1	10	2019	mating	ON REQUEST	Acer campestre	alive	Woodland / Broadleaved / Semi-natural	A1.1.1	stem	6	1.66	N	decay	wound	N/A	13.2	13.8	no	33	4	19	3	0	n	n	n	y	n	n	n	n	y	y	y	n	y	n	n	n	y	n
CC13	CC13b	pn	N/A	N/A	Chisland Covert	Somerset	England	4	11	2019	autumn flux	ON REQUEST	Acer campestre	alive	Woodland / Broadleaved / Semi-natural	A1.1.1	stem	6	1.66	N	decay	wound	N/A	13.2	13.8	no	33	4	19	3	0	n	n	n	y	n	n	n	n	y	y	y	n	y	n	n	n	y	n
CC14	CC14	pb	Plecotus auritus	o1s	Chisland Covert	Somerset	England	1	6	2018	pregnancy	ON REQUEST	Ulmus glabra	alive	Woodland / Broadleaved / Semi-natural	A1.1.1	stem	8	1.35	E	decay	wound	N/A	18.4	18.4	no	23	5	88	0	10.5	y	n	n	n	y	y	n	n	n	n	n	n	y	n	n	n	y	n
CC14	CC14	pn	N/A	o1s	Chisland Covert	Somerset	England	7	7	2018	nursery	ON REQUEST	Ulmus glabra	alive	Woodland / Broadleaved / Semi-natural	A1.1.1	stem	8	1.35	E	decay	wound	N/A	18.4	18.4	no	23	5	88	0	10.5	y	n	n	n	y	y	n	n	n	n	n	n	y	n	n	n	y	n
CC14	CC14	pn	N/A	o1s	Chisland Covert	Somerset	England	4	8	2018	nursery	ON REQUEST	Ulmus glabra	alive	Woodland / Broadleaved / Semi-natural	A1.1.1	stem	8	1.35	E	decay	wound	N/A	18.4	18.4	no	23	5	88	0	10.5	n	n	y	y	y	n	n	n	n	n	n	n	y	y	n	n	y	n
CC14	CC14	pn	N/A	o1s	Chisland Covert	Somerset	England	1	9	2018	mating	ON REQUEST	Ulmus glabra	alive	Woodland / Broadleaved / Semi-natural	A1.1.1	stem	8	1.35	E	decay	wound	N/A	18.4	18.4	no	23	5	88	0	10.5	n	n	y	y	y	n	n	n	n	n	n	n	y	y	n	n	y	n
CC14	CC14	pn	N/A	o1s	Chisland Covert	Somerset	England	7	10	2018	mating	ON REQUEST	Ulmus glabra	alive	Woodland / Broadleaved / Semi-natural	A1.1.1	stem	8	1.35	E	decay	wound	N/A	18.4	18.4	no	23	5	88	0	10.5	n	n	y	y	y	n	n	n	n	n	n	n	y	y	n	n	y	n
CC14	CC14	pn	N/A	o1s	Chisland Covert	Somerset	England	2	11	2018	autumn flux	ON REQUEST	Ulmus glabra	alive	Woodland / Broadleaved / Semi-natural	A1.1.1	stem	8	1.35	E	decay	wound	N/A	18.4	18.4	no	23	5	88	0	10.5	n	n	y	y	y	n	n	n	n	n	n	n	y	y	n	n	y	n
CC14	CC14	pb	Plecotus auritus	o1s	Chisland Covert	Somerset	England	1	12	2018	autumn flux	ON REQUEST	Ulmus glabra	alive	Woodland / Broadleaved / Semi-natural	A1.1.1	stem	8	1.35	E	decay	wound	N/A	18.4	18.4	no	23	5	88	0	10.5	n	n	y	y	y	y	n	n	n	n	n	n	y	n	n	n	y	n
CC14	CC14	pb	Plecotus auritus	o1s	Chisland Covert	Somerset	England	3	1	2019	winter	ON REQUEST	Ulmus glabra	alive	Woodland / Broadleaved / Semi-natural	A1.1.1	stem	8	1.35	E	decay	wound	N/A	18.4	18.4	no	23	5	88	0	10.5	n	n	y	y	n	n	n	n	y	y	y	n	y	n	n	n	y	n
CC14	CC14	pn	N/A	o1s	Chisland Covert	Somerset	England	3	2	2019	winter	ON REQUEST	Ulmus glabra	alive	Woodland / Broadleaved / Semi-natural	A1.1.1	stem	8	1.35	E	decay	wound	N/A	18.4	18.4	no	23	5	88	0	10.5	n	n	y	y	n	n	n	n	y	y	y	n	y	n	n	n	y	n
CC14	CC14	pn	N/A	o1s	Chisland Covert	Somerset	England	2	3	2019	spring flux	ON REQUEST	Ulmus glabra	alive	Woodland / Broadleaved / Semi-natural	A1.1.1	stem	8	1.35	E	decay	wound	N/A	18.4	18.4	no	23	5	88	0	10.5	n	n	y	y	n	n	n	n	y	y	y	n	y	n	n	n	y	n
CC14	CC14	pn	N/A	o1s	Chisland Covert	Somerset	England	7	4	2019	spring flux	ON REQUEST	Ulmus glabra	alive	Woodland / Broadleaved / Semi-natural	A1.1.1	stem	8	1.35	E	decay	wound	N/A	18.4	18.4	no	23	5	88	0	10.5	n	n	y	y	n	n	n	n	y	y	y	n	y	n	n	n	y	n
CC14	CC14	pn	N/A	o1s	Chisland Covert	Somerset	England	4	5	2019	pregnancy	ON REQUEST	Ulmus glabra	alive	Woodland / Broadleaved / Semi-natural	A1.1.1	stem	8	1.35	E	decay	wound	N/A	18.4	18.4	no	23	5	88	0	10.5	n	n	y	y	n	n	n	n	y	y	y	n	y	n	n	n	y	n
CC14	CC14	pd	unknown	o1s	Chisland Covert	Somerset	England	5	6	2019	pregnancy	ON REQUEST	Ulmus glabra	alive	Woodland / Broadleaved / Semi-natural	A1.1.1	stem	8	1.35	E	decay	wound	N/A	18.4	18.4	no	23	5	88	0	10.5	n	n	y	y	y	y	y	n	n	n	n	n	y	n	n	n	y	n
CC14	CC14	pn	N/A	o1s	Chisland Covert	Somerset	England	10	7	2019	nursery	ON REQUEST	Ulmus glabra	alive	Woodland / Broadleaved / Semi-natural	A1.1.1	stem	8	1.35	E	decay	wound	N/A	18.4	18.4	no	23	5	88	0	10.5	n	n	y	y	y	y	y	n	n	n	n	n	y	n	n	n	y	n
CC14	CC14	pn	N/A	o1s	Chisland Covert	Somerset	England	1	8	2019	nursery	ON REQUEST	Ulmus glabra	alive	Woodland / Broadleaved / Semi-natural	A1.1.1	stem	8	1.35	E	decay	wound	N/A	18.4	18.4	no	23	5	88	0	10.5	n	n	y	y	y	y	y	n	n	n	n	n	y	n	n	n	y	n
CC14	CC14	pn	N/A	o1s	Chisland Covert	Somerset	England	10	9	2019	mating	ON REQUEST	Ulmus glabra	alive	Woodland / Broadleaved / Semi-natural	A1.1.1	stem	8	1.35	E	decay	wound	N/A	18.4	18.4	no	23	5	88	0	10.5	n	n	n	y	y	n	n	n	n	n	n	n	n	y	n	n	y	n
CC14	CC14	pn	N/A	o1s	Chisland Covert	Somerset	England	1	10	2019	mating	ON REQUEST	Ulmus glabra	alive	Woodland / Broadleaved / Semi-natural	A1.1.1	stem	8	1.35	E	decay	wound	N/A	18.4	18.4	no	23	5	88	0	10.5	n	n	n	y	y	y	n	n	n	n	n	n	y	n	n	n	y	n
CC14	CC14	pn	N/A	o1s	Chisland Covert	Somerset	England	4	11	2019	autumn flux	ON REQUEST	Ulmus glabra	alive	Woodland / Broadleaved / Semi-natural	A1.1.1	stem	8	1.35	E	decay	wound	N/A	18.4	18.4	no	23	5	88	0	10.5	n	n	n	y	y	y	n	n	n	n	n	n	y	n	n	n	y	n
CC15	CC15	pb	Myotis nattereri	m1dd	Chisland Covert	Somerset	England	7	4	2019	spring flux	ON REQUEST	Fagus sylvatica	alive	Woodland / Broadleaved / Semi-natural	A1.1.1	stem	8	2.22	W	decay	tear-out	N/A	27.3	24.7	no	6	1	49	0	11	n	y	y	n	y	n	n	n	y	n	n	y	n	n	y	y	n	n
CC15	CC15	pn	N/A	m1dd	Chisland Covert	Somerset	England	4	5	2019	pregnancy	ON REQUEST	Fagus sylvatica	alive	Woodland / Broadleaved / Semi-natural	A1.1.1	stem	8	2.22	W	decay	tear-out	N/A	27.3	24.7	no	6	1	49	0	11	n	y	y	n	y	n	n	n	y	n	n	y	n	n	y	y	n	n
CC15	CC15	pn	N/A	m1dd	Chisland Covert	Somerset	England	5	6	2019	pregnancy	ON REQUEST	Fagus sylvatica	alive	Woodland / Broadleaved / Semi-natural	A1.1.1	stem	8	2.22	W	decay	tear-out	N/A	27.3	24.7	no	6	1	49	0	11	n	y	y	n	y	n	n	n	y	n	n	y	n	n	y	y	n	n
CC15	CC15	pn	N/A	m1dd	Chisland Covert	Somerset	England	10	7	2019	nursery	ON REQUEST	Fagus sylvatica	alive	Woodland / Broadleaved / Semi-natural	A1.1.1	stem	8	2.22	W	decay	tear-out	N/A	27.3	24.7	no	6	1	49	0	11	n	n	y	y	y	y	y	n	n	n	n	n	n	y	n	y	n	n
CC15	CC15	pn	N/A	m1dd	Chisland Covert	Somerset	England	1	8	2019	nursery	ON REQUEST	Fagus sylvatica	alive	Woodland / Broadleaved / Semi-natural	A1.1.1	stem	8	2.22	W	decay	tear-out	N/A	27.3	24.7	no	6	1	49	0	11	n	n	y	y	y	y	y	n	n	n	n	n	y	y	n	y	n	n
CC15	CC15	pn	N/A	m1dd	Chisland Covert	Somerset	England	10	9	2019	mating	ON REQUEST	Fagus sylvatica	alive	Woodland / Broadleaved / Semi-natural	A1.1.1	stem	8	2.22	W	decay	tear-out	N/A	27.3	24.7	no	6	1	49	0	11	n	n	y	y	y	y	y	n	n	n	n	n	y	y	n	y	n	n
CC15	CC15	pb	Myotis daubentonii	m1dd	Chisland Covert	Somerset	England	1	10	2019	mating	ON REQUEST	Fagus sylvatica	alive	Woodland / Broadleaved / Semi-natural	A1.1.1	stem	8	2.22	W	decay	tear-out	N/A	27.3	24.7	no	6	1	49	0	11	n	n	y	y	y	y	y	n	n	n	n	n	y	y	n	y	n	n
CC15	CC15	pn	N/A	m1dd	Chisland Covert	Somerset	England	4	11	2019	autumn flux	ON REQUEST	Fagus sylvatica	alive	Woodland / Broadleaved / Semi-natural	A1.1.1	stem	8	2.22	W	decay	tear-out	N/A	27.3	24.7	no	6	1	49	0	11	n	n	y	y	y	y	y	n	n	n	n	n	y	y	n	y	n	n
CC16	CC16	pb	Plecotus auritus	o1s	Chisland Covert	Somerset	England	7	4	2019	spring flux	ON REQUEST	Acer campestre	alive	Woodland / Broadleaved / Semi-natural	A1.1.1	stem	6	3.29	N	decay	wound	N/A	17.3	11.6	no	71	3	11	0	3.5	n	n	y	y	y	n	n	n	n	n	n	n	y	n	n	n	y	n
CC16	CC16	pn	N/A	o1s	Chisland Covert	Somerset	England	4	5	2019	pregnancy	ON REQUEST	Acer campestre	alive	Woodland / Broadleaved / Semi-natural	A1.1.1	stem	6	3.29	N	decay	wound	N/A	17.3	11.6	no	71	3	11	0	3.5	n	n	y	y	y	n	n	n	n	n	n	n	y	n	n	n	n	n
CC16	CC16	pn	N/A	o1s	Chisland Covert	Somerset	England	5	6	2019	pregnancy	ON REQUEST	Acer campestre	alive	Woodland / Broadleaved / Semi-natural	A1.1.1	stem	6	3.29	N	decay	wound	N/A	17.3	11.6	no	71	3	11	0	3.5	n	n	y	y	n	n	n	n	y	y	y	n	y	n	n	n	n	n
CC16	CC16	pn	N/A	o1s	Chisland Covert	Somerset	England	10	7	2019	nursery	ON REQUEST	Acer campestre	alive	Woodland / Broadleaved / Semi-natural	A1.1.1	stem	6	3.29	N	decay	wound	N/A	17.3	11.6	no	71	3	11	0	3.5	n	n	n	y	y	n	n	n	n	n	n	n	y	n	n	n	n	n
CC16	CC16	pn	N/A	o1s	Chisland Covert	Somerset	England	1	8	2019	nursery	ON REQUEST	Acer campestre	alive	Woodland / Broadleaved / Semi-natural	A1.1.1	stem	6	3.29	N	decay	wound	N/A	17.3	11.6	no	71	3	11	0	3.5	n	n	n	y	y	n	n	n	n	n	n	n	y	n	n	n	n	n
CC16	CC16	pn	N/A	o1s	Chisland Covert	Somerset	England	10	9	2019	mating	ON REQUEST	Acer campestre	alive	Woodland / Broadleaved / Semi-natural	A1.1.1	stem	6	3.29	N	decay	wound	N/A	17.3	11.6	no	71	3	11	0	3.5	n	n	n	y	y	n	n	n	n	n	n	n	y	n	n	n	n	n
CC16	CC16	pn	N/A	o1s	Chisland Covert	Somerset	England	1	10	2019	mating	ON REQUEST	Acer campestre	alive	Woodland / Broadleaved / Semi-natural	A1.1.1	stem	6	3.29	N	decay	wound	N/A	17.3	11.6	no	71	3	11	0	3.5	n	n	y	n	y	y	n	n	n	n	n	n	y	n	n	n	n	n
CC16	CC16	pn	N/A	o1s	Chisland Covert	Somerset	England	4	11	2019	autumn flux	ON REQUEST	Acer campestre	alive	Woodland / Broadleaved / Semi-natural	A1.1.1	stem	6	3.29	N	decay	wound	N/A	17.3	11.6	no	71	3	11	0	3.5	n	n	y	n	y	y	n	n	n	n	n	n	y	n	n	n	n	n
CC17	CC17	pbd	Myotis daubentonii	o1s	Chisland Covert	Somerset	England	4	5	2019	pregnancy	ON REQUEST	Acer campestre	alive	Woodland / Broadleaved / Semi-natural	A1.1.1	stem	7	2.88	SW	decay	wound	N/A	22.4	19.2	no	21	3	17.5	4	5	y	n	y	n	y	y	y	n	n	n	n	n	y	n	n	y	n	n
CC17	CC17	pbd	Myotis daubentonii	o1s	Chisland Covert	Somerset	England	5	6	2019	pregnancy	ON REQUEST	Acer campestre	alive	Woodland / Broadleaved / Semi-natural	A1.1.1	stem	7	2.88	SW	decay	wound	N/A	22.4	19.2	no	21	3	17.5	4	5	y	n	y	n	y	y	y	n	n	n	n	n	y	n	n	y	n	n
CC17	CC17	pn	N/A	o1s	Chisland Covert	Somerset	England	10	7	2019	nursery	ON REQUEST	Acer campestre	alive	Woodland / Broadleaved / Semi-natural	A1.1.1	stem	7	2.88	SW	decay	wound	N/A	22.4	19.2	no	21	3	17.5	4	5	n	y	n	y	y	n	n	n	n	n	n	n	n	y	n	y	n	n
CC17	CC17	pn	N/A	o1s	Chisland Covert	Somerset	England	1	8	2019	nursery	ON REQUEST	Acer campestre	alive	Woodland / Broadleaved / Semi-natural	A1.1.1	stem	7	2.88	SW	decay	wound	N/A	22.4	19.2	no	21	3	17.5	4	5	n	y	n	y	y	n	n	n	n	n	n	n	n	y	n	y	n	n
CC17	CC17	pbd	Myotis daubentonii	o1s	Chisland Covert	Somerset	England	10	9	2019	mating	ON REQUEST	Acer campestre	alive	Woodland / Broadleaved / Semi-natural	A1.1.1	stem	7	2.88	SW	decay	wound	N/A	22.4	19.2	no	21	3	17.5	4	5	n	n	y	y	y	y	y	n	n	n	n	n	y	n	n	y	n	n
CC17	CC17	pb	Myotis daubentonii	o1s	Chisland Covert	Somerset	England	1	10	2019	mating	ON REQUEST	Acer campestre	alive	Woodland / Broadleaved / Semi-natural	A1.1.1	stem	7	2.88	SW	decay	wound	N/A	22.4	19.2	no	21	3	17.5	4	5	n	n	n	y	y	y	n	n	n	n	n	n	y	n	n	y	n	n
CC17	CC17	pn	N/A	o1s	Chisland Covert	Somerset	England	4	11	2019	autumn flux	ON REQUEST	Acer campestre	alive	Woodland / Broadleaved / Semi-natural	A1.1.1	stem	7	2.88	SW	decay	wound	N/A	22.4	19.2	no	21	3	17.5	4	5	n	n	n	y	y	y	n	n	n	n	n	n	y	n	n	y	n	n
CC18	CC18	pb	Plecotus auritus	o1s	Chisland Covert	Somerset	England	4	5	2019	pregnancy	ON REQUEST	Acer campestre	alive	Woodland / Broadleaved / Semi-natural	A1.1.1	stem	8	2.57	N	decay	wound	N/A	24.3	26	no	29	5.5	66	0	9	y	n	y	n	y	y	y	n	n	n	n	n	y	n	n	n	y	n
CC18	CC18	pd	unknown	o1s	Chisland Covert	Somerset	England	5	6	2019	pregnancy	ON REQUEST	Acer campestre	alive	Woodland / Broadleaved / Semi-natural	A1.1.1	stem	8	2.57	N	decay	wound	N/A	24.3	26	no	29	5.5	66	0	9	y	n	y	n	y	y	y	n	n	n	n	n	y	n	n	n	y	n
CC18	CC18	pn	N/A	o1s	Chisland Covert	Somerset	England	10	7	2019	nursery	ON REQUEST	Acer campestre	alive	Woodland / Broadleaved / Semi-natural	A1.1.1	stem	8	2.57	N	decay	wound	N/A	24.3	26	no	29	5.5	66	0	9	y	n	y	n	y	y	y	n	n	n	n	n	y	n	n	n	y	n
CC18	CC18	pn	N/A	o1s	Chisland Covert	Somerset	England	1	8	2019	nursery	ON REQUEST	Acer campestre	alive	Woodland / Broadleaved / Semi-natural	A1.1.1	stem	8	2.57	N	decay	wound	N/A	24.3	26	no	29	5.5	66	0	9	y	n	y	n	y	y	y	n	n	n	n	n	y	n	n	n	y	n
CC18	CC18	pd	unknown	o1s	Chisland Covert	Somerset	England	10	9	2019	mating	ON REQUEST	Acer campestre	alive	Woodland / Broadleaved / Semi-natural	A1.1.1	stem	8	2.57	N	decay	wound	N/A	24.3	26	no	29	5.5	66	0	9	y	n	y	n	y	y	y	n	n	n	n	n	y	n	n	n	y	n
CC18	CC18	pd	unknown	o1s	Chisland Covert	Somerset	England	1	10	2019	mating	ON REQUEST	Acer campestre	alive	Woodland / Broadleaved / Semi-natural	A1.1.1	stem	8	2.57	N	decay	wound	N/A	24.3	26	no	29	5.5	66	0	9	y	n	y	n	y	y	y	n	n	n	n	n	y	n	n	n	y	n
CC18	CC18	pn	N/A	o1s	Chisland Covert	Somerset	England	4	11	2019	autumn flux	ON REQUEST	Acer campestre	alive	Woodland / Broadleaved / Semi-natural	A1.1.1	stem	8	2.57	N	decay	wound	N/A	24.3	26	no	29	5.5	66	0	9	y	n	y	n	y	y	y	n	n	n	n	n	y	n	n	n	y	n
CC19	CC19	pb	Plecotus auritus	o1s	Chisland Covert	Somerset	England	1	10	2019	mating	ON REQUEST	Acer pseudoplatanus	alive	Woodland / Broadleaved / Semi-natural	A1.1.1	stem	6	0.57	WSW	decay	wound	N/A	7	7.8	no	35	2.5	26	13	2.5	y	n	y	n	y	y	y - orange	n	n	n	n	n	y	n	n	n	y	n
CC19	CC19	pn	N/A	o1s	Chisland Covert	Somerset	England	4	11	2019	autumn flux	ON REQUEST	Acer pseudoplatanus	alive	Woodland / Broadleaved / Semi-natural	A1.1.1	stem	6	0.57	WSW	decay	wound	N/A	7	7.8	no	35	2.5	26	13	2.5	n	y	n	n	y	n	n	n	n	n	n	n	n	y	n	n	y	n
CC20	CC20	pb	Plecotus auritus	o1s	Chisland Covert	Somerset	England	1	10	2019	mating	ON REQUEST	Acer campestre	alive	Woodland / Broadleaved / Semi-natural	A1.1.1	stem	9	1.96	SW	decay	knot-hole	N/A	23.7	21.1	no	8.5	9	40	12	8	n	n	y	y	y	y	y	n	n	n	n	n	y	n	n	n	y	n
CC20	CC20	pn	N/A	o1s	Chisland Covert	Somerset	England	4	11	2019	autumn flux	ON REQUEST	Acer campestre	alive	Woodland / Broadleaved / Semi-natural	A1.1.1	stem	9	1.96	SW	decay	knot-hole	N/A	23.7	21.1	no	8.5	9	40	12	8	n	n	y	y	y	y	n	n	n	n	n	n	y	n	n	n	y	n
CcS1	CcS1	n	N/A	N/A	Cleeve Park	Somerset	England	17	1	2015	winter	ON REQUEST	Cupressus macrocarpa	alive	Woodland / Broadleaved / Semi-natural	A1.1.1	limb	12.5	5.94	NE and SW	damage	hazard-beam	N/A	64.8	18	yes (opposite)	56	1.8	0	0	17	n	n	n	y	n	n	n	n	y	y	y	n	y	n	n	n	n	y
CcS2	CcS2	pb	Pipistrellus pipistrellus	o1s	Cleeve Park	Somerset	England	17	1	2015	winter	ON REQUEST	Cupressus macrocarpa	dead	Woodland / Broadleaved / Semi-natural	A1.1.1	limb	12	2.84	NE and SW	damage	hazard-beam	N/A	73	21.9	yes (opposite)	3.5	1	22	22	10	y	n	n	n	y	n	n	n	n	n	n	n	y	n	n	n	n	y
CH1	CH1	pb	Pipistrellus pipistrellus	o1s	Castle Howard	North Yorkshire	England	17	2	2014	winter	ON REQUEST	Fagus sylvatica	alive	Woodland / Broadleaved / Semi-natural	A1.1.1	stem	16	1	S	association	fluting	N/A	100	100	no	20	4	0	6	10	n	y	n	n	y	y	y	n	n	n	n	n	y	n	n	n	n	y
ChS1	ChS1	pbd	Nyctalus noctula	o1s	Combe Hill	Somerset	England	23	6	2014	pregnancy	ON REQUEST	Quercus robur	alive	Woodland / Broadleaved / Semi-natural	A1.1.1	stem	14	3.47	N	decay	woodpecker-hole	N/A	43.8	40.1	no	5.7	4.6	19.4	19.1	11	y	n	n	n	y	y	y	n	n	n	n	n	y	n	n	y	n	n
ChS1	ChS1	pbd	Nyctalus noctula	o1s	Combe Hill	Somerset	England	27	8	2017	nursery	ON REQUEST	Quercus robur	alive	Woodland / Broadleaved / Semi-natural	A1.1.1	stem	14	3.47	N	decay	woodpecker-hole	N/A	43.8	40.1	no	5.7	4.6	19.4	19.1	11	y	n	n	n	y	y	y	y	n	n	n	n	y	n	n	y	n	n
ChS1	ChS1	pbd	Nyctalus noctula	o1s	Combe Hill	Somerset	England	29	8	2017	nursery	ON REQUEST	Quercus robur	alive	Woodland / Broadleaved / Semi-natural	A1.1.1	stem	14	3.47	N	decay	woodpecker-hole	N/A	43.8	40.1	no	5.7	4.6	19.4	19.1	11	y	n	n	n	y	y	y	y	n	n	n	n	y	n	n	y	n	n
ChS1	ChS1	pd	Nyctalus noctula	o1s	Combe Hill	Somerset	England	31	8	2017	nursery	ON REQUEST	Quercus robur	alive	Woodland / Broadleaved / Semi-natural	A1.1.1	stem	14	3.47	N	decay	woodpecker-hole	N/A	43.8	40.1	no	5.7	4.6	19.4	19.1	11	y	n	n	n	y	y	y	y	n	n	n	n	y	n	n	y	n	n
ChS1	ChS1	pn	N/A	o1s	Combe Hill	Somerset	England	27	9	2017	mating	ON REQUEST	Quercus robur	alive	Woodland / Broadleaved / Semi-natural	A1.1.1	stem	14	3.47	N	decay	woodpecker-hole	N/A	43.8	40.1	no	5.7	4.6	19.4	19.1	11	y	n	n	n	y	y	y	y	n	n	n	n	y	n	n	y	n	n
ChSY1	ChSY1a	pb	Pipistrellus pipistrellus	o1s	Cannon Hall	South Yorkshire	England	29	12	2016	autumn flux	ON REQUEST	Castanea sativa	alive	Woodland / Mixed / Plantation	A1.3.2	stem	20	3.5	SW	damage	desiccation-fissure	N/A	175	150	no	350	2	15	0	2	n	n	n	y	y	n	n	n	n	n	n	n	y	n	n	n	n	y
ChSY1	ChSY1a	pb	Pipistrellus sp.	o1s	Cannon Hall	South Yorkshire	England	24	2	2018	winter	ON REQUEST	Castanea sativa	alive	Woodland / Mixed / Plantation	A1.3.2	stem	20	3.5	SW	damage	desiccation-fissure	N/A	175	150	no	350	2	15	0	2	n	n	n	y	y	n	n	n	n	n	n	n	y	n	n	n	n	y
ChSY1	ChSY1a	pn	N/A	o1s	Cannon Hall	South Yorkshire	England	30	3	2018	spring flux	ON REQUEST	Castanea sativa	alive	Woodland / Mixed / Plantation	A1.3.2	stem	20	3.5	SW	damage	desiccation-fissure	N/A	175	150	no	350	2	15	0	2	n	n	n	y	n	n	n	n	n	n	n	n	y	n	n	n	n	y
ChSY1	ChSY1a	pb	Pipistrellus pipistrellus	o1s	Cannon Hall	South Yorkshire	England	10	11	2019	autumn flux	ON REQUEST	Castanea sativa	alive	Woodland / Mixed / Plantation	A1.3.2	stem	20	5	SW	damage	desiccation-fissure	N/A	175	150	no	500	2	15	0	2	n	n	n	y	y	n	n	n	n	n	n	n	y	n	n	n	n	y
ChSY1	ChSY1b	pb	Pipistrellus pipistrellus	o1s	Cannon Hall	South Yorkshire	England	17	12	2016	autumn flux	ON REQUEST	Castanea sativa	alive	Woodland / Mixed / Plantation	A1.3.2	stem	20	3	SW	damage	desiccation-fissure	N/A	175	150	no	260	2.5	6	0	1.5	n	n	n	y	y	n	n	n	n	n	n	n	y	n	n	n	n	y
ChSY1	ChSY1b	pb	Pipistrellus pipistrellus	o1s	Cannon Hall	South Yorkshire	England	29	12	2016	autumn flux	ON REQUEST	Castanea sativa	alive	Woodland / Mixed / Plantation	A1.3.2	stem	20	3	SW	damage	desiccation-fissure	N/A	175	150	no	260	2.5	6	0	1.5	n	n	n	y	y	n	n	n	n	n	n	n	y	n	n	n	n	y
ChSY1	ChSY1b	pn	N/A	o1s	Cannon Hall	South Yorkshire	England	24	2	2018	winter	ON REQUEST	Castanea sativa	alive	Woodland / Mixed / Plantation	A1.3.2	stem	20	3	SW	damage	desiccation-fissure	N/A	175	150	no	260	2.5	6	0	1.5	n	n	n	y	n	n	n	n	n	y	n	n	y	n	n	n	n	y
ChSY1	ChSY1b	pn	N/A	o1s	Cannon Hall	South Yorkshire	England	30	3	2018	spring flux	ON REQUEST	Castanea sativa	alive	Woodland / Mixed / Plantation	A1.3.2	stem	20	3	SW	damage	desiccation-fissure	N/A	175	150	no	260	2.5	6	0	1.5	n	n	n	y	n	n	n	n	n	y	n	n	y	n	n	n	n	y
CnWM1	CnWM1	pb	Myotis nattereri	o1s	Cuckoo's Nook	West Midlands	England	1	12	2018	autumn flux	ON REQUEST	Quercus robur	alive	Woodland / Broadleaved / Semi-natural	A1.1.1	stem	25	1.35	SE	decay	wound	N/A	37.1	37.1	no	29	4	35	8	9	y	n	y	n	y	y	n	n	n	n	n	n	y	n	n	n	n	y
CO1	CO1	pbd	Nyctalus noctula	o1s	Conway Centre	Isle of Anglesey	Wales	1	6	2013	pregnancy	ON REQUEST	Quercus robur	alive	Improved grassland	B4	limb	9.5	6.8	NNE	decay	pruning-cut	N/A	99.6	49.9	no	4.5	5.5	21	0	21	n	y	y	n	y	y	y	n	n	n	n	n	y	y	n	y	n	n
CoS1	CoS1	pbdf	Myotis daubentonii	o1s	Colnbrook bypass	Slough	England	21	8	2018	nursery	ON REQUEST	Acer pseudoplatanus	alive	Woodland / Broadleaved / Semi-natural	A1.1.1	stem	9.1	3.5	NE	decay	wound	N/A	23	23	no	8	5	20	4	3	y	y	n	n	y	y	y	y	n	n	n	n	n	y	n	y	n	n
CpN1	CpN1	pb	Plecotus auritus	o1s	Clumber Park	Nottinghamshire	England	16	4	2016	spring flux	ON REQUEST	Taxus baccata	alive	Woodland / Mixed / Semi-natural	A1.3.1	stem	17	1.38	SW	association	fluting	N/A	54	54	no	11	2	5	0	2	y	n	n	n	y	n	n	n	n	n	n	n	y	n	n	n	n	y
CpN1	CpN1	pb	Plecotus auritus	o1s	Clumber Park	Nottinghamshire	England	22	5	2016	pregnancy	ON REQUEST	Taxus baccata	alive	Woodland / Mixed / Semi-natural	A1.3.1	stem	17	1.38	SW	association	fluting	N/A	54	54	no	11	2	5	0	2	y	n	n	n	y	n	n	n	n	n	n	n	y	n	n	n	n	y
CpN1	CpN1	pd	Plecotus auritus	o1s	Clumber Park	Nottinghamshire	England	10	12	2016	autumn flux	ON REQUEST	Taxus baccata	alive	Woodland / Mixed / Semi-natural	A1.3.1	stem	17	1.38	SW	association	fluting	N/A	54	54	no	11	2	5	0	2	y	n	n	n	y	n	n	n	n	n	n	n	y	n	n	n	n	y
CpN1	CpN1	pn	N/A	o1s	Clumber Park	Nottinghamshire	England	11	1	2017	winter	ON REQUEST	Taxus baccata	alive	Woodland / Mixed / Semi-natural	A1.3.1	stem	17	1.38	SW	association	fluting	N/A	54	54	no	11	2	5	0	2	y	n	n	n	y	n	n	n	n	n	n	n	y	n	n	n	n	y
CpN1	CpN1	pn	N/A	o1s	Clumber Park	Nottinghamshire	England	13	2	2017	winter	ON REQUEST	Taxus baccata	alive	Woodland / Mixed / Semi-natural	A1.3.1	stem	17	1.38	SW	association	fluting	N/A	54	54	no	11	2	5	0	2	y	n	n	n	y	n	n	n	n	n	n	n	y	n	n	n	n	y
CpN1	CpN1	pn	N/A	o1s	Clumber Park	Nottinghamshire	England	23	3	2017	Spring flux	ON REQUEST	Taxus baccata	alive	Woodland / Mixed / Semi-natural	A1.3.1	stem	17	1.38	SW	association	fluting	N/A	54	54	no	11	2	5	0	2	y	n	n	n	y	n	n	n	n	n	n	n	y	n	n	n	n	y
CpN1	CpN1	pn	N/A	o1s	Clumber Park	Nottinghamshire	England	15	4	2017	Spring flux	ON REQUEST	Taxus baccata	alive	Woodland / Mixed / Semi-natural	A1.3.1	stem	17	1.38	SW	association	fluting	N/A	54	54	no	11	2	5	0	2	y	n	n	n	y	n	n	n	n	n	n	n	y	n	n	n	n	y
CpN1	CpN1	pn	N/A	o1s	Clumber Park	Nottinghamshire	England	16	5	2017	Pregnancy	ON REQUEST	Taxus baccata	alive	Woodland / Mixed / Semi-natural	A1.3.1	stem	17	1.38	SW	association	fluting	N/A	54	54	no	11	2	5	0	2	y	n	n	n	y	n	n	n	n	n	n	n	y	n	n	n	n	y
CpN1	CpN1	pn	N/A	o1s	Clumber Park	Nottinghamshire	England	24	6	2017	Pregnancy	ON REQUEST	Taxus baccata	alive	Woodland / Mixed / Semi-natural	A1.3.1	stem	17	1.38	SW	association	fluting	N/A	54	54	no	11	2	5	0	2	y	n	n	n	y	n	n	n	n	n	n	n	y	n	n	n	n	y
CpN1	CpN1	pn	N/A	o1s	Clumber Park	Nottinghamshire	England	22	7	2017	Nursery	ON REQUEST	Taxus baccata	alive	Woodland / Mixed / Semi-natural	A1.3.1	stem	17	1.38	SW	association	fluting	N/A	54	54	no	11	2	5	0	2	y	n	n	n	y	n	n	n	n	n	n	n	y	n	n	n	n	y
CpN1	CpN1	pn	N/A	o1s	Clumber Park	Nottinghamshire	England	23	8	2017	Nursery	ON REQUEST	Taxus baccata	alive	Woodland / Mixed / Semi-natural	A1.3.1	stem	17	1.38	SW	association	fluting	N/A	54	54	no	11	2	5	0	2	y	n	n	n	y	n	n	n	n	n	n	n	y	n	n	n	n	y
CpN1	CpN1	pn	N/A	o1s	Clumber Park	Nottinghamshire	England	16	9	2017	Mating	ON REQUEST	Taxus baccata	alive	Woodland / Mixed / Semi-natural	A1.3.1	stem	17	1.38	SW	association	fluting	N/A	54	54	no	11	2	5	0	2	y	n	n	n	y	n	n	n	n	n	n	n	y	n	n	n	n	y
CpN1	CpN1	pn	N/A	o1s	Clumber Park	Nottinghamshire	England	20	10	2017	Mating	ON REQUEST	Taxus baccata	alive	Woodland / Mixed / Semi-natural	A1.3.1	stem	17	1.38	SW	association	fluting	N/A	54	54	no	11	2	5	0	2	y	n	n	n	y	n	n	n	n	n	n	n	y	n	n	n	n	y
CpN1	CpN1	pn	N/A	o1s	Clumber Park	Nottinghamshire	England	24	11	2017	Autumn flux	ON REQUEST	Taxus baccata	alive	Woodland / Mixed / Semi-natural	A1.3.1	stem	17	1.38	SW	association	fluting	N/A	54	54	no	11	2	5	0	2	y	n	n	n	y	n	n	n	n	n	n	n	y	n	n	n	n	y
CpN1	CpN1	pn	N/A	o1s	Clumber Park	Nottinghamshire	England	13	12	2017	Autumn flux	ON REQUEST	Taxus baccata	alive	Woodland / Mixed / Semi-natural	A1.3.1	stem	17	1.38	SW	association	fluting	N/A	54	54	no	11	2	5	0	2	y	n	n	n	y	n	n	n	n	n	n	n	y	n	n	n	n	y
CpN1	CpN1	pn	N/A	o1s	Clumber Park	Nottinghamshire	England	18	1	2018	Winter	ON REQUEST	Taxus baccata	alive	Woodland / Mixed / Semi-natural	A1.3.1	stem	17	1.38	SW	association	fluting	N/A	54	54	no	11	2	5	0	2	y	n	n	n	y	n	n	n	n	n	n	n	y	n	n	n	n	y
CpN1	CpN1	pn	N/A	o1s	Clumber Park	Nottinghamshire	England	16	2	2018	Winter	ON REQUEST	Taxus baccata	alive	Woodland / Mixed / Semi-natural	A1.3.1	stem	17	1.38	SW	association	fluting	N/A	54	54	no	11	2	5	0	2	y	n	n	n	y	n	n	n	n	n	n	n	y	n	n	n	n	y
CpN1	CpN1	pn	N/A	o1s	Clumber Park	Nottinghamshire	England	23	3	2018	Spring flux	ON REQUEST	Taxus baccata	alive	Woodland / Mixed / Semi-natural	A1.3.1	stem	17	1.38	SW	association	fluting	N/A	54	54	no	11	2	5	0	2	y	n	n	n	y	n	n	n	n	n	n	n	y	n	n	n	n	y
CpN1	CpN1	pn	N/A	o1s	Clumber Park	Nottinghamshire	England	15	4	2018	Spring flux	ON REQUEST	Taxus baccata	alive	Woodland / Mixed / Semi-natural	A1.3.1	stem	17	1.38	SW	association	fluting	N/A	54	54	no	11	2	5	0	2	y	n	n	n	y	n	n	n	n	n	n	n	y	n	n	n	n	y
CpN1	CpN1	pn	N/A	o1s	Clumber Park	Nottinghamshire	England	23	3	2019	spring flux	ON REQUEST	Taxus baccata	alive	Woodland / Mixed / Semi-natural	A1.3.1	stem	17	1.38	SW	association	fluting	N/A	54	54	no	11	2	5	0	2	y	n	n	n	y	n	n	n	n	n	n	n	y	n	n	n	n	y
CpN2	CpN2	pb	Pipistrellus pipistrellus	o1s	Clumber Park	Nottinghamshire	England	9	7	2016	nursery	ON REQUEST	Taxus baccata	alive	Woodland / Mixed / Semi-natural	A1.3.1	stem	20	1.75	W	association	fluting	N/A	55	53	no	8	1.5	6	0	2	y	n	n	n	y	n	n	n	n	n	n	n	y	n	n	n	n	y
CpN2	CpN2	pn	N/A	o1s	Clumber Park	Nottinghamshire	England	10	12	2016	autumn flux	ON REQUEST	Taxus baccata	alive	Woodland / Mixed / Semi-natural	A1.3.1	stem	20	1.75	W	association	fluting	N/A	55	53	no	8	1.5	6	0	2	y	n	n	n	y	n	n	n	n	n	n	n	y	n	n	n	n	y
CpN2	CpN2	pn	N/A	o1s	Clumber Park	Nottinghamshire	England	11	1	2017	winter	ON REQUEST	Taxus baccata	alive	Woodland / Mixed / Semi-natural	A1.3.1	stem	20	1.75	W	association	fluting	N/A	55	53	no	8	1.5	6	0	2	y	n	n	n	y	n	n	n	n	n	n	n	y	n	n	n	n	y
CpN2	CpN2	pn	N/A	o1s	Clumber Park	Nottinghamshire	England	13	2	2017	winter	ON REQUEST	Taxus baccata	alive	Woodland / Mixed / Semi-natural	A1.3.1	stem	20	1.75	W	association	fluting	N/A	55	53	no	8	1.5	6	0	2	y	n	n	n	y	n	n	n	n	n	n	n	y	n	n	n	n	y
CpN2	CpN2a	pb	Plecotus auritus	o1s	Clumber Park	Nottinghamshire	England	16	5	2017	Pregnancy	ON REQUEST	Taxus baccata	alive	Woodland / Mixed / Semi-natural	A1.3.1	stem	20	2.9	SW	association	fluting	N/A	55	53	no	8	2	10	0	3	y	n	n	n	y	n	n	n	n	n	n	n	y	n	n	n	n	y
CpN2	CpN2a	pn	N/A	o1s	Clumber Park	Nottinghamshire	England	24	6	2017	Pregnancy	ON REQUEST	Taxus baccata	alive	Woodland / Mixed / Semi-natural	A1.3.1	stem	20	2.9	SW	association	fluting	N/A	55	53	no	8	2	10	0	3	y	n	n	n	y	n	n	n	n	n	n	n	y	n	n	n	n	y
CpN2	CpN2a	pn	N/A	o1s	Clumber Park	Nottinghamshire	England	22	7	2017	Nursery	ON REQUEST	Taxus baccata	alive	Woodland / Mixed / Semi-natural	A1.3.1	stem	20	2.9	SW	association	fluting	N/A	55	53	no	8	2	10	0	3	y	n	n	n	y	n	n	n	n	n	n	n	y	n	n	n	n	y
CpN2	CpN2a	pn	N/A	o1s	Clumber Park	Nottinghamshire	England	23	8	2017	Nursery	ON REQUEST	Taxus baccata	alive	Woodland / Mixed / Semi-natural	A1.3.1	stem	20	2.9	SW	association	fluting	N/A	55	53	no	8	2	10	0	3	y	n	n	n	y	n	n	n	n	n	n	n	y	n	n	n	n	y
CpN2	CpN2a	pn	N/A	o1s	Clumber Park	Nottinghamshire	England	16	9	2017	Mating	ON REQUEST	Taxus baccata	alive	Woodland / Mixed / Semi-natural	A1.3.1	stem	20	2.9	SW	association	fluting	N/A	55	53	no	8	2	10	0	3	y	n	n	n	y	n	n	n	n	n	n	n	y	n	n	n	n	y
CpN2	CpN2a	pn	N/A	o1s	Clumber Park	Nottinghamshire	England	20	10	2017	Mating	ON REQUEST	Taxus baccata	alive	Woodland / Mixed / Semi-natural	A1.3.1	stem	20	2.9	SW	association	fluting	N/A	55	53	no	8	2	10	0	3	y	n	n	n	y	n	n	n	n	n	n	n	y	n	n	n	n	y
CpN2	CpN2a	pn	N/A	o1s	Clumber Park	Nottinghamshire	England	24	11	2017	Autumn flux	ON REQUEST	Taxus baccata	alive	Woodland / Mixed / Semi-natural	A1.3.1	stem	20	2.9	SW	association	fluting	N/A	55	53	N/A	8	2	10	0	3	y	n	n	n	y	n	n	n	n	n	n	n	y	n	n	n	n	y
CpN2	CpN2a	pn	N/A	o1s	Clumber Park	Nottinghamshire	England	13	12	2017	Autumn flux	ON REQUEST	Taxus baccata	alive	Woodland / Mixed / Semi-natural	A1.3.1	stem	20	2.9	SW	association	fluting	N/A	55	53	N/A	8	2	10	0	3	y	n	n	n	y	n	n	n	n	n	n	n	y	n	n	n	n	y
CpN2	CpN2a	pn	N/A	o1s	Clumber Park	Nottinghamshire	England	18	1	2018	Winter	ON REQUEST	Taxus baccata	alive	Woodland / Mixed / Semi-natural	A1.3.1	stem	20	2.9	SW	association	fluting	N/A	55	53	N/A	8	2	10	0	3	y	n	n	n	y	n	n	n	n	n	n	n	y	n	n	n	n	y
CpN2	CpN2a	pn	N/A	o1s	Clumber Park	Nottinghamshire	England	16	2	2018	Winter	ON REQUEST	Taxus baccata	alive	Woodland / Mixed / Semi-natural	A1.3.1	stem	20	2.9	SW	association	fluting	N/A	55	53	N/A	8	2	10	0	3	y	n	n	n	y	n	n	n	n	n	n	n	y	n	n	n	n	y
CpN2	CpN2a	pn	N/A	o1s	Clumber Park	Nottinghamshire	England	23	3	2018	Spring flux	ON REQUEST	Taxus baccata	alive	Woodland / Mixed / Semi-natural	A1.3.1	stem	20	2.9	SW	association	fluting	N/A	55	53	N/A	8	2	10	0	3	y	n	n	n	y	n	n	n	n	n	n	n	y	n	n	n	n	y
CpN2	CpN2a	pn	N/A	o1s	Clumber Park	Nottinghamshire	England	15	5	2018	pregnancy	ON REQUEST	Taxus baccata	alive	Woodland / Mixed / Semi-natural	A1.3.1	stem	20	2.9	SW	association	fluting	N/A	55	53	N/A	8	2	10	0	3	y	n	n	n	y	n	n	n	n	n	n	n	y	n	n	n	n	y
CpN2	CpN2a	pn	N/A	o1s	Clumber Park	Nottinghamshire	England	23	3	2019	spring flux	ON REQUEST	Taxus baccata	alive	Woodland / Mixed / Semi-natural	A1.3.1	stem	20	2.9	SW	association	fluting	N/A	55	53	no	8	2	10	0	3	y	n	n	n	y	n	n	n	n	n	n	n	y	n	n	n	n	y
CpN2	CpN2b	pb	Plecotus auritus	o1s	Clumber Park	Nottinghamshire	England	15	4	2017	Spring flux	ON REQUEST	Taxus baccata	alive	Woodland / Mixed / Semi-natural	A1.3.1	stem	20	2.5	E	association	fluting	N/A	55	51	no	15	3	2	0	3	y	n	n	n	y	n	n	n	n	n	n	n	y	n	n	n	n	y
CpN2	CpN2b	pn	N/A	o1s	Clumber Park	Nottinghamshire	England	16	5	2017	Pregnancy	ON REQUEST	Taxus baccata	alive	Woodland / Mixed / Semi-natural	A1.3.1	stem	20	2.5	E	association	fluting	N/A	55	51	no	15	3	2	0	3	y	n	n	n	y	n	n	n	n	n	n	n	y	n	n	n	n	y
CpN2	CpN2b	pn	N/A	o1s	Clumber Park	Nottinghamshire	England	24	6	2017	Pregnancy	ON REQUEST	Taxus baccata	alive	Woodland / Mixed / Semi-natural	A1.3.1	stem	20	2.5	E	association	fluting	N/A	55	51	no	15	3	2	0	3	y	n	n	n	y	n	n	n	n	n	n	n	y	n	n	n	n	y
CpN2	CpN2b	pn	N/A	o1s	Clumber Park	Nottinghamshire	England	22	7	2017	Nursery	ON REQUEST	Taxus baccata	alive	Woodland / Mixed / Semi-natural	A1.3.1	stem	20	2.5	E	association	fluting	N/A	55	51	no	15	3	2	0	3	y	n	n	n	y	n	n	n	n	n	n	n	y	n	n	n	n	y
CpN2	CpN2b	pn	N/A	o1s	Clumber Park	Nottinghamshire	England	23	8	2017	Nursery	ON REQUEST	Taxus baccata	alive	Woodland / Mixed / Semi-natural	A1.3.1	stem	20	2.5	E	association	fluting	N/A	55	51	no	15	3	2	0	3	y	n	n	n	y	n	n	n	n	n	n	n	y	n	n	n	n	y
CpN2	CpN2b	pn	N/A	o1s	Clumber Park	Nottinghamshire	England	16	9	2017	Mating	ON REQUEST	Taxus baccata	alive	Woodland / Mixed / Semi-natural	A1.3.1	stem	20	2.5	E	association	fluting	N/A	55	51	no	15	3	2	0	3	y	n	n	n	y	n	n	n	n	n	n	n	y	n	n	n	n	y
CpN2	CpN2b	pn	N/A	o1s	Clumber Park	Nottinghamshire	England	20	10	2017	Mating	ON REQUEST	Taxus baccata	alive	Woodland / Mixed / Semi-natural	A1.3.1	stem	20	2.5	E	association	fluting	N/A	55	51	no	15	3	2	0	3	y	n	n	n	y	n	n	n	n	n	n	n	y	n	n	n	n	y
CpN2	CpN2b	pn	N/A	o1s	Clumber Park	Nottinghamshire	England	24	11	2017	Autumn flux	ON REQUEST	Taxus baccata	alive	Woodland / Mixed / Semi-natural	A1.3.1	stem	20	2.5	E	association	fluting	N/A	55	51	N/A	15	3	2	0	3	y	n	n	n	y	n	n	n	n	n	n	n	y	n	n	n	n	n
CpN2	CpN2b	pn	N/A	o1s	Clumber Park	Nottinghamshire	England	13	12	2017	Autumn flux	ON REQUEST	Taxus baccata	alive	Woodland / Mixed / Semi-natural	A1.3.1	stem	20	2.5	E	association	fluting	N/A	55	51	N/A	15	3	2	0	3	y	n	n	n	y	n	n	n	n	n	n	n	y	n	n	n	n	n
CpN2	CpN2b	pn	N/A	o1s	Clumber Park	Nottinghamshire	England	18	1	2018	Winter	ON REQUEST	Taxus baccata	alive	Woodland / Mixed / Semi-natural	A1.3.1	stem	20	2.5	E	association	fluting	N/A	55	51	N/A	15	3	2	0	3	y	n	n	n	y	n	n	n	n	n	n	n	y	n	n	n	n	n
CpN2	CpN2b	pb	Plecotus auritus	o1s	Clumber Park	Nottinghamshire	England	16	2	2018	Winter	ON REQUEST	Taxus baccata	alive	Woodland / Mixed / Semi-natural	A1.3.1	stem	20	2.5	E	association	fluting	N/A	55	51	N/A	15	3	2	0	3	y	n	n	n	y	n	n	n	n	n	n	n	y	n	n	n	n	n
CpN2	CpN2b	pb	Plecotus auritus	o1s	Clumber Park	Nottinghamshire	England	23	3	2018	Spring flux	ON REQUEST	Taxus baccata	alive	Woodland / Mixed / Semi-natural	A1.3.1	stem	20	2.5	E	association	fluting	N/A	55	51	N/A	15	3	2	0	3	y	n	n	n	y	n	n	n	n	n	n	n	y	n	n	n	n	n
CpN2	CpN2b	pn	N/A	o1s	Clumber Park	Nottinghamshire	England	15	4	2018	Spring flux	ON REQUEST	Taxus baccata	alive	Woodland / Mixed / Semi-natural	A1.3.1	stem	20	2.5	E	association	fluting	N/A	55	51	N/A	15	3	2	0	3	y	n	n	n	y	n	n	n	n	n	n	n	y	n	n	n	n	n
CpN2	CpN2b	pn	N/A	o1s	Clumber Park	Nottinghamshire	England	23	3	2019	spring flux	ON REQUEST	Taxus baccata	alive	Woodland / Mixed / Semi-natural	A1.3.1	stem	20	2.5	E	association	fluting	N/A	55	51	no	15	3	2	0	3	y	n	n	n	y	n	n	n	n	n	n	n	y	n	n	n	n	n
CpN2	CpN2c	pn	N/A	o1s	Clumber Park	Nottinghamshire	England	25	3	2017	Spring flux	ON REQUEST	Taxus baccata	alive	Woodland / Mixed / Semi-natural	A1.3.1	stem	20	1.75	W	association	fluting	N/A	55	53	no	8	1.5	6	0	2	y	n	n	n	y	n	n	n	n	n	n	n	y	n	n	n	n	y
CpN2	CpN2c	pn	N/A	o1s	Clumber Park	Nottinghamshire	England	15	4	2017	Spring flux	ON REQUEST	Taxus baccata	alive	Woodland / Mixed / Semi-natural	A1.3.1	stem	20	1.75	W	association	fluting	N/A	55	53	no	8	1.5	6	0	2	y	n	n	n	y	n	n	n	n	n	n	n	y	n	n	n	n	y
CpN2	CpN2c	pn	N/A	o1s	Clumber Park	Nottinghamshire	England	16	5	2017	Pregnancy	ON REQUEST	Taxus baccata	alive	Woodland / Mixed / Semi-natural	A1.3.1	stem	20	1.75	W	association	fluting	N/A	55	53	no	8	1.5	6	0	2	y	n	n	n	y	n	n	n	n	n	n	n	y	n	n	n	n	y
CpN2	CpN2c	pn	N/A	o1s	Clumber Park	Nottinghamshire	England	24	6	2017	Pregnancy	ON REQUEST	Taxus baccata	alive	Woodland / Mixed / Semi-natural	A1.3.1	stem	20	1.75	W	association	fluting	N/A	55	53	no	8	1.5	6	0	2	y	n	n	n	y	n	n	n	n	n	n	n	y	n	n	n	n	y
CpN2	CpN2c	pn	N/A	o1s	Clumber Park	Nottinghamshire	England	22	7	2017	Nursery	ON REQUEST	Taxus baccata	alive	Woodland / Mixed / Semi-natural	A1.3.1	stem	20	1.75	W	association	fluting	N/A	55	53	no	8	1.5	6	0	2	y	n	n	n	y	n	n	n	n	n	n	n	y	n	n	n	n	y
CpN2	CpN2c	pn	N/A	o1s	Clumber Park	Nottinghamshire	England	23	8	2017	Nursery	ON REQUEST	Taxus baccata	alive	Woodland / Mixed / Semi-natural	A1.3.1	stem	20	1.75	W	association	fluting	N/A	55	53	no	8	1.5	6	0	2	y	n	n	n	y	n	n	n	n	n	n	n	y	n	n	n	n	y
CpN2	CpN2c	pn	N/A	o1s	Clumber Park	Nottinghamshire	England	16	9	2017	Mating	ON REQUEST	Taxus baccata	alive	Woodland / Mixed / Semi-natural	A1.3.1	stem	20	1.75	W	association	fluting	N/A	55	53	no	8	1.5	6	0	2	y	n	n	n	y	n	n	n	n	n	n	n	y	n	n	n	n	y
CpN2	CpN2c	pn	N/A	o1s	Clumber Park	Nottinghamshire	England	20	10	2017	Mating	ON REQUEST	Taxus baccata	alive	Woodland / Mixed / Semi-natural	A1.3.1	stem	20	1.75	W	association	fluting	N/A	55	53	no	8	1.5	6	0	2	y	n	n	n	y	n	n	n	n	n	n	n	y	n	n	n	n	y
CpN2	CpN2c	pn	N/A	o1s	Clumber Park	Nottinghamshire	England	24	11	2017	Autumn flux	ON REQUEST	Taxus baccata	alive	Woodland / Mixed / Semi-natural	A1.3.1	stem	20	1.75	W	association	fluting	N/A	55	53	N/A	8	1.5	6	0	2	y	n	n	n	y	n	n	n	n	n	n	n	y	n	n	n	n	y
CpN2	CpN2c	pn	N/A	o1s	Clumber Park	Nottinghamshire	England	13	12	2017	Autumn flux	ON REQUEST	Taxus baccata	alive	Woodland / Mixed / Semi-natural	A1.3.1	stem	20	1.75	W	association	fluting	N/A	55	53	N/A	8	1.5	6	0	2	y	n	n	n	y	n	n	n	n	n	n	n	y	n	n	n	n	y
CpN2	CpN2c	pn	N/A	o1s	Clumber Park	Nottinghamshire	England	18	1	2018	Winter	ON REQUEST	Taxus baccata	alive	Woodland / Mixed / Semi-natural	A1.3.1	stem	20	1.75	W	association	fluting	N/A	55	53	N/A	8	1.5	6	0	2	y	n	n	n	y	n	n	n	n	n	n	n	y	n	n	n	n	y
CpN2	CpN2c	pn	N/A	o1s	Clumber Park	Nottinghamshire	England	16	2	2018	Winter	ON REQUEST	Taxus baccata	alive	Woodland / Mixed / Semi-natural	A1.3.1	stem	20	1.75	W	association	fluting	N/A	55	53	N/A	8	1.5	6	0	2	y	n	n	n	y	n	n	n	n	n	n	n	y	n	n	n	n	y
CpN2	CpN2c	pb	Pipistrellus pipistrellus	o1s	Clumber Park	Nottinghamshire	England	23	3	2018	Spring flux	ON REQUEST	Taxus baccata	alive	Woodland / Mixed / Semi-natural	A1.3.1	stem	20	1.75	W	association	fluting	N/A	55	53	N/A	8	1.5	6	0	2	y	n	n	n	y	n	n	n	n	n	n	n	y	n	n	n	n	y
CpN2	CpN2c	pn	N/A	o1s	Clumber Park	Nottinghamshire	England	15	4	2018	Spring flux	ON REQUEST	Taxus baccata	alive	Woodland / Mixed / Semi-natural	A1.3.1	stem	20	1.75	W	association	fluting	N/A	55	53	N/A	8	1.5	6	0	2	y	n	n	n	y	n	n	n	n	n	n	n	y	n	n	n	n	y
CpN2	CpN2c	pn	N/A	o1s	Clumber Park	Nottinghamshire	England	23	3	2019	spring flux	ON REQUEST	Taxus baccata	alive	Woodland / Mixed / Semi-natural	A1.3.1	stem	20	1.75	W	association	fluting	N/A	55	53	no	8	1.5	6	0	2	y	n	n	n	y	n	n	n	n	n	n	n	y	n	n	n	n	y
CpN3	CpN3	pb	Plecotus auritus	o1s	Clumber Park	Nottinghamshire	England	16	3	2016	spring flux	ON REQUEST	Taxus baccata	alive	Woodland / Mixed / Semi-natural	A1.3.1	stem	20	1.6	NW	decay	compression-fork	N/A	47	47	no	45	3.5	35	0	3.5	y	n	n	n	y	n	n	n	n	n	n	n	y	n	n	n	n	y
CpN3	CpN3	pn	N/A	o1s	Clumber Park	Nottinghamshire	England	10	12	2016	autumn flux	ON REQUEST	Taxus baccata	alive	Woodland / Mixed / Semi-natural	A1.3.1	stem	20	1.6	NW	decay	compression-fork	N/A	47	47	no	45	3.5	35	0	3.5	y	n	n	n	y	n	n	n	n	n	n	n	y	n	n	n	n	y
CpN3	CpN3	pn	N/A	o1s	Clumber Park	Nottinghamshire	England	11	1	2017	winter	ON REQUEST	Taxus baccata	alive	Woodland / Mixed / Semi-natural	A1.3.1	stem	20	1.6	NW	decay	compression-fork	N/A	47	47	no	45	3.5	35	0	3.5	y	n	n	n	y	n	n	n	n	n	n	n	y	n	n	n	n	y
CpN3	CpN3	pn	N/A	o1s	Clumber Park	Nottinghamshire	England	13	2	2017	winter	ON REQUEST	Taxus baccata	alive	Woodland / Mixed / Semi-natural	A1.3.1	stem	20	1.6	NW	decay	compression-fork	N/A	47	47	no	45	3.5	35	0	3.5	y	n	n	n	y	n	n	n	n	n	n	n	n	n	y	n	n	y
CpN3	CpN3	pn	N/A	o1s	Clumber Park	Nottinghamshire	England	25	3	2017	Spring flux	ON REQUEST	Taxus baccata	alive	Woodland / Mixed / Semi-natural	A1.3.1	stem	20	1.6	NW	decay	compression-fork	N/A	47	47	no	45	3.5	35	0	3.5	y	n	n	n	y	n	n	n	n	n	n	n	y	n	n	n	n	y
CpN3	CpN3	pn	N/A	o1s	Clumber Park	Nottinghamshire	England	15	4	2017	Spring flux	ON REQUEST	Taxus baccata	alive	Woodland / Mixed / Semi-natural	A1.3.1	stem	20	1.6	NW	decay	compression-fork	N/A	47	47	no	45	3.5	35	0	3.5	y	n	n	n	y	n	n	n	n	n	n	n	y	n	n	n	n	y
CpN3	CpN3	pn	N/A	o1s	Clumber Park	Nottinghamshire	England	16	5	2017	Pregnancy	ON REQUEST	Taxus baccata	alive	Woodland / Mixed / Semi-natural	A1.3.1	stem	20	1.6	NW	decay	compression-fork	N/A	47	47	no	45	3.5	35	0	3.5	y	n	n	n	y	n	n	n	n	n	n	n	y	n	n	n	n	y
CpN3	CpN3	pn	N/A	o1s	Clumber Park	Nottinghamshire	England	24	6	2017	Pregnancy	ON REQUEST	Taxus baccata	alive	Woodland / Mixed / Semi-natural	A1.3.1	stem	20	1.6	NW	decay	compression-fork	N/A	47	47	no	45	3.5	35	0	3.5	y	n	n	n	y	n	n	n	n	n	n	n	y	n	n	n	n	y
CpN3	CpN3	pn	N/A	o1s	Clumber Park	Nottinghamshire	England	22	7	2017	Nursery	ON REQUEST	Taxus baccata	alive	Woodland / Mixed / Semi-natural	A1.3.1	stem	20	1.6	NW	decay	compression-fork	N/A	47	47	no	45	3.5	35	0	3.5	y	n	n	n	y	n	n	n	n	n	n	n	n	y	n	n	n	y
CpN3	CpN3	pn	N/A	o1s	Clumber Park	Nottinghamshire	England	23	8	2017	Nursery	ON REQUEST	Taxus baccata	alive	Woodland / Mixed / Semi-natural	A1.3.1	stem	20	1.6	NW	decay	compression-fork	N/A	47	47	no	45	3.5	35	0	3.5	y	n	n	n	y	n	n	n	n	n	n	n	n	y	n	n	n	y
CpN3	CpN3	pn	N/A	o1s	Clumber Park	Nottinghamshire	England	16	9	2017	Mating	ON REQUEST	Taxus baccata	alive	Woodland / Mixed / Semi-natural	A1.3.1	stem	20	1.6	NW	decay	compression-fork	N/A	47	47	no	45	3.5	35	0	3.5	y	n	n	n	y	n	n	n	n	n	n	n	y	n	n	n	n	y
CpN3	CpN3	pn	N/A	o1s	Clumber Park	Nottinghamshire	England	20	10	2017	Mating	ON REQUEST	Taxus baccata	alive	Woodland / Mixed / Semi-natural	A1.3.1	stem	20	1.6	NW	decay	compression-fork	N/A	47	47	no	45	3.5	35	0	3.5	y	n	n	n	y	n	n	n	n	n	n	n	n	n	y	n	n	y
CpN3	CpN3	pb	Plecotus auritus	o1s	Clumber Park	Nottinghamshire	England	24	11	2017	Autumn flux	ON REQUEST	Taxus baccata	alive	Woodland / Mixed / Semi-natural	A1.3.1	stem	20	1.6	NW	damage	weld	N/A	47	47	N/A	45	3.5	35	0	3.5	y	n	n	n	y	n	n	n	n	n	n	n	y	n	n	n	n	y
CpN3	CpN3	pn	N/A	o1s	Clumber Park	Nottinghamshire	England	13	12	2017	Autumn flux	ON REQUEST	Taxus baccata	alive	Woodland / Mixed / Semi-natural	A1.3.1	stem	20	1.6	NW	damage	weld	N/A	47	47	N/A	45	3.5	35	0	3.5	y	n	n	n	y	n	n	n	n	n	n	n	n	y	n	n	n	y
CpN3	CpN3	pn	N/A	o1s	Clumber Park	Nottinghamshire	England	18	1	2018	Winter	ON REQUEST	Taxus baccata	alive	Woodland / Mixed / Semi-natural	A1.3.1	stem	20	1.6	NW	damage	weld	N/A	47	47	N/A	45	3.5	35	0	3.5	y	n	n	n	y	n	n	n	n	n	n	n	n	y	n	n	n	y
CpN3	CpN3	pb	Plecotus auritus	o1s	Clumber Park	Nottinghamshire	England	16	2	2018	Winter	ON REQUEST	Taxus baccata	alive	Woodland / Mixed / Semi-natural	A1.3.1	stem	20	1.6	NW	damage	weld	N/A	47	47	N/A	45	3.5	35	0	3.5	y	n	n	n	y	n	n	n	n	n	n	n	n	y	n	n	n	y
CpN3	CpN3	pn	N/A	o1s	Clumber Park	Nottinghamshire	England	23	3	2018	Spring flux	ON REQUEST	Taxus baccata	alive	Woodland / Mixed / Semi-natural	A1.3.1	stem	20	1.6	NW	damage	weld	N/A	47	47	N/A	45	3.5	35	0	3.5	y	n	n	n	y	n	n	n	n	n	n	n	n	y	n	n	n	y
CpN3	CpN3	pn	N/A	o1s	Clumber Park	Nottinghamshire	England	15	4	2018	Spring flux	ON REQUEST	Taxus baccata	alive	Woodland / Mixed / Semi-natural	A1.3.1	stem	20	1.6	NW	damage	weld	N/A	47	47	N/A	45	3.5	35	0	3.5	y	n	n	n	y	n	n	n	n	n	n	n	n	y	n	n	n	y
CpN3	CpN3	pn	N/A	o1s	Clumber Park	Nottinghamshire	England	23	3	2019	spring flux	ON REQUEST	Taxus baccata	alive	Woodland / Mixed / Semi-natural	A1.3.1	stem	20	1.6	NW	damage	weld	N/A	47	47	no	45	3.5	35	0	3.5	y	n	n	n	y	n	n	n	n	n	n	n	y	n	n	n	n	y
CpN4	CpN4	pb	Plecotus auritus	o1s	Clumber Park	Nottinghamshire	England	16	4	2016	spring flux	ON REQUEST	Taxus baccata	alive	Woodland / Mixed / Semi-natural	A1.3.1	stem	18	1.57	NE	association	fluting	N/A	55	55	no	8	1	22	0	2.5	y	n	n	n	y	n	n	n	n	n	n	n	y	n	n	n	n	n
CpN4	CpN4	pb	Plecotus auritus	o1s	Clumber Park	Nottinghamshire	England	22	5	2016	pregnancy	ON REQUEST	Taxus baccata	alive	Woodland / Mixed / Semi-natural	A1.3.1	stem	18	1.57	NE	association	fluting	N/A	55	55	no	8	1	22	0	2.5	y	n	n	n	y	n	n	n	n	n	n	n	y	n	n	n	n	n
CpN4	CpN4	pn	N/A	o1s	Clumber Park	Nottinghamshire	England	10	12	2016	autumn flux	ON REQUEST	Taxus baccata	alive	Woodland / Mixed / Semi-natural	A1.3.1	stem	18	1.57	NE	association	fluting	N/A	55	55	no	8	1	22	0	2.5	y	n	n	n	y	n	n	n	n	n	n	n	y	n	n	n	n	n
CpN4	CpN4	pn	N/A	o1s	Clumber Park	Nottinghamshire	England	11	1	2017	winter	ON REQUEST	Taxus baccata	alive	Woodland / Mixed / Semi-natural	A1.3.1	stem	18	1.57	NE	association	fluting	N/A	55	55	no	8	1	22	0	2.5	y	n	n	n	y	n	n	n	n	n	n	n	y	n	n	n	n	n
CpN4	CpN4	pn	N/A	o1s	Clumber Park	Nottinghamshire	England	13	2	2017	winter	ON REQUEST	Taxus baccata	alive	Woodland / Mixed / Semi-natural	A1.3.1	stem	18	1.57	NE	association	fluting	N/A	55	55	no	8	1	22	0	2.5	y	n	n	n	y	n	n	n	n	n	n	n	y	n	n	n	n	n
CpN4	CpN4	pn	N/A	o1s	Clumber Park	Nottinghamshire	England	25	3	2017	Spring flux	ON REQUEST	Taxus baccata	alive	Woodland / Mixed / Semi-natural	A1.3.1	stem	18	1.57	NE	association	fluting	N/A	55	55	no	8	1	22	0	2.5	y	n	n	n	y	n	n	n	n	n	n	n	y	n	n	n	n	n
CpN4	CpN4	pn	N/A	o1s	Clumber Park	Nottinghamshire	England	15	4	2017	Spring flux	ON REQUEST	Taxus baccata	alive	Woodland / Mixed / Semi-natural	A1.3.1	stem	18	1.57	NE	association	fluting	N/A	55	55	no	8	1	22	0	2.5	y	n	n	n	y	n	n	n	n	n	n	n	y	n	n	n	n	n
CpN4	CpN4	pn	N/A	o1s	Clumber Park	Nottinghamshire	England	16	5	2017	Pregnancy	ON REQUEST	Taxus baccata	alive	Woodland / Mixed / Semi-natural	A1.3.1	stem	18	1.57	NE	association	fluting	N/A	55	55	no	8	1	22	0	2.5	y	n	n	n	y	n	n	n	n	n	n	n	y	n	n	n	n	n
CpN4	CpN4	pn	N/A	o1s	Clumber Park	Nottinghamshire	England	24	6	2017	Pregnancy	ON REQUEST	Taxus baccata	alive	Woodland / Mixed / Semi-natural	A1.3.1	stem	18	1.57	NE	association	fluting	N/A	55	55	no	8	1	22	0	2.5	y	n	n	n	y	n	n	n	n	n	n	n	y	n	n	n	n	n
CpN4	CpN4	pn	N/A	o1s	Clumber Park	Nottinghamshire	England	22	7	2017	Nursery	ON REQUEST	Taxus baccata	alive	Woodland / Mixed / Semi-natural	A1.3.1	stem	18	1.57	NE	association	fluting	N/A	55	55	no	8	1	22	0	2.5	y	n	n	n	y	n	n	n	n	n	n	n	y	n	n	n	n	n
CpN4	CpN4	pn	N/A	o1s	Clumber Park	Nottinghamshire	England	23	8	2017	Nursery	ON REQUEST	Taxus baccata	alive	Woodland / Mixed / Semi-natural	A1.3.1	stem	18	1.57	NE	association	fluting	N/A	55	55	no	8	1	22	0	2.5	y	n	n	n	y	n	n	n	n	n	n	n	y	n	n	n	n	n
CpN4	CpN4	pn	N/A	o1s	Clumber Park	Nottinghamshire	England	16	9	2017	Mating	ON REQUEST	Taxus baccata	alive	Woodland / Mixed / Semi-natural	A1.3.1	stem	18	1.57	NE	association	fluting	N/A	55	55	no	8	1	22	0	2.5	y	n	n	n	y	n	n	n	n	n	n	n	y	n	n	n	n	n
CpN4	CpN4	pn	N/A	o1s	Clumber Park	Nottinghamshire	England	20	10	2017	Mating	ON REQUEST	Taxus baccata	alive	Woodland / Mixed / Semi-natural	A1.3.1	stem	18	1.57	NE	association	fluting	N/A	55	55	no	8	1	22	0	2.5	y	n	n	n	y	n	n	n	n	n	n	n	n	n	y	n	n	n
CpN4	CpN4	pn	N/A	o1s	Clumber Park	Nottinghamshire	England	24	11	2017	Autumn flux	ON REQUEST	Taxus baccata	alive	Woodland / Mixed / Semi-natural	A1.3.1	stem	18	1.57	NE	association	fluting	N/A	55	55	N/A	8	1	22	0	2.5	y	n	n	n	y	n	n	n	n	n	n	n	y	n	n	n	n	n
CpN4	CpN4	pn	N/A	o1s	Clumber Park	Nottinghamshire	England	13	12	2017	Autumn flux	ON REQUEST	Taxus baccata	alive	Woodland / Mixed / Semi-natural	A1.3.1	stem	18	1.57	NE	association	fluting	N/A	55	55	N/A	8	1	22	0	2.5	y	n	n	n	y	n	n	n	n	n	n	n	y	n	n	n	n	n
CpN4	CpN4	pn	N/A	o1s	Clumber Park	Nottinghamshire	England	18	1	2018	Winter	ON REQUEST	Taxus baccata	alive	Woodland / Mixed / Semi-natural	A1.3.1	stem	18	1.57	NE	association	fluting	N/A	55	55	N/A	8	1	22	0	2.5	y	n	n	n	y	n	n	n	n	n	n	n	y	n	n	n	n	n
CpN4	CpN4	pn	N/A	o1s	Clumber Park	Nottinghamshire	England	16	2	2018	Winter	ON REQUEST	Taxus baccata	alive	Woodland / Mixed / Semi-natural	A1.3.1	stem	18	1.57	NE	association	fluting	N/A	55	55	N/A	8	1	22	0	2.5	y	n	n	n	y	n	n	n	n	n	n	n	y	n	n	n	n	n
CpN4	CpN4	pb	Plecotus auritus	o1s	Clumber Park	Nottinghamshire	England	23	3	2018	Spring flux	ON REQUEST	Taxus baccata	alive	Woodland / Mixed / Semi-natural	A1.3.1	stem	18	1.57	NE	association	fluting	N/A	55	55	N/A	8	1	22	0	2.5	y	n	n	n	y	n	n	n	n	n	n	n	y	n	n	n	n	n
CpN4	CpN4	pn	N/A	o1s	Clumber Park	Nottinghamshire	England	15	4	2018	spring flux	ON REQUEST	Taxus baccata	alive	Woodland / Mixed / Semi-natural	A1.3.1	stem	18	1.57	NE	association	fluting	N/A	55	55	N/A	8	1	22	0	2.5	y	n	n	n	y	n	n	n	n	n	n	n	y	n	n	n	n	n
CpN4	CpN4	pn	N/A	o1s	Clumber Park	Nottinghamshire	England	23	3	2019	spring flux	ON REQUEST	Taxus baccata	alive	Woodland / Mixed / Semi-natural	A1.3.1	stem	18	1.57	NE	association	fluting	N/A	55	55	no	8	1	22	0	2.5	y	n	n	n	y	n	n	n	n	n	n	n	y	n	n	n	n	n
CpN5	CpN5a	pb	Plecotus auritus	o1s	Clumber Park	Nottinghamshire	England	23	3	2018	Spring flux	ON REQUEST	Taxus baccata	alive	Woodland / Mixed / Semi-natural	A1.3.1	stem	13	2.5	NE	damage	weld	N/A	49	58.5	N/A	20	2	25	2	-2	y	n	n	n	y	n	n	n	n	n	n	n	y	n	n	n	n	y
CpN5	CpN5a	pn	N/A	o1s	Clumber Park	Nottinghamshire	England	15	4	2018	Spring flux	ON REQUEST	Taxus baccata	alive	Woodland / Mixed / Semi-natural	A1.3.1	stem	13	2.5	NE	damage	weld	N/A	49	58.5	N/A	20	2	25	2	-2	y	n	n	n	y	n	n	n	n	n	n	n	y	n	n	n	n	y
CpN5	CpN5a	pb	Plecotus auritus	o1s	Clumber Park	Nottinghamshire	England	23	3	2019	spring flux	ON REQUEST	Taxus baccata	alive	Woodland / Mixed / Semi-natural	A1.3.1	stem	13	2.5	NE	damage	weld	N/A	49	58.5	no	20	2	25	2	-2	y	n	n	n	y	n	n	n	n	n	n	n	y	n	n	n	n	y
CpN5	CpN5b	pb	Plecotus auritus	o1s	Clumber Park	Nottinghamshire	England	16	3	2016	spring flux	ON REQUEST	Taxus baccata	alive	Woodland / Mixed / Semi-natural	A1.3.1	stem	13	0.58	S	association	fluting	N/A	49	111	no	13	4	6	0	4	y	n	n	y	y	n	n	n	n	n	n	n	y	n	n	n	n	y
CpN5	CpN5b	pb	Plecotus auritus	o1s	Clumber Park	Nottinghamshire	England	16	4	2016	spring flux	ON REQUEST	Taxus baccata	alive	Woodland / Mixed / Semi-natural	A1.3.1	stem	13	0.58	S	association	fluting	N/A	49	111	no	13	4	6	0	4	y	n	n	y	y	n	n	n	n	n	n	n	y	n	n	n	n	y
CpN5	CpN5b	pn	N/A	o1s	Clumber Park	Nottinghamshire	England	10	12	2016	autumn flux	ON REQUEST	Taxus baccata	alive	Woodland / Mixed / Semi-natural	A1.3.1	stem	13	0.58	S	association	fluting	N/A	49	111	no	13	4	6	0	4	y	n	n	y	y	n	n	n	n	n	n	n	y	n	n	n	n	y
CpN5	CpN5b	pn	N/A	o1s	Clumber Park	Nottinghamshire	England	11	1	2017	winter	ON REQUEST	Taxus baccata	alive	Woodland / Mixed / Semi-natural	A1.3.1	stem	13	0.58	S	association	fluting	N/A	49	111	no	13	4	6	0	4	y	n	n	y	y	n	n	n	n	n	n	n	y	n	n	n	n	y
CpN5	CpN5b	pn	N/A	o1s	Clumber Park	Nottinghamshire	England	13	2	2017	winter	ON REQUEST	Taxus baccata	alive	Woodland / Mixed / Semi-natural	A1.3.1	stem	13	0.58	S	association	fluting	N/A	49	111	no	13	4	6	0	4	y	n	n	y	y	n	n	n	n	n	n	n	y	n	n	n	n	y
CpN5	CpN5b	pn	N/A	o1s	Clumber Park	Nottinghamshire	England	25	3	2017	Spring flux	ON REQUEST	Taxus baccata	alive	Woodland / Mixed / Semi-natural	A1.3.1	stem	13	0.58	S	association	fluting	N/A	49	111	no	13	4	6	0	4	y	n	n	y	y	n	n	n	n	n	n	n	y	n	n	n	n	y
CpN5	CpN5b	pn	N/A	o1s	Clumber Park	Nottinghamshire	England	15	4	2017	Spring flux	ON REQUEST	Taxus baccata	alive	Woodland / Mixed / Semi-natural	A1.3.1	stem	13	0.58	S	association	fluting	N/A	49	111	no	13	4	6	0	4	y	n	n	y	y	n	n	n	n	n	n	n	y	n	n	n	n	y
CpN5	CpN5b	pn	N/A	o1s	Clumber Park	Nottinghamshire	England	16	5	2017	Pregnancy	ON REQUEST	Taxus baccata	alive	Woodland / Mixed / Semi-natural	A1.3.1	stem	13	0.58	S	association	fluting	N/A	49	111	no	13	4	6	0	4	y	n	n	y	y	n	n	n	n	n	n	n	y	n	n	n	n	y
CpN5	CpN5b	pn	N/A	o1s	Clumber Park	Nottinghamshire	England	24	6	2017	Pregnancy	ON REQUEST	Taxus baccata	alive	Woodland / Mixed / Semi-natural	A1.3.1	stem	13	0.58	S	association	fluting	N/A	49	111	no	13	4	6	0	4	y	n	n	y	y	n	n	n	n	n	n	n	y	n	n	n	n	y
CpN5	CpN5b	pn	N/A	o1s	Clumber Park	Nottinghamshire	England	22	7	2017	Nursery	ON REQUEST	Taxus baccata	alive	Woodland / Mixed / Semi-natural	A1.3.1	stem	13	0.58	S	association	fluting	N/A	49	111	no	13	4	6	0	4	y	n	n	y	y	n	n	n	n	n	n	n	y	n	n	n	n	y
CpN5	CpN5b	pn	N/A	o1s	Clumber Park	Nottinghamshire	England	23	8	2017	Nursery	ON REQUEST	Taxus baccata	alive	Woodland / Mixed / Semi-natural	A1.3.1	stem	13	0.58	S	association	fluting	N/A	49	111	no	13	4	6	0	4	y	n	n	y	y	n	n	n	n	n	n	n	y	n	n	n	n	y
CpN5	CpN5b	pn	N/A	o1s	Clumber Park	Nottinghamshire	England	16	9	2017	Mating	ON REQUEST	Taxus baccata	alive	Woodland / Mixed / Semi-natural	A1.3.1	stem	13	0.58	S	association	fluting	N/A	49	111	no	13	4	6	0	4	y	n	n	y	y	n	n	n	n	n	n	n	y	n	n	n	n	y
CpN5	CpN5b	pn	N/A	o1s	Clumber Park	Nottinghamshire	England	20	10	2017	Mating	ON REQUEST	Taxus baccata	alive	Woodland / Mixed / Semi-natural	A1.3.1	stem	13	0.58	S	association	fluting	N/A	49	111	no	13	4	6	0	4	y	n	n	y	y	n	n	n	n	n	n	n	y	n	n	n	n	y
CpN5	CpN5b	pn	N/A	o1s	Clumber Park	Nottinghamshire	England	24	11	2017	Autumn flux	ON REQUEST	Taxus baccata	alive	Woodland / Mixed / Semi-natural	A1.3.1	stem	13	0.58	S	association	fluting	N/A	49	111	N/A	13	4	6	0	4	y	n	n	y	y	n	n	n	n	n	n	n	y	n	n	n	n	y
CpN5	CpN5b	pn	N/A	o1s	Clumber Park	Nottinghamshire	England	13	12	2017	Autumn flux	ON REQUEST	Taxus baccata	alive	Woodland / Mixed / Semi-natural	A1.3.1	stem	13	0.58	S	association	fluting	N/A	49	111	N/A	13	4	6	0	4	y	n	n	y	y	n	n	n	n	n	n	n	y	n	n	n	n	y
CpN5	CpN5b	pn	N/A	o1s	Clumber Park	Nottinghamshire	England	18	1	2018	Winter	ON REQUEST	Taxus baccata	alive	Woodland / Mixed / Semi-natural	A1.3.1	stem	13	0.58	S	association	fluting	N/A	49	111	N/A	13	4	6	0	4	y	n	n	y	y	n	n	n	n	n	n	n	y	n	n	n	n	y
CpN5	CpN5b	pn	N/A	o1s	Clumber Park	Nottinghamshire	England	16	2	2018	Winter	ON REQUEST	Taxus baccata	alive	Woodland / Mixed / Semi-natural	A1.3.1	stem	13	0.58	S	association	fluting	N/A	49	111	N/A	13	4	6	0	4	y	n	n	y	y	n	n	n	n	n	n	n	y	n	n	n	n	y
CpN5	CpN5b	pn	N/A	o1s	Clumber Park	Nottinghamshire	England	23	3	2018	Spring flux	ON REQUEST	Taxus baccata	alive	Woodland / Mixed / Semi-natural	A1.3.1	stem	13	0.58	S	association	fluting	N/A	49	111	N/A	13	4	6	0	4	y	n	n	y	y	n	n	n	n	n	n	n	y	n	n	n	n	y
CpN5	CpN5b	pn	N/A	o1s	Clumber Park	Nottinghamshire	England	15	4	2018	Spring flux	ON REQUEST	Taxus baccata	alive	Woodland / Mixed / Semi-natural	A1.3.1	stem	13	0.58	S	association	fluting	N/A	49	111	N/A	13	4	6	0	4	y	n	n	y	y	n	n	n	n	n	n	n	y	n	n	n	n	y
CpN5	CpN5b	pn	N/A	o1s	Clumber Park	Nottinghamshire	England	23	3	2019	spring flux	ON REQUEST	Taxus baccata	alive	Woodland / Mixed / Semi-natural	A1.3.1	stem	13	0.58	S	association	fluting	N/A	49	111	no	13	4	6	0	4	y	n	n	y	y	n	n	n	n	n	n	n	y	n	n	n	n	y
CpN6	CpN6	pb	Plecotus auritus	o1s	Clumber Park	Nottinghamshire	England	16	3	2016	spring flux	ON REQUEST	Taxus baccata	alive	Woodland / Mixed / Semi-natural	A1.3.1	stem	14	2.1	SE	decay	compression-fork	N/A	118	71	no	15	2.5	18	0	2.5	y	n	n	n	y	n	n	n	n	n	n	n	y	n	n	n	n	y
CpN6	CpN6	pn	N/A	o1s	Clumber Park	Nottinghamshire	England	10	12	2016	autumn flux	ON REQUEST	Taxus baccata	alive	Woodland / Mixed / Semi-natural	A1.3.1	stem	14	2.1	SE	decay	compression-fork	N/A	118	71	no	15	2.5	18	0	2.5	y	n	n	n	y	n	n	n	n	n	n	n	y	n	n	n	n	y
CpN6	CpN6	pn	N/A	o1s	Clumber Park	Nottinghamshire	England	11	1	2017	winter	ON REQUEST	Taxus baccata	alive	Woodland / Mixed / Semi-natural	A1.3.1	stem	14	2.1	SE	decay	compression-fork	N/A	118	71	no	15	2.5	18	0	2.5	y	n	n	n	y	n	n	n	n	n	n	n	y	n	n	n	n	y
CpN6	CpN6	pn	N/A	o1s	Clumber Park	Nottinghamshire	England	13	2	2017	winter	ON REQUEST	Taxus baccata	alive	Woodland / Mixed / Semi-natural	A1.3.1	stem	14	2.1	SE	decay	compression-fork	N/A	118	71	no	15	2.5	18	0	2.5	y	n	n	n	y	n	n	n	n	n	n	n	n	y	n	n	n	y
CpN6	CpN6	pb	Plecotus auritus	o1s	Clumber Park	Nottinghamshire	England	25	3	2017	Spring flux	ON REQUEST	Taxus baccata	alive	Woodland / Mixed / Semi-natural	A1.3.1	stem	14	2.1	SE	decay	compression-fork	N/A	118	71	no	15	2.5	18	0	2.5	y	n	n	n	y	n	n	n	n	n	n	n	y	n	n	n	n	y
CpN6	CpN6	pb	Plecotus auritus	o1s	Clumber Park	Nottinghamshire	England	15	4	2017	Spring flux	ON REQUEST	Taxus baccata	alive	Woodland / Mixed / Semi-natural	A1.3.1	stem	14	2.1	SE	decay	compression-fork	N/A	118	71	no	15	2.5	18	0	2.5	y	n	n	n	y	n	n	n	n	n	n	n	y	n	n	n	n	y
CpN6	CpN6	pn	N/A	o1s	Clumber Park	Nottinghamshire	England	16	5	2017	Pregnancy	ON REQUEST	Taxus baccata	alive	Woodland / Mixed / Semi-natural	A1.3.1	stem	14	2.1	SE	decay	compression-fork	N/A	118	71	no	15	2.5	18	0	2.5	y	n	n	n	y	n	n	n	n	n	n	n	y	n	n	n	n	y
CpN6	CpN6	pn	N/A	o1s	Clumber Park	Nottinghamshire	England	24	6	2017	Pregnancy	ON REQUEST	Taxus baccata	alive	Woodland / Mixed / Semi-natural	A1.3.1	stem	14	2.1	SE	decay	compression-fork	N/A	118	71	no	15	2.5	18	0	2.5	y	n	n	n	y	n	n	n	n	n	n	n	y	n	n	n	n	y
CpN6	CpN6	pn	N/A	o1s	Clumber Park	Nottinghamshire	England	22	7	2017	Nursery	ON REQUEST	Taxus baccata	alive	Woodland / Mixed / Semi-natural	A1.3.1	stem	14	2.1	SE	decay	compression-fork	N/A	118	71	no	15	2.5	18	0	2.5	y	n	n	n	y	n	n	n	n	n	n	n	y	n	n	n	n	y
CpN6	CpN6	pn	N/A	o1s	Clumber Park	Nottinghamshire	England	23	8	2017	Nursery	ON REQUEST	Taxus baccata	alive	Woodland / Mixed / Semi-natural	A1.3.1	stem	14	2.1	SE	decay	compression-fork	N/A	118	71	no	15	2.5	18	0	2.5	y	n	n	n	y	n	n	n	n	n	n	n	y	n	n	n	n	y
CpN6	CpN6	pn	N/A	o1s	Clumber Park	Nottinghamshire	England	16	9	2017	Mating	ON REQUEST	Taxus baccata	alive	Woodland / Mixed / Semi-natural	A1.3.1	stem	14	2.1	SE	decay	compression-fork	N/A	118	71	no	15	2.5	18	0	2.5	y	n	n	n	y	n	n	n	n	n	n	n	y	n	n	n	n	y
CpN6	CpN6	pn	N/A	o1s	Clumber Park	Nottinghamshire	England	20	10	2017	Mating	ON REQUEST	Taxus baccata	alive	Woodland / Mixed / Semi-natural	A1.3.1	stem	14	2.1	SE	decay	compression-fork	N/A	118	71	no	15	2.5	18	0	2.5	y	n	n	n	y	n	n	n	n	n	n	n	y	n	n	n	n	y
CpN6	CpN6	pn	N/A	o1s	Clumber Park	Nottinghamshire	England	24	11	2017	Autumn flux	ON REQUEST	Taxus baccata	alive	Woodland / Mixed / Semi-natural	A1.3.1	stem	14	2.1	SE	damage	weld	N/A	118	71	N/A	15	2.5	18	0	2.5	y	n	n	n	y	n	n	n	n	n	n	n	y	n	n	n	n	y
CpN6	CpN6	pn	N/A	o1s	Clumber Park	Nottinghamshire	England	13	12	2017	Autumn flux	ON REQUEST	Taxus baccata	alive	Woodland / Mixed / Semi-natural	A1.3.1	stem	14	2.1	SE	damage	weld	N/A	118	71	N/A	15	2.5	18	0	2.5	y	n	n	n	y	n	n	n	n	n	n	n	y	n	n	n	n	y
CpN6	CpN6	pb	Plecotus auritus	o1s	Clumber Park	Nottinghamshire	England	18	1	2018	Winter	ON REQUEST	Taxus baccata	alive	Woodland / Mixed / Semi-natural	A1.3.1	stem	14	2.1	SE	damage	weld	N/A	118	71	N/A	15	2.5	18	0	2.5	y	n	n	n	y	n	n	n	n	n	n	n	y	n	n	n	n	y
CpN6	CpN6	pn	N/A	o1s	Clumber Park	Nottinghamshire	England	16	2	2018	Winter	ON REQUEST	Taxus baccata	alive	Woodland / Mixed / Semi-natural	A1.3.1	stem	14	2.1	SE	damage	weld	N/A	118	71	N/A	15	2.5	18	0	2.5	y	n	n	n	y	n	n	n	n	n	n	n	y	n	n	n	n	y
CpN6	CpN6	pb	Plecotus auritus	o1s	Clumber Park	Nottinghamshire	England	23	3	2018	Spring flux	ON REQUEST	Taxus baccata	alive	Woodland / Mixed / Semi-natural	A1.3.1	stem	14	2.1	SE	damage	weld	N/A	118	71	N/A	15	2.5	18	0	2.5	y	n	n	n	y	n	n	n	n	n	n	n	y	n	n	n	n	y
CpN6	CpN6	pn	N/A	o1s	Clumber Park	Nottinghamshire	England	15	4	2018	Spring flux	ON REQUEST	Taxus baccata	alive	Woodland / Mixed / Semi-natural	A1.3.1	stem	14	2.1	SE	damage	weld	N/A	118	71	N/A	15	2.5	18	0	2.5	y	n	n	n	y	n	n	n	n	n	n	n	n	y	n	n	n	y
CpN6	CpN6	pb	Plecotus auritus	o1s	Clumber Park	Nottinghamshire	England	23	3	2019	spring flux	ON REQUEST	Taxus baccata	alive	Woodland / Mixed / Semi-natural	A1.3.1	stem	14	2.1	SE	damage	weld	N/A	118	71	no	15	2.5	18	0	2.5	y	n	n	n	y	n	n	n	n	n	n	n	y	n	n	n	n	y
CpN7	CpN7a	pb	Plecotus auritus	o1s	Clumber Park	Nottinghamshire	England	13	12	2017	Autumn flux	ON REQUEST	Taxus baccata	alive	Woodland / Mixed / Semi-natural	A1.3.1	stem	19	1.3	NW	association	fluting	N/A	112.5	103	N/A	21	1.5	0	1	1.5	y	n	n	n	y	n	n	n	n	n	n	n	y	n	n	n	n	y
CpN7	CpN7a	pn	N/A	o1s	Clumber Park	Nottinghamshire	England	18	1	2018	Winter	ON REQUEST	Taxus baccata	alive	Woodland / Mixed / Semi-natural	A1.3.1	stem	19	1.3	NW	association	fluting	N/A	112.5	103	N/A	21	1.5	0	1	1.5	y	n	n	n	y	n	n	n	n	n	n	n	y	n	n	n	n	y
CpN7	CpN7a	pn	N/A	o1s	Clumber Park	Nottinghamshire	England	16	2	2018	Winter	ON REQUEST	Taxus baccata	alive	Woodland / Mixed / Semi-natural	A1.3.1	stem	19	1.3	NW	association	fluting	N/A	112.5	103	N/A	21	1.5	0	1	1.5	y	n	n	n	y	n	n	n	n	n	n	n	y	n	n	n	n	y
CpN7	CpN7a	pb	Plecotus auritus	o1s	Clumber Park	Nottinghamshire	England	23	3	2018	Spring flux	ON REQUEST	Taxus baccata	alive	Woodland / Mixed / Semi-natural	A1.3.1	stem	19	1.3	NW	association	fluting	N/A	112.5	103	N/A	21	1.5	0	1	1.5	y	n	n	n	y	n	n	n	n	n	n	n	y	n	n	n	n	y
CpN7	CpN7a	pn	N/A	o1s	Clumber Park	Nottinghamshire	England	15	4	2018	Spring flux	ON REQUEST	Taxus baccata	alive	Woodland / Mixed / Semi-natural	A1.3.1	stem	19	1.3	NW	association	fluting	N/A	112.5	103	N/A	21	1.5	0	1	1.5	y	n	n	n	y	n	n	n	n	n	n	n	y	n	n	n	n	y
CpN7	CpN7a	pn	N/A	o1s	Clumber Park	Nottinghamshire	England	23	3	2019	spring flux	ON REQUEST	Taxus baccata	alive	Woodland / Mixed / Semi-natural	A1.3.1	stem	19	1.3	NW	association	fluting	N/A	112.5	103	no	21	1.5	0	1	1.5	y	n	n	n	y	n	n	n	n	n	n	n	y	n	n	n	n	y
CpN7	CpN7b	pb	Pipistrellus pipistrellus	m1dd	Clumber Park	Nottinghamshire	England	13	2	2017	winter	ON REQUEST	Taxus baccata	alive	Woodland / Mixed / Semi-natural	A1.3.1	stem	19	1.25	S	association	fluting	N/A	112.5	125	no	11	1.5	2	0	4	y	n	n	n	y	n	n	n	n	n	n	n	y	n	n	n	n	y
CpN7	CpN7b	pb	Myotis nattereri	m1dd	Clumber Park	Nottinghamshire	England	25	3	2017	Spring flux	ON REQUEST	Taxus baccata	alive	Woodland / Mixed / Semi-natural	A1.3.1	stem	19	1.25	S	association	fluting	N/A	112.5	125	no	11	1.5	2	0	4	y	n	n	n	y	n	n	n	n	n	n	n	y	n	n	n	n	y
CpN7	CpN7b	pn	N/A	m1dd	Clumber Park	Nottinghamshire	England	15	4	2017	Spring flux	ON REQUEST	Taxus baccata	alive	Woodland / Mixed / Semi-natural	A1.3.1	stem	19	1.25	S	association	fluting	N/A	112.5	125	no	11	1.5	2	0	4	y	n	n	n	y	n	n	n	n	n	n	n	y	n	n	n	n	y
CpN7	CpN7b	pn	N/A	m1dd	Clumber Park	Nottinghamshire	England	16	5	2017	Pregnancy	ON REQUEST	Taxus baccata	alive	Woodland / Mixed / Semi-natural	A1.3.1	stem	19	1.25	S	association	fluting	N/A	112.5	125	no	11	1.5	2	0	4	y	n	n	n	y	n	n	n	n	n	n	n	y	n	n	n	n	y
CpN7	CpN7b	pn	N/A	m1dd	Clumber Park	Nottinghamshire	England	24	6	2017	Pregnancy	ON REQUEST	Taxus baccata	alive	Woodland / Mixed / Semi-natural	A1.3.1	stem	19	1.25	S	association	fluting	N/A	112.5	125	no	11	1.5	2	0	4	y	n	n	n	y	n	n	n	n	n	n	n	y	n	n	n	n	y
CpN7	CpN7b	pb	Pipistrellus pygmaeus	m1dd	Clumber Park	Nottinghamshire	England	22	7	2017	Nursery	ON REQUEST	Taxus baccata	alive	Woodland / Mixed / Semi-natural	A1.3.1	stem	19	1.25	S	association	fluting	N/A	112.5	125	no	11	1.5	2	0	4	y	n	n	n	y	n	n	n	n	n	n	n	y	n	n	n	n	y
CpN7	CpN7b	pn	N/A	m1dd	Clumber Park	Nottinghamshire	England	23	8	2017	Nursery	ON REQUEST	Taxus baccata	alive	Woodland / Mixed / Semi-natural	A1.3.1	stem	19	1.25	S	association	fluting	N/A	112.5	125	no	11	1.5	2	0	4	y	n	n	n	y	n	n	n	n	n	n	n	y	n	n	n	n	y
CpN7	CpN7b	pn	N/A	m1dd	Clumber Park	Nottinghamshire	England	16	9	2017	Mating	ON REQUEST	Taxus baccata	alive	Woodland / Mixed / Semi-natural	A1.3.1	stem	19	1.25	S	association	fluting	N/A	112.5	125	no	11	1.5	2	0	4	y	n	n	n	y	n	n	n	n	n	n	n	y	n	n	n	n	y
CpN7	CpN7b	pn	N/A	m1dd	Clumber Park	Nottinghamshire	England	20	10	2017	Mating	ON REQUEST	Taxus baccata	alive	Woodland / Mixed / Semi-natural	A1.3.1	stem	19	1.25	S	association	fluting	N/A	112.5	125	no	11	1.5	2	0	4	y	n	n	n	y	n	n	n	n	n	n	n	y	n	n	n	n	y
CpN7	CpN7b	pn	N/A	m1dd	Clumber Park	Nottinghamshire	England	24	11	2017	Autumn flux	ON REQUEST	Taxus baccata	alive	Woodland / Mixed / Semi-natural	A1.3.1	stem	19	1.25	S	association	fluting	N/A	112.5	125	N/A	11	1.5	2	0	4	y	n	n	n	y	n	n	n	n	n	n	n	y	n	n	n	n	y
CpN7	CpN7b	pn	N/A	m1dd	Clumber Park	Nottinghamshire	England	13	12	2017	Autumn flux	ON REQUEST	Taxus baccata	alive	Woodland / Mixed / Semi-natural	A1.3.1	stem	19	1.25	S	association	fluting	N/A	112.5	125	N/A	11	1.5	2	0	4	y	n	n	n	y	n	n	n	n	n	n	n	y	n	n	n	n	y
CpN7	CpN7b	pb	Pipistrellus pygmaeus	m1dd	Clumber Park	Nottinghamshire	England	18	1	2018	Winter	ON REQUEST	Taxus baccata	alive	Woodland / Mixed / Semi-natural	A1.3.1	stem	19	1.25	S	association	fluting	N/A	112.5	125	N/A	11	1.5	2	0	4	y	n	n	n	y	n	n	n	n	n	n	n	y	n	n	n	n	y
CpN7	CpN7b	pn	N/A	m1dd	Clumber Park	Nottinghamshire	England	16	2	2018	Winter	ON REQUEST	Taxus baccata	alive	Woodland / Mixed / Semi-natural	A1.3.1	stem	19	1.25	S	association	fluting	N/A	112.5	125	N/A	11	1.5	2	0	4	y	n	n	n	y	n	n	n	n	n	n	n	y	n	n	n	n	y
CpN7	CpN7b	pb	Pipistrellus pygmaeus	m1dd	Clumber Park	Nottinghamshire	England	23	3	2018	Spring flux	ON REQUEST	Taxus baccata	alive	Woodland / Mixed / Semi-natural	A1.3.1	stem	19	1.25	S	association	fluting	N/A	112.5	125	N/A	11	1.5	2	0	4	y	n	n	n	y	n	n	n	n	n	n	n	y	n	n	n	n	y
CpN7	CpN7b	pn	N/A	m1dd	Clumber Park	Nottinghamshire	England	15	4	2018	Spring flux	ON REQUEST	Taxus baccata	alive	Woodland / Mixed / Semi-natural	A1.3.1	stem	19	1.25	S	association	fluting	N/A	112.5	125	N/A	11	1.5	2	0	4	y	n	n	n	y	n	n	n	n	n	n	n	y	n	n	n	n	y
CpN7	CpN7b	pn	N/A	m1dd	Clumber Park	Nottinghamshire	England	23	3	2019	spring flux	ON REQUEST	Taxus baccata	alive	Woodland / Mixed / Semi-natural	A1.3.1	stem	19	1.25	S	association	fluting	N/A	112.5	125	no	11	1.5	2	0	4	y	n	n	n	y	n	n	n	n	n	n	n	y	n	n	n	n	y
CpN8	CpN8	pb	Plecotus auritus	o1s	Clumber Park	Nottinghamshire	England	22	5	2016	pregnancy	ON REQUEST	Taxus baccata	alive	Woodland / Mixed / Semi-natural	A1.3.1	stem	16	0.82	SE	association	fluting	N/A	43	46	no	20	3	2	0	3	y	n	n	n	y	n	n	n	n	n	n	n	y	n	n	n	n	y
CpN8	CpN8	pn	N/A	o1s	Clumber Park	Nottinghamshire	England	10	12	2016	autumn flux	ON REQUEST	Taxus baccata	alive	Woodland / Mixed / Semi-natural	A1.3.1	stem	16	0.82	SE	association	fluting	N/A	43	46	no	20	3	2	0	3	y	n	n	n	y	n	n	n	n	n	n	n	y	n	n	n	n	y
CpN8	CpN8	pn	N/A	o1s	Clumber Park	Nottinghamshire	England	11	1	2017	winter	ON REQUEST	Taxus baccata	alive	Woodland / Mixed / Semi-natural	A1.3.1	stem	16	0.82	SE	association	fluting	N/A	43	46	no	20	3	2	0	3	y	n	n	n	y	n	n	n	n	n	n	n	y	n	n	n	n	y
CpN8	CpN8	pn	N/A	o1s	Clumber Park	Nottinghamshire	England	13	2	2017	winter	ON REQUEST	Taxus baccata	alive	Woodland / Mixed / Semi-natural	A1.3.1	stem	16	0.82	SE	association	fluting	N/A	43	46	no	20	3	2	0	3	y	n	n	n	y	n	n	n	n	n	n	n	y	n	n	n	n	y
CpN8	CpN8	pn	N/A	o1s	Clumber Park	Nottinghamshire	England	25	3	2017	Spring flux	ON REQUEST	Taxus baccata	alive	Woodland / Mixed / Semi-natural	A1.3.1	stem	16	0.82	SE	association	fluting	N/A	43	46	no	20	3	2	0	3	y	n	n	n	y	n	n	n	n	n	n	n	y	n	n	n	n	y
CpN8	CpN8	pn	N/A	o1s	Clumber Park	Nottinghamshire	England	15	4	2017	Spring flux	ON REQUEST	Taxus baccata	alive	Woodland / Mixed / Semi-natural	A1.3.1	stem	16	0.82	SE	association	fluting	N/A	43	46	no	20	3	2	0	3	y	n	n	n	y	n	n	n	n	n	n	n	y	n	n	n	n	y
CpN8	CpN8	pn	N/A	o1s	Clumber Park	Nottinghamshire	England	16	5	2017	Pregnancy	ON REQUEST	Taxus baccata	alive	Woodland / Mixed / Semi-natural	A1.3.1	stem	16	0.82	SE	association	fluting	N/A	43	46	no	20	3	2	0	3	y	n	n	n	y	n	n	n	n	n	n	n	y	n	n	n	n	y
CpN8	CpN8	pn	N/A	o1s	Clumber Park	Nottinghamshire	England	24	6	2017	Pregnancy	ON REQUEST	Taxus baccata	alive	Woodland / Mixed / Semi-natural	A1.3.1	stem	16	0.82	SE	association	fluting	N/A	43	46	no	20	3	2	0	3	y	n	n	n	y	n	n	n	n	n	n	n	y	n	n	n	n	y
CpN8	CpN8	pn	N/A	o1s	Clumber Park	Nottinghamshire	England	22	7	2017	Nursery	ON REQUEST	Taxus baccata	alive	Woodland / Mixed / Semi-natural	A1.3.1	stem	16	0.82	SE	association	fluting	N/A	43	46	no	20	3	2	0	3	y	n	n	n	y	n	n	n	n	n	n	n	y	n	n	n	n	y
CpN8	CpN8	pn	N/A	o1s	Clumber Park	Nottinghamshire	England	23	8	2017	Nursery	ON REQUEST	Taxus baccata	alive	Woodland / Mixed / Semi-natural	A1.3.1	stem	16	0.82	SE	association	fluting	N/A	43	46	no	20	3	2	0	3	y	n	n	n	y	n	n	n	n	n	n	n	y	n	n	n	n	y
CpN8	CpN8	pn	N/A	o1s	Clumber Park	Nottinghamshire	England	16	9	2017	Mating	ON REQUEST	Taxus baccata	alive	Woodland / Mixed / Semi-natural	A1.3.1	stem	16	0.82	SE	association	fluting	N/A	43	46	no	20	3	2	0	3	y	n	n	n	y	n	n	n	n	n	n	n	y	n	n	n	n	y
CpN8	CpN8	pn	N/A	o1s	Clumber Park	Nottinghamshire	England	20	10	2017	Mating	ON REQUEST	Taxus baccata	alive	Woodland / Mixed / Semi-natural	A1.3.1	stem	16	0.82	SE	association	fluting	N/A	43	46	no	20	3	2	0	3	y	n	n	n	y	n	n	n	n	n	n	n	y	n	n	n	n	y
CpN8	CpN8	pn	N/A	o1s	Clumber Park	Nottinghamshire	England	24	11	2017	Autumn flux	ON REQUEST	Taxus baccata	alive	Woodland / Mixed / Semi-natural	A1.3.1	stem	16	0.82	SE	association	fluting	N/A	43	46	N/A	20	3	2	0	3	y	n	n	n	y	n	n	n	n	n	n	n	y	n	n	n	n	y
CpN8	CpN8	pn	N/A	o1s	Clumber Park	Nottinghamshire	England	13	12	2017	Autumn flux	ON REQUEST	Taxus baccata	alive	Woodland / Mixed / Semi-natural	A1.3.1	stem	16	0.82	SE	association	fluting	N/A	43	46	N/A	20	3	2	0	3	y	n	n	n	y	n	n	n	n	n	n	n	y	n	n	n	n	y
CpN8	CpN8	pn	N/A	o1s	Clumber Park	Nottinghamshire	England	18	1	2018	Winter	ON REQUEST	Taxus baccata	alive	Woodland / Mixed / Semi-natural	A1.3.1	stem	16	0.82	SE	association	fluting	N/A	43	46	N/A	20	3	2	0	3	y	n	n	n	y	n	n	n	n	n	n	n	y	n	n	n	n	y
CpN8	CpN8	pn	N/A	o1s	Clumber Park	Nottinghamshire	England	16	2	2018	Winter	ON REQUEST	Taxus baccata	alive	Woodland / Mixed / Semi-natural	A1.3.1	stem	16	0.82	SE	association	fluting	N/A	43	46	N/A	20	3	2	0	3	y	n	n	n	y	n	n	n	n	n	n	n	y	n	n	n	n	y
CpN8	CpN8	pn	N/A	o1s	Clumber Park	Nottinghamshire	England	23	3	2018	Spring flux	ON REQUEST	Taxus baccata	alive	Woodland / Mixed / Semi-natural	A1.3.1	stem	16	0.82	SE	association	fluting	N/A	43	46	N/A	20	3	2	0	3	y	n	n	n	y	n	n	n	n	n	n	n	y	n	n	n	n	y
CpN8	CpN8	pn	N/A	o1s	Clumber Park	Nottinghamshire	England	15	4	2018	Spring flux	ON REQUEST	Taxus baccata	alive	Woodland / Mixed / Semi-natural	A1.3.1	stem	16	0.82	SE	association	fluting	N/A	43	46	N/A	20	3	2	0	3	y	n	n	n	y	n	n	n	n	n	n	n	y	n	n	n	n	y
CpN8	CpN8	pn	N/A	o1s	Clumber Park	Nottinghamshire	England	23	3	2019	spring flux	ON REQUEST	Taxus baccata	alive	Woodland / Mixed / Semi-natural	A1.3.1	stem	16	0.82	SE	association	fluting	N/A	43	46	no	20	3	2	0	3	y	n	n	n	y	n	n	n	n	n	n	n	y	n	n	n	n	y
CpN9	CpN9	pb	Pipistrellus pygmaeus	o1s	Clumber Park	Nottinghamshire	England	14	8	2016	nursery	ON REQUEST	Taxus baccata	alive	Woodland / Mixed / Semi-natural	A1.3.1	stem	15	1.35	SE	association	fluting	N/A	55	55	no	17	1.3	8	0	1.3	y	n	n	n	y	n	n	n	n	n	n	n	y	n	n	n	n	y
CpN9	CpN9	pn	N/A	o1s	Clumber Park	Nottinghamshire	England	10	12	2016	autumn flux	ON REQUEST	Taxus baccata	alive	Woodland / Mixed / Semi-natural	A1.3.1	stem	15	1.35	SE	association	fluting	N/A	55	55	no	17	1.3	8	0	1.3	y	n	n	n	y	n	n	n	n	n	n	n	y	n	n	n	n	y
CpN9	CpN9	pn	N/A	o1s	Clumber Park	Nottinghamshire	England	11	1	2017	winter	ON REQUEST	Taxus baccata	alive	Woodland / Mixed / Semi-natural	A1.3.1	stem	15	1.35	SE	association	fluting	N/A	55	55	no	17	1.3	8	0	1.3	y	n	n	n	y	n	n	n	n	n	n	n	y	n	n	n	n	y
CpN9	CpN9	pn	N/A	o1s	Clumber Park	Nottinghamshire	England	13	2	2017	winter	ON REQUEST	Taxus baccata	alive	Woodland / Mixed / Semi-natural	A1.3.1	stem	15	1.35	SE	association	fluting	N/A	55	55	no	17	1.3	8	0	1.3	y	n	n	n	y	n	n	n	n	n	n	n	y	n	n	n	n	y
CpN9	CpN9	pn	N/A	o1s	Clumber Park	Nottinghamshire	England	25	3	2017	Spring flux	ON REQUEST	Taxus baccata	alive	Woodland / Mixed / Semi-natural	A1.3.1	stem	15	1.35	SE	association	fluting	N/A	55	55	no	17	1.3	8	0	1.3	y	n	n	n	y	n	n	n	n	n	n	n	y	n	n	n	n	y
CpN9	CpN9	pn	N/A	o1s	Clumber Park	Nottinghamshire	England	15	4	2017	Spring flux	ON REQUEST	Taxus baccata	alive	Woodland / Mixed / Semi-natural	A1.3.1	stem	15	1.35	SE	association	fluting	N/A	55	55	no	17	1.3	8	0	1.3	y	n	n	n	y	n	n	n	n	n	n	n	y	n	n	n	n	y
CpN9	CpN9	pn	N/A	o1s	Clumber Park	Nottinghamshire	England	16	5	2017	Pregnancy	ON REQUEST	Taxus baccata	alive	Woodland / Mixed / Semi-natural	A1.3.1	stem	15	1.35	SE	association	fluting	N/A	55	55	no	17	1.3	8	0	1.3	y	n	n	n	y	n	n	n	n	n	n	n	y	n	n	n	n	y
CpN9	CpN9	pn	N/A	o1s	Clumber Park	Nottinghamshire	England	24	6	2017	Pregnancy	ON REQUEST	Taxus baccata	alive	Woodland / Mixed / Semi-natural	A1.3.1	stem	15	1.35	SE	association	fluting	N/A	55	55	no	17	1.3	8	0	1.3	y	n	n	n	y	n	n	n	n	n	n	n	y	n	n	n	n	y
CpN9	CpN9	pn	N/A	o1s	Clumber Park	Nottinghamshire	England	22	7	2017	Nursery	ON REQUEST	Taxus baccata	alive	Woodland / Mixed / Semi-natural	A1.3.1	stem	15	1.35	SE	association	fluting	N/A	55	55	no	17	1.3	8	0	1.3	y	n	n	n	y	n	n	n	n	n	n	n	y	n	n	n	n	y
CpN9	CpN9	pn	N/A	o1s	Clumber Park	Nottinghamshire	England	23	8	2017	Nursery	ON REQUEST	Taxus baccata	alive	Woodland / Mixed / Semi-natural	A1.3.1	stem	15	1.35	SE	association	fluting	N/A	55	55	no	17	1.3	8	0	1.3	y	n	n	n	y	n	n	n	n	n	n	n	y	n	n	n	n	y
CpN9	CpN9	pn	N/A	o1s	Clumber Park	Nottinghamshire	England	16	9	2017	Mating	ON REQUEST	Taxus baccata	alive	Woodland / Mixed / Semi-natural	A1.3.1	stem	15	1.35	SE	association	fluting	N/A	55	55	no	17	1.3	8	0	1.3	y	n	n	n	y	n	n	n	n	n	n	n	y	n	n	n	n	y
CpN9	CpN9	pn	N/A	o1s	Clumber Park	Nottinghamshire	England	20	10	2017	Mating	ON REQUEST	Taxus baccata	alive	Woodland / Mixed / Semi-natural	A1.3.1	stem	15	1.35	SE	association	fluting	N/A	55	55	no	17	1.3	8	0	1.3	y	n	n	n	y	n	n	n	n	n	n	n	y	n	n	n	n	y
CpN9	CpN9	pn	N/A	o1s	Clumber Park	Nottinghamshire	England	24	11	2017	Autumn flux	ON REQUEST	Taxus baccata	alive	Woodland / Mixed / Semi-natural	A1.3.1	stem	15	1.35	SE	association	fluting	N/A	55	55	N/A	17	1.3	8	0	1.3	y	n	n	n	y	n	n	n	n	n	n	n	y	n	n	n	n	y
CpN9	CpN9	pn	N/A	o1s	Clumber Park	Nottinghamshire	England	13	12	2017	Autumn flux	ON REQUEST	Taxus baccata	alive	Woodland / Mixed / Semi-natural	A1.3.1	stem	15	1.35	SE	association	fluting	N/A	55	55	N/A	17	1.3	8	0	1.3	y	n	n	n	y	n	n	n	n	n	n	n	y	n	n	n	n	y
CpN9	CpN9	pn	N/A	o1s	Clumber Park	Nottinghamshire	England	18	1	2018	Winter	ON REQUEST	Taxus baccata	alive	Woodland / Mixed / Semi-natural	A1.3.1	stem	15	1.35	SE	association	fluting	N/A	55	55	N/A	17	1.3	8	0	1.3	y	n	n	n	y	n	n	n	n	n	n	n	y	n	n	n	n	y
CpN9	CpN9	pn	N/A	o1s	Clumber Park	Nottinghamshire	England	16	2	2018	Winter	ON REQUEST	Taxus baccata	alive	Woodland / Mixed / Semi-natural	A1.3.1	stem	15	1.35	SE	association	fluting	N/A	55	55	N/A	17	1.3	8	0	1.3	y	n	n	n	y	n	n	n	n	n	n	n	y	n	n	n	n	y
CpN9	CpN9	pn	N/A	o1s	Clumber Park	Nottinghamshire	England	23	3	2018	Spring flux	ON REQUEST	Taxus baccata	alive	Woodland / Mixed / Semi-natural	A1.3.1	stem	15	1.35	SE	association	fluting	N/A	55	55	N/A	17	1.3	8	0	1.3	y	n	n	n	y	n	n	n	n	n	n	n	y	n	n	n	n	y
CpN9	CpN9	pn	N/A	o1s	Clumber Park	Nottinghamshire	England	15	4	2018	Spring flux	ON REQUEST	Taxus baccata	alive	Woodland / Mixed / Semi-natural	A1.3.1	stem	15	1.35	SE	association	fluting	N/A	55	55	N/A	17	1.3	8	0	1.3	y	n	n	n	y	n	n	n	n	n	n	n	y	n	n	n	n	y
CpN9	CpN9	pn	N/A	o1s	Clumber Park	Nottinghamshire	England	23	3	2019	spring flux	ON REQUEST	Taxus baccata	alive	Woodland / Mixed / Semi-natural	A1.3.1	stem	15	1.35	SE	association	fluting	N/A	55	55	no	17	1.3	8	0	1.3	y	n	n	n	y	n	n	n	n	n	n	n	y	n	n	n	n	y
CpN10	CpN10a	pb	Pipistrellus pygmaeus	o1s	Clumber Park	Nottinghamshire	England	18	1	2018	Winter	ON REQUEST	Taxus baccata	alive	Woodland / Mixed / Semi-natural	A1.3.1	stem	13	2	NE	association	fluting	N/A	82	88.2	N/A	10	1	24	0	2	y	n	n	n	y	n	n	n	n	n	n	n	y	n	n	n	n	y
CpN10	CpN10a	pb	Pipistrellus pygmaeus	o1s	Clumber Park	Nottinghamshire	England	16	2	2018	Winter	ON REQUEST	Taxus baccata	alive	Woodland / Mixed / Semi-natural	A1.3.1	stem	13	2	NE	association	fluting	N/A	82	88.2	N/A	10	1	24	0	2	y	n	n	n	y	n	n	n	n	n	n	n	y	n	n	n	n	y
CpN10	CpN10a	pb	Pipistrellus pygmaeus	o1s	Clumber Park	Nottinghamshire	England	23	3	2018	Spring flux	ON REQUEST	Taxus baccata	alive	Woodland / Mixed / Semi-natural	A1.3.1	stem	13	2	NE	association	fluting	N/A	82	88.2	N/A	10	1	24	0	2	y	n	n	n	y	n	n	n	n	n	n	n	y	n	n	n	n	y
CpN10	CpN10a	pb	Pipistrellus pygmaeus	o1s	Clumber Park	Nottinghamshire	England	15	4	2018	Spring flux	ON REQUEST	Taxus baccata	alive	Woodland / Mixed / Semi-natural	A1.3.1	stem	13	2	NE	association	fluting	N/A	82	88.2	N/A	10	1	24	0	2	y	n	n	n	y	n	n	n	n	n	n	n	y	n	n	n	n	y
CpN10	CpN10a	pn	N/A	o1s	Clumber Park	Nottinghamshire	England	23	3	2019	spring flux	ON REQUEST	Taxus baccata	alive	Woodland / Mixed / Semi-natural	A1.3.1	stem	13	2	NE	association	fluting	N/A	82	88.2	no	10	1	24	0	2	y	n	n	n	y	n	n	n	n	n	n	n	y	n	n	n	n	y
CpN10	CpN10b	pb	Pipistrellus pygmaeus	o1s	Clumber Park	Nottinghamshire	England	15	10	2016	Mating	ON REQUEST	Taxus baccata	alive	Woodland / Mixed / Semi-natural	A1.3.1	stem	13	1.3	NE	association	fluting	N/A	82	93	no	12	2.5	2	0	2.5	y	n	n	n	y	n	n	n	n	n	n	n	y	n	n	y	n	n
CpN10	CpN10b	pn	N/A	o1s	Clumber Park	Nottinghamshire	England	10	12	2016	autumn flux	ON REQUEST	Taxus baccata	alive	Woodland / Mixed / Semi-natural	A1.3.1	stem	13	1.3	NE	association	fluting	N/A	82	93	no	12	2.5	2	0	2.5	y	n	n	n	y	n	n	n	y	n	y	n	y	n	n	y	n	n
CpN10	CpN10b	pn	N/A	o1s	Clumber Park	Nottinghamshire	England	11	1	2017	winter	ON REQUEST	Taxus baccata	alive	Woodland / Mixed / Semi-natural	A1.3.1	stem	13	1.3	NE	association	fluting	N/A	82	93	no	12	2.5	2	0	2.5	y	n	n	n	y	n	n	n	y	n	y	n	y	n	n	y	N	n
CpN10	CpN10b	pn	N/A	o1s	Clumber Park	Nottinghamshire	England	13	2	2017	winter	ON REQUEST	Taxus baccata	alive	Woodland / Mixed / Semi-natural	A1.3.1	stem	13	1.3	NE	association	fluting	N/A	82	93	no	12	2.5	2	0	2.5	y	n	n	n	y	n	n	n	y	n	y	n	n	n	n	y	n	n
CpN10	CpN10b	pn	N/A	o1s	Clumber Park	Nottinghamshire	England	25	3	2017	Spring flux	ON REQUEST	Taxus baccata	alive	Woodland / Mixed / Semi-natural	A1.3.1	stem	13	1.3	NE	association	fluting	N/A	82	93	no	12	2.5	2	0	2.5	y	n	n	n	y	n	n	n	n	n	y	n	y	n	n	y	n	n
CpN10	CpN10b	pn	N/A	o1s	Clumber Park	Nottinghamshire	England	15	4	2017	Spring flux	ON REQUEST	Taxus baccata	alive	Woodland / Mixed / Semi-natural	A1.3.1	stem	13	1.3	NE	association	fluting	N/A	82	93	no	12	2.5	2	0	2.5	y	n	n	n	y	n	n	n	n	n	y	n	y	n	n	y	n	n
CpN10	CpN10b	pn	N/A	o1s	Clumber Park	Nottinghamshire	England	16	5	2017	Pregnancy	ON REQUEST	Taxus baccata	alive	Woodland / Mixed / Semi-natural	A1.3.1	stem	13	1.3	NE	association	fluting	N/A	82	93	no	12	2.5	2	0	2.5	y	n	n	n	y	n	n	n	n	n	y	n	y	n	n	y	n	n
CpN10	CpN10b	pn	N/A	o1s	Clumber Park	Nottinghamshire	England	24	6	2017	Pregnancy	ON REQUEST	Taxus baccata	alive	Woodland / Mixed / Semi-natural	A1.3.1	stem	13	1.3	NE	association	fluting	N/A	82	93	no	12	2.5	2	0	2.5	y	n	n	n	y	n	n	n	n	n	y	n	y	n	n	y	n	n
CpN10	CpN10b	pn	N/A	o1s	Clumber Park	Nottinghamshire	England	22	7	2017	Nursery	ON REQUEST	Taxus baccata	alive	Woodland / Mixed / Semi-natural	A1.3.1	stem	13	1.3	NE	association	fluting	N/A	82	93	no	12	2.5	2	0	2.5	y	n	n	n	y	n	n	n	n	n	y	n	y	n	n	y	n	n
CpN10	CpN10b	pn	N/A	o1s	Clumber Park	Nottinghamshire	England	23	8	2017	Nursery	ON REQUEST	Taxus baccata	alive	Woodland / Mixed / Semi-natural	A1.3.1	stem	13	1.3	NE	association	fluting	N/A	82	93	no	12	2.5	2	0	2.5	y	n	n	n	y	n	n	n	n	n	y	n	y	n	n	y	n	n
CpN10	CpN10b	pn	N/A	o1s	Clumber Park	Nottinghamshire	England	16	9	2017	Mating	ON REQUEST	Taxus baccata	alive	Woodland / Mixed / Semi-natural	A1.3.1	stem	13	1.3	NE	association	fluting	N/A	82	93	no	12	2.5	2	0	2.5	y	n	n	n	y	n	n	n	n	n	y	n	y	n	n	y	n	n
CpN10	CpN10b	pn	N/A	o1s	Clumber Park	Nottinghamshire	England	20	10	2017	Mating	ON REQUEST	Taxus baccata	alive	Woodland / Mixed / Semi-natural	A1.3.1	stem	13	1.3	NE	association	fluting	N/A	82	93	no	12	2.5	2	0	2.5	y	n	n	n	y	n	n	n	n	n	y	n	y	n	n	y	n	n
CpN10	CpN10b	pn	N/A	o1s	Clumber Park	Nottinghamshire	England	24	11	2017	Autumn flux	ON REQUEST	Taxus baccata	alive	Woodland / Mixed / Semi-natural	A1.3.1	stem	13	1.3	NE	association	fluting	N/A	82	93	N/A	12	2.5	2	0	2.5	y	n	n	n	y	n	n	n	n	y	n	n	y	n	n	y	n	n
CpN10	CpN10b	pn	N/A	o1s	Clumber Park	Nottinghamshire	England	13	12	2017	Autumn flux	ON REQUEST	Taxus baccata	alive	Woodland / Mixed / Semi-natural	A1.3.1	stem	13	1.3	NE	association	fluting	N/A	82	93	N/A	12	2.5	2	0	2.5	y	n	n	n	y	n	n	n	n	y	n	n	y	n	n	y	n	n
CpN10	CpN10b	pn	N/A	o1s	Clumber Park	Nottinghamshire	England	18	1	2018	Winter	ON REQUEST	Taxus baccata	alive	Woodland / Mixed / Semi-natural	A1.3.1	stem	13	1.3	NE	association	fluting	N/A	82	93	N/A	12	2.5	2	0	2.5	y	n	n	n	y	n	n	n	n	y	n	n	y	n	n	y	n	n
CpN10	CpN10b	pn	N/A	o1s	Clumber Park	Nottinghamshire	England	16	2	2018	Winter	ON REQUEST	Taxus baccata	alive	Woodland / Mixed / Semi-natural	A1.3.1	stem	13	1.3	NE	association	fluting	N/A	82	93	N/A	12	2.5	2	0	2.5	y	n	n	n	y	n	n	n	n	y	n	n	y	n	n	y	n	n
CpN10	CpN10b	pn	N/A	o1s	Clumber Park	Nottinghamshire	England	23	3	2018	Spring flux	ON REQUEST	Taxus baccata	alive	Woodland / Mixed / Semi-natural	A1.3.1	stem	13	1.3	NE	association	fluting	N/A	82	93	N/A	12	2.5	2	0	2.5	y	n	n	n	y	n	n	n	n	y	n	n	y	n	n	y	n	n
CpN10	CpN10b	pn	N/A	o1s	Clumber Park	Nottinghamshire	England	15	4	2018	Spring flux	ON REQUEST	Taxus baccata	alive	Woodland / Mixed / Semi-natural	A1.3.1	stem	13	1.3	NE	association	fluting	N/A	82	93	N/A	12	2.5	2	0	2.5	y	n	n	n	y	n	n	n	n	y	n	n	y	n	n	y	n	n
CpN10	CpN10b	pn	N/A	o1s	Clumber Park	Nottinghamshire	England	23	3	2019	spring flux	ON REQUEST	Taxus baccata	alive	Woodland / Mixed / Semi-natural	A1.3.1	stem	13	1.3	NE	association	fluting	N/A	82	93	no	12	2.5	2	0	2.5	y	n	n	n	y	n	n	n	n	y	n	n	y	n	n	y	n	n
CpN11	CpN11	pb	Plecotus auritus	o1s	Clumber Park	Nottinghamshire	England	25	9	2016	Mating	ON REQUEST	Taxus baccata	alive	Woodland / Mixed / Semi-natural	A1.3.1	stem	18	1.4	E	association	fluting	N/A	49	49	no	24	2	0	0	3	y	n	n	n	y	n	n	n	n	n	n	n	y	n	n	y	n	n
CpN11	CpN11	pn	N/A	o1s	Clumber Park	Nottinghamshire	England	10	12	2016	autumn flux	ON REQUEST	Taxus baccata	alive	Woodland / Mixed / Semi-natural	A1.3.1	stem	18	1.4	E	association	fluting	N/A	49	49	no	24	2	0	0	3	y	n	n	n	y	n	n	n	n	n	n	n	y	n	n	y	n	n
CpN11	CpN11	pn	N/A	o1s	Clumber Park	Nottinghamshire	England	11	1	2017	winter	ON REQUEST	Taxus baccata	alive	Woodland / Mixed / Semi-natural	A1.3.1	stem	18	1.4	E	association	fluting	N/A	49	49	no	24	2	0	0	3	y	n	n	n	y	n	n	n	n	n	n	n	y	n	n	y	n	n
CpN11	CpN11	pn	N/A	o1s	Clumber Park	Nottinghamshire	England	13	2	2017	winter	ON REQUEST	Taxus baccata	alive	Woodland / Mixed / Semi-natural	A1.3.1	stem	18	1.4	E	association	fluting	N/A	49	49	no	24	2	0	0	3	y	n	n	n	y	n	n	n	n	n	n	n	y	n	n	y	n	n
CpN11	CpN11	pn	N/A	o1s	Clumber Park	Nottinghamshire	England	25	3	2017	Spring flux	ON REQUEST	Taxus baccata	alive	Woodland / Mixed / Semi-natural	A1.3.1	stem	18	1.4	E	association	fluting	N/A	49	49	no	24	2	0	0	3	y	n	n	n	y	n	n	n	n	n	n	n	y	n	n	y	n	n
CpN11	CpN11	pn	N/A	o1s	Clumber Park	Nottinghamshire	England	15	4	2017	Spring flux	ON REQUEST	Taxus baccata	alive	Woodland / Mixed / Semi-natural	A1.3.1	stem	18	1.4	E	association	fluting	N/A	49	49	no	24	2	0	0	3	y	n	n	n	y	n	n	n	n	n	n	n	y	n	n	y	n	n
CpN11	CpN11	pn	N/A	o1s	Clumber Park	Nottinghamshire	England	16	5	2017	Pregnancy	ON REQUEST	Taxus baccata	alive	Woodland / Mixed / Semi-natural	A1.3.1	stem	18	1.4	E	association	fluting	N/A	49	49	no	24	2	0	0	3	y	n	n	n	y	n	n	n	n	n	n	n	y	n	n	y	n	n
CpN11	CpN11	pn	N/A	o1s	Clumber Park	Nottinghamshire	England	24	6	2017	Pregnancy	ON REQUEST	Taxus baccata	alive	Woodland / Mixed / Semi-natural	A1.3.1	stem	18	1.4	E	association	fluting	N/A	49	49	no	24	2	0	0	3	y	n	n	n	y	n	n	n	n	n	n	n	y	n	n	y	n	n
CpN11	CpN11	pn	N/A	o1s	Clumber Park	Nottinghamshire	England	22	7	2017	Nursery	ON REQUEST	Taxus baccata	alive	Woodland / Mixed / Semi-natural	A1.3.1	stem	18	1.4	E	association	fluting	N/A	49	49	no	24	2	0	0	3	y	n	n	n	y	n	n	n	n	n	n	n	y	n	n	y	n	n
CpN11	CpN11	pn	N/A	o1s	Clumber Park	Nottinghamshire	England	23	8	2017	Nursery	ON REQUEST	Taxus baccata	alive	Woodland / Mixed / Semi-natural	A1.3.1	stem	18	1.4	E	association	fluting	N/A	49	49	no	24	2	0	0	3	y	n	n	n	y	n	n	n	n	n	n	n	y	n	n	y	n	n
CpN11	CpN11	pn	N/A	o1s	Clumber Park	Nottinghamshire	England	16	9	2017	Mating	ON REQUEST	Taxus baccata	alive	Woodland / Mixed / Semi-natural	A1.3.1	stem	18	1.4	E	association	fluting	N/A	49	49	no	24	2	0	0	3	y	n	n	n	y	n	n	n	n	n	n	n	y	n	n	y	n	n
CpN11	CpN11	pn	N/A	o1s	Clumber Park	Nottinghamshire	England	20	10	2017	Mating	ON REQUEST	Taxus baccata	alive	Woodland / Mixed / Semi-natural	A1.3.1	stem	18	1.4	E	association	fluting	N/A	49	49	no	24	2	0	0	3	y	n	n	n	y	n	n	n	n	n	n	n	y	n	n	y	n	n
CpN11	CpN11	pn	N/A	o1s	Clumber Park	Nottinghamshire	England	24	11	2017	Autumn flux	ON REQUEST	Taxus baccata	alive	Woodland / Mixed / Semi-natural	A1.3.1	stem	18	1.4	E	association	fluting	N/A	49	49	N/A	24	2	0	0	3	y	n	n	n	y	n	n	n	n	n	n	n	y	n	n	y	n	n
CpN11	CpN11	pn	N/A	o1s	Clumber Park	Nottinghamshire	England	13	12	2017	Autumn flux	ON REQUEST	Taxus baccata	alive	Woodland / Mixed / Semi-natural	A1.3.1	stem	18	1.4	E	association	fluting	N/A	49	49	N/A	24	2	0	0	3	y	n	n	n	y	n	n	n	n	n	n	n	y	n	n	y	n	n
CpN11	CpN11	pn	N/A	o1s	Clumber Park	Nottinghamshire	England	18	1	2018	Winter	ON REQUEST	Taxus baccata	alive	Woodland / Mixed / Semi-natural	A1.3.1	stem	18	1.4	E	association	fluting	N/A	49	49	N/A	24	2	0	0	3	y	n	n	n	y	n	n	n	n	n	n	n	y	n	n	y	n	n
CpN11	CpN11	pn	N/A	o1s	Clumber Park	Nottinghamshire	England	16	2	2018	Winter	ON REQUEST	Taxus baccata	alive	Woodland / Mixed / Semi-natural	A1.3.1	stem	18	1.4	E	association	fluting	N/A	49	49	N/A	24	2	0	0	3	y	n	n	n	y	n	n	n	n	n	n	n	y	n	n	y	n	n
CpN11	CpN11	pn	N/A	o1s	Clumber Park	Nottinghamshire	England	23	3	2018	Spring flux	ON REQUEST	Taxus baccata	alive	Woodland / Mixed / Semi-natural	A1.3.1	stem	18	1.4	E	association	fluting	N/A	49	49	N/A	24	2	0	0	3	y	n	n	n	y	n	n	n	n	n	n	n	y	n	n	y	n	n
CpN11	CpN11	pn	N/A	o1s	Clumber Park	Nottinghamshire	England	15	4	2018	Spring flux	ON REQUEST	Taxus baccata	alive	Woodland / Mixed / Semi-natural	A1.3.1	stem	18	1.4	E	association	fluting	N/A	49	49	N/A	24	2	0	0	3	y	n	n	n	y	n	n	n	n	n	n	n	y	n	n	y	n	n
CpN11	CpN11	pn	N/A	o1s	Clumber Park	Nottinghamshire	England	23	3	2019	spring flux	ON REQUEST	Taxus baccata	alive	Woodland / Mixed / Semi-natural	A1.3.1	stem	18	1.4	E	association	fluting	N/A	49	49	no	24	2	0	0	3	y	n	n	n	y	n	n	n	n	n	n	n	y	n	n	y	n	n
CpN12	CpN12	pb	Pipistrellus pipistrellus	o1s	Clumber Park	Nottinghamshire	England	10	12	2016	autumn flux	ON REQUEST	Taxus baccata	alive	Woodland / Mixed / Semi-natural	A1.3.1	limb	12	1.02	NE and SW	damage	hazard-beam	N/A	58	50	yes (opposite)	2.5	19.7	1	5	11	n	n	n	y	y	n	n	n	n	n	n	n	y	n	n	n	n	y
CpN12	CpN12	pn	N/A	o1s	Clumber Park	Nottinghamshire	England	11	1	2017	winter	ON REQUEST	Taxus baccata	alive	Woodland / Mixed / Semi-natural	A1.3.1	limb	12	1.02	NE and SW	damage	hazard-beam	N/A	58	50	yes (opposite)	2.5	19.7	1	5	11	n	n	n	y	y	n	n	n	n	n	n	n	y	n	n	n	n	y
CpN12	CpN12	pn	N/A	o1s	Clumber Park	Nottinghamshire	England	13	2	2017	winter	ON REQUEST	Taxus baccata	alive	Woodland / Mixed / Semi-natural	A1.3.1	limb	12	1.02	NE and SW	damage	hazard-beam	N/A	58	50	yes (opposite)	2.5	19.7	1	5	11	n	n	n	y	y	n	n	n	n	n	n	n	y	n	n	n	n	y
CpN12	CpN12	pn	N/A	o1s	Clumber Park	Nottinghamshire	England	25	3	2017	Spring flux	ON REQUEST	Taxus baccata	alive	Woodland / Mixed / Semi-natural	A1.3.1	limb	12	1.02	SW and NE	damage	hazard-beam	N/A	58	50	yes (opposite)	2.5	19.7	1	5	11	n	n	n	y	y	n	n	n	n	n	n	n	y	n	n	n	n	y
CpN12	CpN12	pn	N/A	o1s	Clumber Park	Nottinghamshire	England	15	4	2017	Spring flux	ON REQUEST	Taxus baccata	alive	Woodland / Mixed / Semi-natural	A1.3.1	limb	12	1.02	SW and NE	damage	hazard-beam	N/A	58	50	yes (opposite)	2.5	19.7	1	5	11	n	n	n	y	y	n	n	n	n	n	n	n	y	n	n	n	n	y
CpN12	CpN12	pn	N/A	o1s	Clumber Park	Nottinghamshire	England	16	5	2017	Pregnancy	ON REQUEST	Taxus baccata	alive	Woodland / Mixed / Semi-natural	A1.3.1	limb	12	1.02	SW and NE	damage	hazard-beam	N/A	58	50	yes (opposite)	2.5	19.7	1	5	11	n	n	n	y	y	n	n	n	n	n	n	n	y	n	n	n	n	y
CpN12	CpN12	pn	N/A	o1s	Clumber Park	Nottinghamshire	England	24	6	2017	Pregnancy	ON REQUEST	Taxus baccata	alive	Woodland / Mixed / Semi-natural	A1.3.1	limb	12	1.02	SW and NE	damage	hazard-beam	N/A	58	50	yes (opposite)	2.5	19.7	1	5	11	n	n	n	y	y	n	n	n	n	n	n	n	y	n	n	n	n	y
CpN12	CpN12	pn	N/A	o1s	Clumber Park	Nottinghamshire	England	22	7	2017	Nursery	ON REQUEST	Taxus baccata	alive	Woodland / Mixed / Semi-natural	A1.3.1	limb	12	1.02	SW and NE	damage	hazard-beam	N/A	58	50	yes (opposite)	2.5	19.7	1	5	11	n	n	n	y	y	n	n	n	n	n	n	n	y	n	n	n	n	y
CpN12	CpN12	pn	N/A	o1s	Clumber Park	Nottinghamshire	England	23	8	2017	Nursery	ON REQUEST	Taxus baccata	alive	Woodland / Mixed / Semi-natural	A1.3.1	limb	12	1.02	SW and NE	damage	hazard-beam	N/A	58	50	yes (opposite)	2.5	19.7	1	5	11	n	n	n	y	y	n	n	n	n	n	n	n	y	n	n	n	n	y
CpN12	CpN12	pb	Pipistrellus pipistrellus	o1s	Clumber Park	Nottinghamshire	England	16	9	2017	Mating	ON REQUEST	Taxus baccata	alive	Woodland / Mixed / Semi-natural	A1.3.1	limb	12	1.02	SW and NE	damage	hazard-beam	N/A	58	50	yes (opposite)	2.5	19.7	1	5	11	n	n	n	y	y	n	n	n	n	n	n	n	y	n	n	n	n	y
CpN13	CpN13	pb	Plecotus auritus	o1s	Clumber Park	Nottinghamshire	England	16	4	2016	spring flux	ON REQUEST	Taxus baccata	alive	Woodland / Mixed / Semi-natural	A1.3.1	stem	13	0.98	W	association	fluting	N/A	59	59	no	7	2	13	0	2	y	n	n	n	y	n	n	n	n	n	n	n	y	n	n	n	n	y
CpN13	CpN13	pb	Plecotus auritus	o1s	Clumber Park	Nottinghamshire	England	15	10	2016	Mating	ON REQUEST	Taxus baccata	alive	Woodland / Mixed / Semi-natural	A1.3.1	stem	13	0.98	W	association	fluting	N/A	59	59	no	7	2	13	0	2	y	n	n	n	y	n	n	n	n	n	n	n	y	n	n	n	n	y
CpN13	CpN13	pn	N/A	o1s	Clumber Park	Nottinghamshire	England	10	12	2016	autumn flux	ON REQUEST	Taxus baccata	alive	Woodland / Mixed / Semi-natural	A1.3.1	stem	13	0.98	W	association	fluting	N/A	59	59	no	7	2	13	0	2	y	n	n	n	y	n	n	n	n	n	n	n	y	n	n	n	n	y
CpN13	CpN13	pn	N/A	o1s	Clumber Park	Nottinghamshire	England	11	1	2017	winter	ON REQUEST	Taxus baccata	alive	Woodland / Mixed / Semi-natural	A1.3.1	stem	13	0.98	W	association	fluting	N/A	59	59	no	7	2	13	0	2	y	n	n	n	y	n	n	n	n	n	n	n	y	n	n	n	n	y
CpN13	CpN13	pn	N/A	o1s	Clumber Park	Nottinghamshire	England	13	2	2017	winter	ON REQUEST	Taxus baccata	alive	Woodland / Mixed / Semi-natural	A1.3.1	stem	13	0.98	W	association	fluting	N/A	59	59	no	7	2	13	0	2	y	n	n	n	y	n	n	n	n	n	n	n	y	n	n	n	n	y
CpN13	CpN13	pn	N/A	o1s	Clumber Park	Nottinghamshire	England	25	3	2017	Spring flux	ON REQUEST	Taxus baccata	alive	Woodland / Mixed / Semi-natural	A1.3.1	stem	13	0.98	W	association	fluting	N/A	59	59	no	7	2	13	0	2	y	n	n	n	y	n	n	n	n	n	n	n	y	n	n	n	n	y
CpN13	CpN13	pn	N/A	o1s	Clumber Park	Nottinghamshire	England	15	4	2017	Spring flux	ON REQUEST	Taxus baccata	alive	Woodland / Mixed / Semi-natural	A1.3.1	stem	13	0.98	W	association	fluting	N/A	59	59	no	7	2	13	0	2	y	n	n	n	y	n	n	n	n	n	n	n	y	n	n	n	n	y
CpN13	CpN13	pn	N/A	o1s	Clumber Park	Nottinghamshire	England	16	5	2017	Pregnancy	ON REQUEST	Taxus baccata	alive	Woodland / Mixed / Semi-natural	A1.3.1	stem	13	0.98	W	association	fluting	N/A	59	59	no	7	2	13	0	2	y	n	n	n	y	n	n	n	n	n	n	n	y	n	n	n	n	y
CpN13	CpN13	pn	N/A	o1s	Clumber Park	Nottinghamshire	England	24	6	2017	Pregnancy	ON REQUEST	Taxus baccata	alive	Woodland / Mixed / Semi-natural	A1.3.1	stem	13	0.98	W	association	fluting	N/A	59	59	no	7	2	13	0	2	y	n	n	n	y	n	n	n	n	n	n	n	y	n	n	n	n	y
CpN13	CpN13	pn	N/A	o1s	Clumber Park	Nottinghamshire	England	22	7	2017	Nursery	ON REQUEST	Taxus baccata	alive	Woodland / Mixed / Semi-natural	A1.3.1	stem	13	0.98	W	association	fluting	N/A	59	59	no	7	2	13	0	2	y	n	n	n	y	n	n	n	n	n	n	n	y	n	n	n	n	y
CpN13	CpN13	pn	N/A	o1s	Clumber Park	Nottinghamshire	England	23	8	2017	Nursery	ON REQUEST	Taxus baccata	alive	Woodland / Mixed / Semi-natural	A1.3.1	stem	13	0.98	W	association	fluting	N/A	59	59	no	7	2	13	0	2	y	n	n	n	y	n	n	n	n	n	n	n	y	n	n	n	n	y
CpN13	CpN13	pn	N/A	o1s	Clumber Park	Nottinghamshire	England	16	9	2017	Mating	ON REQUEST	Taxus baccata	alive	Woodland / Mixed / Semi-natural	A1.3.1	stem	13	0.98	W	association	fluting	N/A	59	59	no	7	2	13	0	2	y	n	n	n	y	n	n	n	n	n	n	n	y	n	n	n	n	y
CpN13	CpN13	pn	N/A	o1s	Clumber Park	Nottinghamshire	England	20	10	2017	Mating	ON REQUEST	Taxus baccata	alive	Woodland / Mixed / Semi-natural	A1.3.1	stem	13	0.98	W	association	fluting	N/A	59	59	no	7	2	13	0	2	y	n	n	n	y	n	n	n	n	n	n	n	n	y	n	n	n	y
CpN13	CpN13	pn	N/A	o1s	Clumber Park	Nottinghamshire	England	24	11	2017	Autumn flux	ON REQUEST	Taxus baccata	alive	Woodland / Mixed / Semi-natural	A1.3.1	stem	13	0.98	W	association	fluting	N/A	59	59	N/A	7	2	13	0	2	y	n	n	n	y	n	n	n	n	n	n	n	y	n	n	n	n	y
CpN13	CpN13	pn	N/A	o1s	Clumber Park	Nottinghamshire	England	13	12	2017	Autumn flux	ON REQUEST	Taxus baccata	alive	Woodland / Mixed / Semi-natural	A1.3.1	stem	13	0.98	W	association	fluting	N/A	59	59	N/A	7	2	13	0	2	y	n	n	n	y	n	n	n	n	n	n	n	y	n	n	n	n	y
CpN13	CpN13	pn	N/A	o1s	Clumber Park	Nottinghamshire	England	18	1	2018	Winter	ON REQUEST	Taxus baccata	alive	Woodland / Mixed / Semi-natural	A1.3.1	stem	13	0.98	W	association	fluting	N/A	59	59	N/A	7	2	13	0	2	y	n	n	n	y	n	n	n	n	n	n	n	y	n	n	n	n	y
CpN13	CpN13	pn	N/A	o1s	Clumber Park	Nottinghamshire	England	16	2	2018	Winter	ON REQUEST	Taxus baccata	alive	Woodland / Mixed / Semi-natural	A1.3.1	stem	13	0.98	W	association	fluting	N/A	59	59	N/A	7	2	13	0	2	y	n	n	n	y	n	n	n	n	n	n	n	y	n	n	n	n	y
CpN13	CpN13	pn	N/A	o1s	Clumber Park	Nottinghamshire	England	23	3	2018	Spring flux	ON REQUEST	Taxus baccata	alive	Woodland / Mixed / Semi-natural	A1.3.1	stem	13	0.98	W	association	fluting	N/A	59	59	N/A	7	2	13	0	2	y	n	n	n	y	n	n	n	n	n	n	n	y	n	n	n	n	y
CpN13	CpN13	pn	N/A	o1s	Clumber Park	Nottinghamshire	England	15	4	2018	Spring flux	ON REQUEST	Taxus baccata	alive	Woodland / Mixed / Semi-natural	A1.3.1	stem	13	0.98	W	association	fluting	N/A	59	59	N/A	7	2	13	0	2	y	n	n	n	y	n	n	n	n	n	n	n	y	n	n	n	n	y
CpN13	CpN13	pn	N/A	o1s	Clumber Park	Nottinghamshire	England	23	3	2019	spring flux	ON REQUEST	Taxus baccata	alive	Woodland / Mixed / Semi-natural	A1.3.1	stem	13	0.98	W	association	fluting	N/A	59	59	no	7	2	13	0	2	y	n	n	n	y	n	n	n	n	n	n	n	y	n	n	n	n	y
CpN14	CpN14	pb	Myotis nattereri	o1s	Clumber Park	Nottinghamshire	England	16	4	2016	spring flux	ON REQUEST	Taxus baccata	alive	Woodland / Mixed / Semi-natural	A1.3.1	stem	18	1.6	S	association	fluting	N/A	53	57	no	19	1.5	2.5	0	2.5	y	n	n	n	y	n	n	n	n	n	n	n	y	n	n	y	n	n
CpN14	CpN14	pb	Myotis nattereri	o1s	Clumber Park	Nottinghamshire	England	22	5	2016	pregnancy	ON REQUEST	Taxus baccata	alive	Woodland / Mixed / Semi-natural	A1.3.1	stem	18	1.6	S	association	fluting	N/A	53	57	no	19	1.5	2.5	0	2.5	y	n	n	n	y	n	n	n	n	n	n	n	y	n	n	y	n	n
CpN14	CpN14	pb	Myotis nattereri	o1s	Clumber Park	Nottinghamshire	England	19	11	2016	autumn flux	ON REQUEST	Taxus baccata	alive	Woodland / Mixed / Semi-natural	A1.3.1	stem	18	1.6	S	association	fluting	N/A	53	57	no	19	1.5	2.5	0	2.5	y	n	n	n	y	n	n	n	n	n	n	n	y	n	n	y	n	n
CpN14	CpN14	pn	N/A	o1s	Clumber Park	Nottinghamshire	England	10	12	2016	autumn flux	ON REQUEST	Taxus baccata	alive	Woodland / Mixed / Semi-natural	A1.3.1	stem	18	1.6	S	association	fluting	N/A	53	57	no	19	1.5	2.5	0	2.5	y	n	n	n	y	n	n	n	n	n	n	n	n	n	y	y	n	n
CpN14	CpN14	pn	N/A	o1s	Clumber Park	Nottinghamshire	England	11	1	2017	winter	ON REQUEST	Taxus baccata	alive	Woodland / Mixed / Semi-natural	A1.3.1	stem	18	1.6	S	association	fluting	N/A	53	57	no	19	1.5	2.5	0	2.5	y	n	n	n	y	n	n	n	n	n	n	n	n	n	y	y	n	n
CpN14	CpN14	pn	N/A	o1s	Clumber Park	Nottinghamshire	England	13	2	2017	winter	ON REQUEST	Taxus baccata	alive	Woodland / Mixed / Semi-natural	A1.3.1	stem	18	1.6	S	association	fluting	N/A	53	57	no	19	1.5	2.5	0	2.5	y	n	n	n	y	n	n	n	n	n	n	n	n	n	y	y	n	n
CpN14	CpN14	pb	Myotis nattereri	m1dd	Clumber Park	Nottinghamshire	England	25	3	2017	Spring flux	ON REQUEST	Taxus baccata	alive	Woodland / Mixed / Semi-natural	A1.3.1	stem	18	1.6	S	association	fluting	N/A	53	57	no	19	1.5	2.5	0	2.5	y	n	n	n	y	n	n	n	n	n	n	n	y	n	n	y	n	n
CpN14	CpN14	pb	Myotis nattereri	m1dd	Clumber Park	Nottinghamshire	England	15	4	2017	Spring flux	ON REQUEST	Taxus baccata	alive	Woodland / Mixed / Semi-natural	A1.3.1	stem	18	1.6	S	association	fluting	N/A	53	57	no	19	1.5	2.5	0	2.5	y	n	n	n	y	n	n	n	n	n	n	n	y	n	n	y	n	n
CpN14	CpN14	pn	N/A	m1dd	Clumber Park	Nottinghamshire	England	16	5	2017	Pregnancy	ON REQUEST	Taxus baccata	alive	Woodland / Mixed / Semi-natural	A1.3.1	stem	18	1.6	S	association	fluting	N/A	53	57	no	19	1.5	2.5	0	2.5	y	n	n	n	y	n	n	n	n	n	n	n	y	n	n	y	n	n
CpN14	CpN14	pn	N/A	m1dd	Clumber Park	Nottinghamshire	England	24	6	2017	Pregnancy	ON REQUEST	Taxus baccata	alive	Woodland / Mixed / Semi-natural	A1.3.1	stem	18	1.6	S	association	fluting	N/A	53	57	no	19	1.5	2.5	0	2.5	y	n	n	n	y	n	n	n	n	n	n	n	y	n	n	y	n	n
CpN14	CpN14	pn	N/A	m1dd	Clumber Park	Nottinghamshire	England	22	7	2017	Nursery	ON REQUEST	Taxus baccata	alive	Woodland / Mixed / Semi-natural	A1.3.1	stem	18	1.6	S	association	fluting	N/A	53	57	no	19	1.5	2.5	0	2.5	y	n	n	n	y	n	n	n	n	n	n	n	y	n	n	y	n	n
CpN14	CpN14	pn	N/A	m1dd	Clumber Park	Nottinghamshire	England	23	8	2017	Nursery	ON REQUEST	Taxus baccata	alive	Woodland / Mixed / Semi-natural	A1.3.1	stem	18	1.6	S	association	fluting	N/A	53	57	no	19	1.5	2.5	0	2.5	y	n	n	n	y	n	n	n	n	n	n	n	n	y	n	y	n	n
CpN14	CpN14	pbd	Plecotus auritus	m1dd	Clumber Park	Nottinghamshire	England	16	9	2017	Mating	ON REQUEST	Taxus baccata	alive	Woodland / Mixed / Semi-natural	A1.3.1	stem	18	1.6	S	association	fluting	N/A	53	57	no	19	1.5	2.5	0	2.5	y	n	n	n	y	n	n	n	n	n	n	n	y	n	n	y	n	n
CpN14	CpN14	pn	N/A	m1dd	Clumber Park	Nottinghamshire	England	10	12	2017	Mating	ON REQUEST	Taxus baccata	alive	Woodland / Mixed / Semi-natural	A1.3.1	stem	18	1.6	S	association	fluting	N/A	53	57	no	19	1.5	2.5	0	2.5	y	n	n	n	y	n	n	n	n	n	n	n	n	y	n	y	n	n
CpN14	CpN14	pbd	Myotis nattereri	m1dd	Clumber Park	Nottinghamshire	England	24	11	2017	Autumn flux	ON REQUEST	Taxus baccata	alive	Woodland / Mixed / Semi-natural	A1.3.1	stem	18	1.6	S	association	fluting	N/A	53	57	N/A	19	1.5	2.5	0	2.5	y	n	n	n	y	n	n	n	n	n	n	n	y	n	n	y	n	n
CpN14	CpN14	pb	Myotis nattereri	m1dd	Clumber Park	Nottinghamshire	England	13	12	2017	Autumn flux	ON REQUEST	Taxus baccata	alive	Woodland / Mixed / Semi-natural	A1.3.1	stem	18	1.6	S	association	fluting	N/A	53	57	N/A	19	1.5	2.5	0	2.5	y	n	n	n	y	n	n	n	n	n	n	n	y	n	n	y	n	n
CpN14	CpN14	pn	N/A	m1dd	Clumber Park	Nottinghamshire	England	18	1	2018	Winter	ON REQUEST	Taxus baccata	alive	Woodland / Mixed / Semi-natural	A1.3.1	stem	18	1.6	S	association	fluting	N/A	53	57	N/A	19	1.5	2.5	0	2.5	y	n	n	n	y	n	n	n	n	n	n	n	y	n	n	y	n	n
CpN14	CpN14	pn	N/A	m1dd	Clumber Park	Nottinghamshire	England	16	2	2018	Winter	ON REQUEST	Taxus baccata	alive	Woodland / Mixed / Semi-natural	A1.3.1	stem	18	1.6	S	association	fluting	N/A	53	57	N/A	19	1.5	2.5	0	2.5	y	n	n	n	y	n	n	n	n	n	n	n	y	n	n	y	n	n
CpN14	CpN14	pb	Myotis nattereri	m1dd	Clumber Park	Nottinghamshire	England	23	3	2018	Spring flux	ON REQUEST	Taxus baccata	alive	Woodland / Mixed / Semi-natural	A1.3.1	stem	18	1.6	S	association	fluting	N/A	53	57	N/A	19	1.5	2.5	0	2.5	y	n	n	n	y	n	n	n	n	n	n	n	y	n	n	y	n	n
CpN14	CpN14	pd	unknown	m1dd	Clumber Park	Nottinghamshire	England	15	4	2018	Spring flux	ON REQUEST	Taxus baccata	alive	Woodland / Mixed / Semi-natural	A1.3.1	stem	18	1.6	S	association	fluting	N/A	53	57	N/A	19	1.5	2.5	0	2.5	y	n	n	n	y	n	n	n	n	n	n	n	n	y	n	y	n	n
CpN14	CpN14	pbd	Myotis nattereri	m1dd	Clumber Park	Nottinghamshire	England	23	3	2019	spring flux	ON REQUEST	Taxus baccata	alive	Woodland / Mixed / Semi-natural	A1.3.1	stem	18	1.6	S	association	fluting	N/A	53	57	no	19	1.5	2.5	0	2.5	y	n	n	n	y	n	n	n	n	n	n	n	n	y	n	y	n	n
CpN15	CpN15a	pb	Plecotus auritus	o1s	Clumber Park	Nottinghamshire	England	16	2	2018	Winter	ON REQUEST	Taxus baccata	alive	Woodland / Mixed / Semi-natural	A1.3.1	stem	16	2.1	W	association	fluting	N/A	65	64.5	N/A	8.5	1.5	0	0	3	y	n	n	n	y	n	n	n	n	n	n	n	y	n	n	n	n	n
CpN15	CpN15a	pn	N/A	o1s	Clumber Park	Nottinghamshire	England	23	3	2018	Spring flux	ON REQUEST	Taxus baccata	alive	Woodland / Mixed / Semi-natural	A1.3.1	stem	16	2.1	W	association	fluting	N/A	65	64.5	N/A	8.5	1.5	0	0	3	y	n	n	n	y	n	n	n	n	n	n	n	y	n	n	n	n	n
CpN15	CpN15a	pbd	Plecotus auritus	o1s	Clumber Park	Nottinghamshire	England	15	4	2018	Spring flux	ON REQUEST	Taxus baccata	alive	Woodland / Mixed / Semi-natural	A1.3.1	stem	16	2.1	W	association	fluting	N/A	65	64.5	N/A	8.5	1.5	0	0	3	y	n	n	n	y	n	n	n	n	n	n	n	y	n	n	n	n	n
CpN15	CpN15a	pn	N/A	o1s	Clumber Park	Nottinghamshire	England	23	3	2019	spring flux	ON REQUEST	Taxus baccata	alive	Woodland / Mixed / Semi-natural	A1.3.1	stem	16	2.1	W	association	fluting	N/A	65	64.5	no	8.5	1.5	0	0	3	y	n	n	n	y	n	n	n	n	n	n	n	y	n	n	n	n	n
CpN15	CpN15b	pb	Myotis nattereri	m1dd	Clumber Park	Nottinghamshire	England	15	10	2016	Mating	ON REQUEST	Taxus baccata	alive	Woodland / Mixed / Semi-natural	A1.3.1	stem	16	1.9	N	association	fluting	N/A	65	64	no	8	2	0	2	4	y	n	n	n	y	n	n	n	n	n	n	n	y	n	n	n	n	n
CpN15	CpN15b	pb	Plecotus auritus	m1dd	Clumber Park	Nottinghamshire	England	10	12	2016	autumn flux	ON REQUEST	Taxus baccata	alive	Woodland / Mixed / Semi-natural	A1.3.1	stem	16	1.9	N	association	fluting	N/A	65	64	no	8	2	0	2	4	y	n	n	n	y	n	n	n	n	n	n	n	y	n	n	n	n	n
CpN15	CpN15b	pb	Plecotus auritus	m1dd	Clumber Park	Nottinghamshire	England	11	1	2017	winter	ON REQUEST	Taxus baccata	alive	Woodland / Mixed / Semi-natural	A1.3.1	stem	16	1.9	N	association	fluting	N/A	65	64	no	8	2	0	2	4	y	n	n	n	y	n	n	n	n	n	n	n	y	n	n	n	n	n
CpN15	CpN15b	pb	Plecotus auritus	m1dd	Clumber Park	Nottinghamshire	England	13	2	2017	winter	ON REQUEST	Taxus baccata	alive	Woodland / Mixed / Semi-natural	A1.3.1	stem	16	1.9	N	association	fluting	N/A	65	64	no	8	2	0	2	4	y	n	n	n	y	n	n	n	n	n	n	n	y	n	n	n	n	n
CpN15	CpN15b	pn	N/A	m1dd	Clumber Park	Nottinghamshire	England	25	3	2017	Spring flux	ON REQUEST	Taxus baccata	alive	Woodland / Mixed / Semi-natural	A1.3.1	stem	16	1.9	N	association	fluting	N/A	65	64	no	8	2	0	2	4	y	n	n	n	y	n	n	n	n	n	n	n	y	n	n	n	n	n
CpN15	CpN15b	pn	N/A	m1dd	Clumber Park	Nottinghamshire	England	15	4	2017	Spring flux	ON REQUEST	Taxus baccata	alive	Woodland / Mixed / Semi-natural	A1.3.1	stem	16	1.9	N	association	fluting	N/A	65	64	no	8	2	0	2	4	y	n	n	n	y	n	n	n	n	n	n	n	y	n	n	n	n	n
CpN15	CpN15b	pn	N/A	m1dd	Clumber Park	Nottinghamshire	England	16	5	2017	Pregnancy	ON REQUEST	Taxus baccata	alive	Woodland / Mixed / Semi-natural	A1.3.1	stem	16	1.9	N	association	fluting	N/A	65	64	no	8	2	0	2	4	y	n	n	n	y	n	n	n	n	n	n	n	y	n	n	n	n	n
CpN15	CpN15b	pn	N/A	m1dd	Clumber Park	Nottinghamshire	England	24	6	2017	Pregnancy	ON REQUEST	Taxus baccata	alive	Woodland / Mixed / Semi-natural	A1.3.1	stem	16	1.9	N	association	fluting	N/A	65	64	no	8	2	0	2	4	y	n	n	n	y	n	n	n	n	n	n	n	y	n	n	n	n	n
CpN15	CpN15b	pn	N/A	m1dd	Clumber Park	Nottinghamshire	England	22	7	2017	Nursery	ON REQUEST	Taxus baccata	alive	Woodland / Mixed / Semi-natural	A1.3.1	stem	16	1.9	N	association	fluting	N/A	65	64	no	8	2	0	2	4	y	n	n	n	y	n	n	n	n	n	n	n	y	n	n	n	n	n
CpN15	CpN15b	pn	N/A	m1dd	Clumber Park	Nottinghamshire	England	23	8	2017	Nursery	ON REQUEST	Taxus baccata	alive	Woodland / Mixed / Semi-natural	A1.3.1	stem	16	1.9	N	association	fluting	N/A	65	64	no	8	2	0	2	4	y	n	n	n	y	n	n	n	n	n	n	n	y	n	n	n	n	n
CpN15	CpN15b	pb	Myotis nattereri	m1dd	Clumber Park	Nottinghamshire	England	16	9	2017	Mating	ON REQUEST	Taxus baccata	alive	Woodland / Mixed / Semi-natural	A1.3.1	stem	16	1.9	N	association	fluting	N/A	65	64	no	8	2	0	2	4	y	n	n	n	y	n	n	n	n	n	n	n	y	n	n	n	n	n
CpN15	CpN15b	pn	N/A	m1dd	Clumber Park	Nottinghamshire	England	20	10	2017	Mating	ON REQUEST	Taxus baccata	alive	Woodland / Mixed / Semi-natural	A1.3.1	stem	16	1.9	N	association	fluting	N/A	65	64	no	8	2	0	2	4	y	n	n	n	y	n	n	n	n	n	n	n	y	n	n	n	n	n
CpN15	CpN15b	pn	N/A	m1dd	Clumber Park	Nottinghamshire	England	24	11	2017	Autumn flux	ON REQUEST	Taxus baccata	alive	Woodland / Mixed / Semi-natural	A1.3.1	stem	16	1.9	N	association	fluting	N/A	65	64	N/A	8	2	0	2	4	y	n	n	n	y	n	n	n	n	n	n	n	y	n	n	n	n	n
CpN15	CpN15b	pn	N/A	m1dd	Clumber Park	Nottinghamshire	England	13	12	2017	Autumn flux	ON REQUEST	Taxus baccata	alive	Woodland / Mixed / Semi-natural	A1.3.1	stem	16	1.9	N	association	fluting	N/A	65	64	N/A	8	2	0	2	4	y	n	n	n	y	n	n	n	n	n	n	n	y	n	n	n	n	n
CpN15	CpN15b	pn	N/A	m1dd	Clumber Park	Nottinghamshire	England	18	1	2018	Winter	ON REQUEST	Taxus baccata	alive	Woodland / Mixed / Semi-natural	A1.3.1	stem	16	1.9	N	association	fluting	N/A	65	64	N/A	8	2	0	2	4	y	n	n	n	y	n	n	n	n	n	n	n	y	n	n	n	n	n
CpN15	CpN15b	pn	N/A	m1dd	Clumber Park	Nottinghamshire	England	16	2	2018	Winter	ON REQUEST	Taxus baccata	alive	Woodland / Mixed / Semi-natural	A1.3.1	stem	16	1.9	N	association	fluting	N/A	65	64	N/A	8	2	0	2	4	y	n	n	n	y	n	n	n	n	n	n	n	y	n	n	n	n	n
CpN15	CpN15b	pn	N/A	m1dd	Clumber Park	Nottinghamshire	England	23	3	2018	Spring flux	ON REQUEST	Taxus baccata	alive	Woodland / Mixed / Semi-natural	A1.3.1	stem	16	1.9	N	association	fluting	N/A	65	64	N/A	8	2	0	2	4	y	n	n	n	y	n	n	n	n	n	n	n	y	n	n	n	n	n
CpN15	CpN15b	pn	N/A	m1dd	Clumber Park	Nottinghamshire	England	15	4	2018	Spring flux	ON REQUEST	Taxus baccata	alive	Woodland / Mixed / Semi-natural	A1.3.1	stem	16	1.9	N	association	fluting	N/A	65	64	N/A	8	2	0	2	4	y	n	n	n	y	n	n	n	n	n	n	n	y	n	n	n	n	n
CpN15	CpN15b	pn	N/A	m1dd	Clumber Park	Nottinghamshire	England	23	3	2019	spring flux	ON REQUEST	Taxus baccata	alive	Woodland / Mixed / Semi-natural	A1.3.1	stem	16	1.9	N	association	fluting	N/A	65	64	no	8	2	0	2	4	y	n	n	n	y	n	n	n	n	n	n	n	y	n	n	n	n	n
CpN15	CpN15c	pb	Plecotus auritus	o1s	Clumber Park	Nottinghamshire	England	16	3	2016	spring flux	ON REQUEST	Taxus baccata	alive	Woodland / Mixed / Semi-natural	A1.3.1	stem	16	1.4	E	association	fluting	N/A	65	66.5	no	11	3	0.5	0	3	y	n	n	n	y	n	n	n	n	n	n	n	y	n	n	n	n	n
CpN15	CpN15c	pn	N/A	o1s	Clumber Park	Nottinghamshire	England	10	12	2016	autumn flux	ON REQUEST	Taxus baccata	alive	Woodland / Mixed / Semi-natural	A1.3.1	stem	16	1.4	E	association	fluting	N/A	65	66.5	no	11	3	0.5	0	3	y	n	n	n	y	n	n	n	n	n	n	n	y	n	n	n	n	n
CpN15	CpN15c	pn	N/A	o1s	Clumber Park	Nottinghamshire	England	11	1	2017	winter	ON REQUEST	Taxus baccata	alive	Woodland / Mixed / Semi-natural	A1.3.1	stem	16	1.4	E	association	fluting	N/A	65	66.5	no	11	3	0.5	0	3	y	n	n	n	y	n	n	n	n	n	n	n	y	n	n	n	n	n
CpN15	CpN15c	pn	N/A	o1s	Clumber Park	Nottinghamshire	England	13	2	2017	winter	ON REQUEST	Taxus baccata	alive	Woodland / Mixed / Semi-natural	A1.3.1	stem	16	1.4	E	association	fluting	N/A	65	66.5	no	11	3	0.5	0	3	y	n	n	n	y	n	n	n	n	n	n	n	y	n	n	n	n	n
CpN15	CpN15c	pn	N/A	o1s	Clumber Park	Nottinghamshire	England	25	3	2017	Spring flux	ON REQUEST	Taxus baccata	alive	Woodland / Mixed / Semi-natural	A1.3.1	stem	16	1.4	E	association	fluting	N/A	65	66.5	no	11	3	0.5	0	3	y	n	n	n	y	n	n	n	n	n	n	n	y	n	n	n	n	n
CpN15	CpN15c	pn	N/A	o1s	Clumber Park	Nottinghamshire	England	15	4	2017	Spring flux	ON REQUEST	Taxus baccata	alive	Woodland / Mixed / Semi-natural	A1.3.1	stem	16	1.4	E	association	fluting	N/A	65	66.5	no	11	3	0.5	0	3	y	n	n	n	y	n	n	n	n	n	n	n	y	n	n	n	n	n
CpN15	CpN15c	pn	N/A	o1s	Clumber Park	Nottinghamshire	England	16	5	2017	Pregnancy	ON REQUEST	Taxus baccata	alive	Woodland / Mixed / Semi-natural	A1.3.1	stem	16	1.4	E	association	fluting	N/A	65	66.5	no	11	3	0.5	0	3	y	n	n	n	y	n	n	n	n	n	n	n	y	n	n	n	n	n
CpN15	CpN15c	pn	N/A	o1s	Clumber Park	Nottinghamshire	England	24	6	2017	Pregnancy	ON REQUEST	Taxus baccata	alive	Woodland / Mixed / Semi-natural	A1.3.1	stem	16	1.4	E	association	fluting	N/A	65	66.5	no	11	3	0.5	0	3	y	n	n	n	y	n	n	n	n	n	n	n	y	n	n	n	n	n
CpN15	CpN15c	pn	N/A	o1s	Clumber Park	Nottinghamshire	England	22	7	2017	Nursery	ON REQUEST	Taxus baccata	alive	Woodland / Mixed / Semi-natural	A1.3.1	stem	16	1.4	E	association	fluting	N/A	65	66.5	no	11	3	0.5	0	3	y	n	n	n	y	n	n	n	n	n	n	n	y	n	n	n	n	n
CpN15	CpN15c	pn	N/A	o1s	Clumber Park	Nottinghamshire	England	23	8	2017	Nursery	ON REQUEST	Taxus baccata	alive	Woodland / Mixed / Semi-natural	A1.3.1	stem	16	1.4	E	association	fluting	N/A	65	66.5	no	11	3	0.5	0	3	y	n	n	n	y	n	n	n	n	n	n	n	y	n	n	n	n	n
CpN15	CpN15c	pn	N/A	o1s	Clumber Park	Nottinghamshire	England	16	9	2017	Mating	ON REQUEST	Taxus baccata	alive	Woodland / Mixed / Semi-natural	A1.3.1	stem	16	1.4	E	association	fluting	N/A	65	66.5	no	11	3	0.5	0	3	y	n	n	n	y	n	n	n	n	n	n	n	y	n	n	n	n	n
CpN15	CpN15c	pn	N/A	o1s	Clumber Park	Nottinghamshire	England	20	10	2017	Mating	ON REQUEST	Taxus baccata	alive	Woodland / Mixed / Semi-natural	A1.3.1	stem	16	1.4	E	association	fluting	N/A	65	66.5	no	11	3	0.5	0	3	y	n	n	n	y	n	n	n	n	n	n	n	y	n	n	n	n	n
CpN15	CpN15c	pn	N/A	o1s	Clumber Park	Nottinghamshire	England	24	11	2017	Autumn flux	ON REQUEST	Taxus baccata	alive	Woodland / Mixed / Semi-natural	A1.3.1	stem	16	1.4	E	association	fluting	N/A	65	66.5	N/A	11	3	0.5	0	3	y	n	n	n	y	n	n	n	n	n	n	n	y	n	n	n	n	n
CpN15	CpN15c	pn	N/A	o1s	Clumber Park	Nottinghamshire	England	13	12	2017	Autumn flux	ON REQUEST	Taxus baccata	alive	Woodland / Mixed / Semi-natural	A1.3.1	stem	16	1.4	E	association	fluting	N/A	65	66.5	N/A	11	3	0.5	0	3	y	n	n	n	y	n	n	n	n	n	n	n	y	n	n	n	n	n
CpN15	CpN15c	pn	N/A	o1s	Clumber Park	Nottinghamshire	England	18	1	2018	Winter	ON REQUEST	Taxus baccata	alive	Woodland / Mixed / Semi-natural	A1.3.1	stem	16	1.4	E	association	fluting	N/A	65	66.5	N/A	11	3	0.5	0	3	y	n	n	n	y	n	n	n	n	n	n	n	y	n	n	n	n	n
CpN15	CpN15c	pn	N/A	o1s	Clumber Park	Nottinghamshire	England	16	2	2018	Winter	ON REQUEST	Taxus baccata	alive	Woodland / Mixed / Semi-natural	A1.3.1	stem	16	1.4	E	association	fluting	N/A	65	66.5	N/A	11	3	0.5	0	3	y	n	n	n	y	n	n	n	n	n	n	n	y	n	n	n	n	n
CpN15	CpN15c	pn	N/A	o1s	Clumber Park	Nottinghamshire	England	23	3	2018	Spring flux	ON REQUEST	Taxus baccata	alive	Woodland / Mixed / Semi-natural	A1.3.1	stem	16	1.4	E	association	fluting	N/A	65	66.5	N/A	11	3	0.5	0	3	y	n	n	n	y	n	n	n	n	n	n	n	y	n	n	n	n	n
CpN15	CpN15c	pn	N/A	o1s	Clumber Park	Nottinghamshire	England	15	4	2018	Spring flux	ON REQUEST	Taxus baccata	alive	Woodland / Mixed / Semi-natural	A1.3.1	stem	16	1.4	E	association	fluting	N/A	65	66.5	N/A	11	3	0.5	0	3	y	n	n	n	y	n	n	n	n	n	n	n	y	n	n	n	n	n
CpN15	CpN15c	pn	N/A	o1s	Clumber Park	Nottinghamshire	England	23	3	2019	spring flux	ON REQUEST	Taxus baccata	alive	Woodland / Mixed / Semi-natural	A1.3.1	stem	16	1.4	E	association	fluting	N/A	65	66.5	no	11	3	0.5	0	3	y	n	n	n	y	n	n	n	n	n	n	n	y	n	n	n	n	n
CpN16	CpN16a	pb	Plecotus auritus	o1s	Clumber Park	Nottinghamshire	England	13	12	2017	Autumn flux	ON REQUEST	Taxus baccata	alive	Woodland / Mixed / Semi-natural	A1.3.1	stem	17	1.56	SW	association	fluting	N/A	58	58	N/A	9	2	14	0	2.5	y	n	n	n	y	n	n	n	n	n	n	n	y	n	n	n	n	y
CpN16	CpN16a	pn	N/A	o1s	Clumber Park	Nottinghamshire	England	18	1	2018	Winter	ON REQUEST	Taxus baccata	alive	Woodland / Mixed / Semi-natural	A1.3.1	stem	17	1.56	SW	association	fluting	N/A	58	58	N/A	9	2	14	0	2.5	y	n	n	n	y	n	n	n	n	n	n	n	y	n	n	n	n	y
CpN16	CpN16a	pn	N/A	o1s	Clumber Park	Nottinghamshire	England	16	2	2018	Winter	ON REQUEST	Taxus baccata	alive	Woodland / Mixed / Semi-natural	A1.3.1	stem	17	1.56	SW	association	fluting	N/A	58	58	N/A	9	2	14	0	2.5	y	n	n	n	y	n	n	n	n	n	n	n	y	n	n	n	n	y
CpN16	CpN16a	pn	N/A	o1s	Clumber Park	Nottinghamshire	England	23	3	2018	Spring flux	ON REQUEST	Taxus baccata	alive	Woodland / Mixed / Semi-natural	A1.3.1	stem	17	1.56	SW	association	fluting	N/A	58	58	N/A	9	2	14	0	2.5	y	n	n	n	y	n	n	n	n	n	n	n	y	n	n	n	n	y
CpN16	CpN16a	pn	N/A	o1s	Clumber Park	Nottinghamshire	England	15	4	2018	Spring flux	ON REQUEST	Taxus baccata	alive	Woodland / Mixed / Semi-natural	A1.3.1	stem	17	1.56	SW	association	fluting	N/A	58	58	N/A	9	2	14	0	2.5	y	n	n	n	y	n	n	n	n	n	n	n	y	n	n	n	n	y
CpN16	CpN16a	pb	Myotis nattereri	m1dd	Clumber Park	Nottinghamshire	England	23	3	2019	spring flux	ON REQUEST	Taxus baccata	alive	Woodland / Mixed / Semi-natural	A1.3.1	stem	17	1.56	SW	association	fluting	N/A	58	58	no	9	2	14	0	2.5	y	n	n	n	y	n	n	n	n	n	n	n	y	n	n	n	n	y
CpN16	CpN16b	pb	Plecotus auritus	o1s	Clumber Park	Nottinghamshire	England	25	9	2016	Mating	ON REQUEST	Taxus baccata	alive	Woodland / Mixed / Semi-natural	A1.3.1	stem	17	1.08	S	association	fluting	N/A	58	61	no	13	3	1.5	0	3	y	n	n	n	y	n	n	n	n	n	n	n	y	n	n	y	n	n
CpN16	CpN16b	pb	Plecotus auritus	o1s	Clumber Park	Nottinghamshire	England	15	10	2016	Mating	ON REQUEST	Taxus baccata	alive	Woodland / Mixed / Semi-natural	A1.3.1	stem	17	1.08	S	association	fluting	N/A	58	61	no	13	3	1.5	0	3	y	n	n	n	y	n	n	n	n	n	n	n	y	n	n	y	n	n
CpN16	CpN16b	pn	N/A	o1s	Clumber Park	Nottinghamshire	England	10	12	2016	autumn flux	ON REQUEST	Taxus baccata	alive	Woodland / Mixed / Semi-natural	A1.3.1	stem	17	1.08	S	association	fluting	N/A	58	61	no	13	3	1.5	0	3	y	n	n	n	y	n	n	n	n	n	n	n	y	n	n	y	n	n
CpN16	CpN16b	pn	N/A	o1s	Clumber Park	Nottinghamshire	England	11	1	2017	winter	ON REQUEST	Taxus baccata	alive	Woodland / Mixed / Semi-natural	A1.3.1	stem	17	1.08	S	association	fluting	N/A	58	61	no	13	3	1.5	0	3	y	n	n	n	y	n	n	n	n	n	n	n	y	n	n	y	n	n
CpN16	CpN16b	pn	N/A	o1s	Clumber Park	Nottinghamshire	England	13	2	2017	winter	ON REQUEST	Taxus baccata	alive	Woodland / Mixed / Semi-natural	A1.3.1	stem	17	1.08	S	association	fluting	N/A	58	61	no	13	3	1.5	0	3	y	n	n	n	y	n	n	n	n	n	n	n	y	n	n	y	n	n
CpN16	CpN16b	pb	Plecotus auritus	o1s	Clumber Park	Nottinghamshire	England	25	3	2017	Spring flux	ON REQUEST	Taxus baccata	alive	Woodland / Mixed / Semi-natural	A1.3.1	stem	17	1.08	S	association	fluting	N/A	58	61	no	13	3	1.5	0	3	y	n	n	n	y	n	n	n	n	n	n	n	y	n	n	y	n	n
CpN16	CpN16b	pn	N/A	o1s	Clumber Park	Nottinghamshire	England	15	4	2017	Spring flux	ON REQUEST	Taxus baccata	alive	Woodland / Mixed / Semi-natural	A1.3.1	stem	17	1.08	S	association	fluting	N/A	58	61	no	13	3	1.5	0	3	y	n	n	n	y	n	n	n	n	n	n	n	y	n	n	y	n	n
CpN16	CpN16b	pn	N/A	o1s	Clumber Park	Nottinghamshire	England	16	5	2017	Pregnancy	ON REQUEST	Taxus baccata	alive	Woodland / Mixed / Semi-natural	A1.3.1	stem	17	1.08	S	association	fluting	N/A	58	61	no	13	3	1.5	0	3	y	n	n	n	y	n	n	n	n	n	n	n	y	n	n	y	n	n
CpN16	CpN16b	pn	N/A	o1s	Clumber Park	Nottinghamshire	England	24	6	2017	Pregnancy	ON REQUEST	Taxus baccata	alive	Woodland / Mixed / Semi-natural	A1.3.1	stem	17	1.08	S	association	fluting	N/A	58	61	no	13	3	1.5	0	3	y	n	n	n	y	n	n	n	n	n	n	n	y	n	n	y	n	n
CpN16	CpN16b	pb	Plecotus auritus	o1s	Clumber Park	Nottinghamshire	England	16	9	2017	Mating	ON REQUEST	Taxus baccata	alive	Woodland / Mixed / Semi-natural	A1.3.1	stem	17	1.08	S	association	fluting	N/A	58	61	no	13	3	1.5	0	3	y	n	n	n	y	n	n	n	n	n	n	n	y	n	n	y	n	n
CpN16	CpN16b	pn	N/A	o1s	Clumber Park	Nottinghamshire	England	23	8	2017	Nursery	ON REQUEST	Taxus baccata	alive	Woodland / Mixed / Semi-natural	A1.3.1	stem	17	1.08	S	association	fluting	N/A	58	61	no	13	3	1.5	0	3	y	n	n	n	y	n	n	n	n	n	n	n	y	n	n	y	n	n
CpN16	CpN16b	pn	N/A	o1s	Clumber Park	Nottinghamshire	England	16	9	2017	Mating	ON REQUEST	Taxus baccata	alive	Woodland / Mixed / Semi-natural	A1.3.1	stem	17	1.08	S	association	fluting	N/A	58	61	no	13	3	1.5	0	3	y	n	n	n	y	n	n	n	n	n	n	n	y	n	n	y	n	n
CpN16	CpN16b	pn	N/A	o1s	Clumber Park	Nottinghamshire	England	20	10	2017	Mating	ON REQUEST	Taxus baccata	alive	Woodland / Mixed / Semi-natural	A1.3.1	stem	17	1.08	S	association	fluting	N/A	58	61	no	13	3	1.5	0	3	y	n	n	n	y	n	n	n	n	n	n	n	y	n	n	y	n	n
CpN16	CpN16b	pn	N/A	o1s	Clumber Park	Nottinghamshire	England	24	11	2017	Autumn flux	ON REQUEST	Taxus baccata	alive	Woodland / Mixed / Semi-natural	A1.3.1	stem	17	1.08	S	association	fluting	N/A	58	61	N/A	13	3	1.5	0	3	y	n	n	n	y	n	n	n	n	n	n	n	y	n	n	y	n	n
CpN16	CpN16b	pn	N/A	o1s	Clumber Park	Nottinghamshire	England	13	12	2017	Autumn flux	ON REQUEST	Taxus baccata	alive	Woodland / Mixed / Semi-natural	A1.3.1	stem	17	1.08	S	association	fluting	N/A	58	61	N/A	13	3	1.5	0	3	y	n	n	n	y	n	n	n	n	n	n	n	y	n	n	y	n	n
CpN16	CpN16b	pn	N/A	o1s	Clumber Park	Nottinghamshire	England	18	1	2018	Winter	ON REQUEST	Taxus baccata	alive	Woodland / Mixed / Semi-natural	A1.3.1	stem	17	1.08	S	association	fluting	N/A	58	61	N/A	13	3	1.5	0	3	y	n	n	n	y	n	n	n	n	n	n	n	y	n	n	y	n	n
CpN16	CpN16b	pn	N/A	o1s	Clumber Park	Nottinghamshire	England	16	2	2018	Winter	ON REQUEST	Taxus baccata	alive	Woodland / Mixed / Semi-natural	A1.3.1	stem	17	1.08	S	association	fluting	N/A	58	61	N/A	13	3	1.5	0	3	y	n	n	n	y	n	n	n	n	n	n	n	y	n	n	y	n	n
CpN16	CpN16b	pn	N/A	o1s	Clumber Park	Nottinghamshire	England	23	3	2018	Spring flux	ON REQUEST	Taxus baccata	alive	Woodland / Mixed / Semi-natural	A1.3.1	stem	17	1.08	S	association	fluting	N/A	58	61	N/A	13	3	1.5	0	3	y	n	n	n	y	n	n	n	n	n	n	n	y	n	n	y	n	n
CpN16	CpN16b	pn	N/A	o1s	Clumber Park	Nottinghamshire	England	15	4	2018	Spring flux	ON REQUEST	Taxus baccata	alive	Woodland / Mixed / Semi-natural	A1.3.1	stem	17	1.08	S	association	fluting	N/A	58	61	N/A	13	3	1.5	0	3	y	n	n	n	y	n	n	n	n	n	n	n	y	n	n	y	n	n
CpN16	CpN16b	pn	N/A	o1s	Clumber Park	Nottinghamshire	England	23	3	2019	spring flux	ON REQUEST	Taxus baccata	alive	Woodland / Mixed / Semi-natural	A1.3.1	stem	17	1.08	S	association	fluting	N/A	58	61	no	13	3	1.5	0	3	y	n	n	n	y	n	n	n	n	n	n	n	y	n	n	y	n	n
CpN17	CpN17	pb	Plecotus auritus	o1s	Clumber Park	Nottinghamshire	England	25	3	2017	Spring flux	ON REQUEST	Taxus baccata	alive	Woodland / Mixed / Semi-natural	A1.3.1	stem	16	1.45	N	association	fluting	N/A	112	112	no	7.5	1.5	5	0	3	y	n	n	n	y	n	n	n	n	n	n	n	y	n	n	y	n	n
CpN17	CpN17	pn	N/A	o1s	Clumber Park	Nottinghamshire	England	15	4	2017	Spring flux	ON REQUEST	Taxus baccata	alive	Woodland / Mixed / Semi-natural	A1.3.1	stem	16	1.45	N	association	fluting	N/A	112	112	no	7.5	1.5	5	0	3	y	n	n	n	y	n	n	n	n	n	n	n	y	n	n	y	n	n
CpN17	CpN17	pn	N/A	o1s	Clumber Park	Nottinghamshire	England	16	5	2017	Pregnancy	ON REQUEST	Taxus baccata	alive	Woodland / Mixed / Semi-natural	A1.3.1	stem	16	1.45	N	association	fluting	N/A	112	112	no	7.5	1.5	5	0	3	y	n	n	n	y	n	n	n	n	n	n	n	y	n	n	y	n	n
CpN17	CpN17	pn	N/A	o1s	Clumber Park	Nottinghamshire	England	24	6	2017	Pregnancy	ON REQUEST	Taxus baccata	alive	Woodland / Mixed / Semi-natural	A1.3.1	stem	16	1.45	N	association	fluting	N/A	112	112	no	7.5	1.5	5	0	3	y	n	n	n	y	n	n	n	n	n	n	n	y	n	n	y	n	n
CpN17	CpN17	pn	N/A	o1s	Clumber Park	Nottinghamshire	England	22	7	2017	Nursery	ON REQUEST	Taxus baccata	alive	Woodland / Mixed / Semi-natural	A1.3.1	stem	16	1.45	N	association	fluting	N/A	112	112	no	7.5	1.5	5	0	3	y	n	n	n	y	n	n	n	n	n	n	n	y	n	n	y	n	n
CpN17	CpN17	pn	N/A	o1s	Clumber Park	Nottinghamshire	England	23	8	2017	Nursery	ON REQUEST	Taxus baccata	alive	Woodland / Mixed / Semi-natural	A1.3.1	stem	16	1.45	N	association	fluting	N/A	112	112	no	7.5	1.5	5	0	3	y	n	n	n	y	n	n	n	n	n	n	n	y	n	n	y	n	n
CpN17	CpN17	pn	N/A	o1s	Clumber Park	Nottinghamshire	England	16	9	2017	Mating	ON REQUEST	Taxus baccata	alive	Woodland / Mixed / Semi-natural	A1.3.1	stem	16	1.45	N	association	fluting	N/A	112	112	no	7.5	1.5	5	0	3	y	n	n	n	y	n	n	n	n	n	n	n	y	n	n	y	n	n
CpN17	CpN17	pn	N/A	o1s	Clumber Park	Nottinghamshire	England	20	10	2017	Mating	ON REQUEST	Taxus baccata	alive	Woodland / Mixed / Semi-natural	A1.3.1	stem	16	1.45	N	association	fluting	N/A	112	112	no	7.5	1.5	5	0	3	y	n	n	n	y	n	n	n	n	n	n	n	y	n	n	y	n	n
CpN17	CpN17	pn	N/A	o1s	Clumber Park	Nottinghamshire	England	24	11	2017	Autumn flux	ON REQUEST	Taxus baccata	alive	Woodland / Mixed / Semi-natural	A1.3.1	stem	16	1.45	N	association	fluting	N/A	112	112	N/A	7.5	1.5	5	0	3	y	n	n	n	y	n	n	n	n	n	n	n	y	n	n	y	n	n
CpN17	CpN17	pn	N/A	o1s	Clumber Park	Nottinghamshire	England	13	12	2017	Autumn flux	ON REQUEST	Taxus baccata	alive	Woodland / Mixed / Semi-natural	A1.3.1	stem	16	1.45	N	association	fluting	N/A	112	112	N/A	7.5	1.5	5	0	3	y	n	n	n	y	n	n	n	n	n	n	n	y	n	n	y	n	n
CpN17	CpN17	pn	N/A	o1s	Clumber Park	Nottinghamshire	England	18	1	2018	Winter	ON REQUEST	Taxus baccata	alive	Woodland / Mixed / Semi-natural	A1.3.1	stem	16	1.45	N	association	fluting	N/A	112	112	N/A	7.5	1.5	5	0	3	y	n	n	n	y	n	n	n	n	n	n	n	y	n	n	y	n	n
CpN17	CpN17	pn	N/A	o1s	Clumber Park	Nottinghamshire	England	16	2	2018	Winter	ON REQUEST	Taxus baccata	alive	Woodland / Mixed / Semi-natural	A1.3.1	stem	16	1.45	N	association	fluting	N/A	112	112	N/A	7.5	1.5	5	0	3	y	n	n	n	y	n	n	n	n	n	n	n	y	n	n	y	n	n
CpN17	CpN17	pn	N/A	o1s	Clumber Park	Nottinghamshire	England	23	3	2018	Spring flux	ON REQUEST	Taxus baccata	alive	Woodland / Mixed / Semi-natural	A1.3.1	stem	16	1.45	N	association	fluting	N/A	112	112	N/A	7.5	1.5	5	0	3	y	n	n	n	y	n	n	n	n	n	n	n	y	n	n	y	n	n
CpN17	CpN17	pn	N/A	o1s	Clumber Park	Nottinghamshire	England	15	4	2018	Spring flux	ON REQUEST	Taxus baccata	alive	Woodland / Mixed / Semi-natural	A1.3.1	stem	16	1.45	N	association	fluting	N/A	112	112	N/A	7.5	1.5	5	0	3	y	n	n	n	y	n	n	n	n	n	n	n	y	n	n	y	n	n
CpN17	CpN17	pn	N/A	o1s	Clumber Park	Nottinghamshire	England	23	3	2019	spring flux	ON REQUEST	Taxus baccata	alive	Woodland / Mixed / Semi-natural	A1.3.1	stem	16	1.45	N	association	fluting	N/A	112	112	no	7.5	1.5	5	0	3	y	n	n	n	y	n	n	n	n	n	n	n	y	n	n	y	n	n
CpN18	CpN18	pb	Plecotus auritus	o1s	Clumber Park	Nottinghamshire	England	25	3	2017	Spring flux	ON REQUEST	Taxus baccata	alive	Woodland / Mixed / Semi-natural	A1.3.1	stem	17	1.37	SE	association	fluting	N/A	53	53	no	8	1.5	4	0	2.5	y	n	n	n	y	n	n	n	n	n	n	n	y	n	n	n	n	y
CpN19	CpN19	pb	Plecotus auritus	o1s	Clumber Park	Nottinghamshire	England	15	4	2017	Spring flux	ON REQUEST	Taxus baccata	alive	Woodland / Mixed / Semi-natural	A1.3.1	stem	15	1.48	S	decay	compression-fork	N/A	55	51.5	no	19.5	3.5	9.5	0	4	y	n	n	y	y	n	n	n	n	n	n	n	y	n	n	n	n	y
CpN19	CpN19	pb	Plecotus auritus	o1s	Clumber Park	Nottinghamshire	England	16	5	2017	Pregnancy	ON REQUEST	Taxus baccata	alive	Woodland / Mixed / Semi-natural	A1.3.1	stem	15	1.48	S	decay	compression-fork	N/A	55	51.5	no	19.5	3.5	9.5	0	4	y	n	n	y	y	n	n	n	n	n	n	n	y	n	n	n	n	y
CpN19	CpN19	pn	N/A	o1s	Clumber Park	Nottinghamshire	England	24	6	2017	Pregnancy	ON REQUEST	Taxus baccata	alive	Woodland / Mixed / Semi-natural	A1.3.1	stem	15	1.48	S	decay	compression-fork	N/A	55	51.5	no	19.5	3.5	9.5	0	4	y	n	n	y	y	n	n	n	n	n	n	n	y	n	n	n	n	y
CpN19	CpN19	pn	N/A	o1s	Clumber Park	Nottinghamshire	England	22	7	2017	Nursery	ON REQUEST	Taxus baccata	alive	Woodland / Mixed / Semi-natural	A1.3.1	stem	15	1.48	S	decay	compression-fork	N/A	55	51.5	no	19.5	3.5	9.5	0	4	y	n	n	y	y	n	n	n	n	n	n	n	y	n	n	n	n	y
CpN19	CpN19	pn	N/A	o1s	Clumber Park	Nottinghamshire	England	23	8	2017	Nursery	ON REQUEST	Taxus baccata	alive	Woodland / Mixed / Semi-natural	A1.3.1	stem	15	1.48	S	decay	compression-fork	N/A	55	51.5	no	19.5	3.5	9.5	0	4	y	n	n	y	y	n	n	n	n	n	n	n	y	n	n	n	n	y
CpN19	CpN19	pn	N/A	o1s	Clumber Park	Nottinghamshire	England	16	9	2017	Mating	ON REQUEST	Taxus baccata	alive	Woodland / Mixed / Semi-natural	A1.3.1	stem	15	1.48	S	decay	compression-fork	N/A	55	51.5	no	19.5	3.5	9.5	0	4	y	n	n	y	y	n	n	n	n	n	n	n	y	n	n	n	n	y
CpN19	CpN19	pn	N/A	o1s	Clumber Park	Nottinghamshire	England	20	10	2017	Mating	ON REQUEST	Taxus baccata	alive	Woodland / Mixed / Semi-natural	A1.3.1	stem	15	1.48	S	decay	compression-fork	N/A	55	51.5	no	19.5	3.5	9.5	0	4	y	n	n	y	y	n	n	n	n	n	n	n	y	n	n	n	n	y
CpN19	CpN19	pn	N/A	o1s	Clumber Park	Nottinghamshire	England	24	11	2017	Autumn flux	ON REQUEST	Taxus baccata	alive	Woodland / Mixed / Semi-natural	A1.3.1	stem	15	1.48	S	damage	weld	N/A	55	51.5	N/A	19.5	3.5	9.5	0	4	y	n	n	y	y	n	n	n	n	n	n	n	y	n	n	n	n	y
CpN19	CpN19	pn	N/A	o1s	Clumber Park	Nottinghamshire	England	13	12	2017	Autumn flux	ON REQUEST	Taxus baccata	alive	Woodland / Mixed / Semi-natural	A1.3.1	stem	15	1.48	S	damage	weld	N/A	55	51.5	N/A	19.5	3.5	9.5	0	4	y	n	n	y	y	n	n	n	n	n	n	n	y	n	n	n	n	y
CpN19	CpN19	pn	N/A	o1s	Clumber Park	Nottinghamshire	England	18	1	2018	Winter	ON REQUEST	Taxus baccata	alive	Woodland / Mixed / Semi-natural	A1.3.1	stem	15	1.48	S	damage	weld	N/A	55	51.5	N/A	19.5	3.5	9.5	0	4	y	n	n	y	y	n	n	n	n	n	n	n	y	n	n	n	n	y
CpN19	CpN19	pn	N/A	o1s	Clumber Park	Nottinghamshire	England	16	2	2018	Winter	ON REQUEST	Taxus baccata	alive	Woodland / Mixed / Semi-natural	A1.3.1	stem	15	1.48	S	damage	weld	N/A	55	51.5	N/A	19.5	3.5	9.5	0	4	y	n	n	y	y	n	n	n	n	n	n	n	y	n	n	n	n	y
CpN19	CpN19	pn	N/A	o1s	Clumber Park	Nottinghamshire	England	23	3	2018	Spring flux	ON REQUEST	Taxus baccata	alive	Woodland / Mixed / Semi-natural	A1.3.1	stem	15	1.48	S	damage	weld	N/A	55	51.5	N/A	19.5	3.5	9.5	0	4	y	n	n	y	y	n	n	n	n	n	n	n	y	n	n	n	n	y
CpN19	CpN19	pn	N/A	o1s	Clumber Park	Nottinghamshire	England	15	4	2018	Spring flux	ON REQUEST	Taxus baccata	alive	Woodland / Mixed / Semi-natural	A1.3.1	stem	15	1.48	S	damage	weld	N/A	55	51.5	N/A	19.5	3.5	9.5	0	4	y	n	n	y	y	n	n	n	n	n	n	n	y	n	n	n	n	y
CpN19	CpN19	pn	N/A	o1s	Clumber Park	Nottinghamshire	England	23	3	2019	spring flux	ON REQUEST	Taxus baccata	alive	Woodland / Mixed / Semi-natural	A1.3.1	stem	15	1.48	S	damage	weld	N/A	55	51.5	no	19.5	3.5	9.5	0	4	y	n	n	y	y	n	n	n	n	n	n	n	y	n	n	n	n	y
CpN20	CpN20	pb	Plecotus auritus	o1s	Clumber Park	Nottinghamshire	England	16	5	2017	Pregnancy	ON REQUEST	Taxus baccata	alive	Woodland / Mixed / Semi-natural	A1.3.1	stem	14	2.1	S	association	fluting	N/A	84	86	no	19	1.5	18	0	8	y	n	n	n	y	n	n	n	n	n	n	n	y	n	n	n	n	n
CpN20	CpN20	pn	N/A	o1s	Clumber Park	Nottinghamshire	England	24	6	2017	Pregnancy	ON REQUEST	Taxus baccata	alive	Woodland / Mixed / Semi-natural	A1.3.1	stem	14	2.1	S	association	fluting	N/A	84	86	no	19	1.5	18	0	8	y	n	n	n	y	n	n	n	n	n	n	n	y	n	n	n	n	n
CpN20	CpN20	pn	N/A	o1s	Clumber Park	Nottinghamshire	England	22	7	2017	Nursery	ON REQUEST	Taxus baccata	alive	Woodland / Mixed / Semi-natural	A1.3.1	stem	14	2.1	S	association	fluting	N/A	84	86	no	19	1.5	18	0	8	y	n	n	n	y	n	n	n	n	n	n	n	y	n	n	n	n	n
CpN20	CpN20	pn	N/A	o1s	Clumber Park	Nottinghamshire	England	23	8	2017	Nursery	ON REQUEST	Taxus baccata	alive	Woodland / Mixed / Semi-natural	A1.3.1	stem	14	2.1	S	association	fluting	N/A	84	86	no	19	1.5	18	0	8	y	n	n	n	y	n	n	n	n	n	n	n	y	n	n	n	n	n
CpN20	CpN20	pn	N/A	o1s	Clumber Park	Nottinghamshire	England	16	9	2017	Mating	ON REQUEST	Taxus baccata	alive	Woodland / Mixed / Semi-natural	A1.3.1	stem	14	2.1	S	association	fluting	N/A	84	86	no	19	1.5	18	0	8	y	n	n	n	y	n	n	n	n	n	n	n	n	y	n	n	n	n
CpN20	CpN20	pn	N/A	o1s	Clumber Park	Nottinghamshire	England	20	10	2017	Mating	ON REQUEST	Taxus baccata	alive	Woodland / Mixed / Semi-natural	A1.3.1	stem	14	2.1	S	association	fluting	N/A	84	86	no	19	1.5	18	0	8	y	n	n	n	y	n	n	n	n	n	n	n	y	n	n	n	n	n
CpN20	CpN20	pn	N/A	o1s	Clumber Park	Nottinghamshire	England	24	11	2017	Autumn flux	ON REQUEST	Taxus baccata	alive	Woodland / Mixed / Semi-natural	A1.3.1	stem	14	2.1	S	association	fluting	N/A	84	86	N/A	19	1.5	18	0	8	y	n	n	n	y	n	n	n	n	n	n	n	y	n	n	n	n	n
CpN20	CpN20	pn	N/A	o1s	Clumber Park	Nottinghamshire	England	13	12	2017	Autumn flux	ON REQUEST	Taxus baccata	alive	Woodland / Mixed / Semi-natural	A1.3.1	stem	14	2.1	S	association	fluting	N/A	84	86	N/A	19	1.5	18	0	8	y	n	n	n	y	n	n	n	n	n	n	n	y	n	n	n	n	n
CpN20	CpN20	pn	N/A	o1s	Clumber Park	Nottinghamshire	England	18	1	2018	Winter	ON REQUEST	Taxus baccata	alive	Woodland / Mixed / Semi-natural	A1.3.1	stem	14	2.1	S	association	fluting	N/A	84	86	N/A	19	1.5	18	0	8	y	n	n	n	y	n	n	n	n	n	n	n	y	n	n	n	n	n
CpN20	CpN20	pn	N/A	o1s	Clumber Park	Nottinghamshire	England	16	2	2018	Winter	ON REQUEST	Taxus baccata	alive	Woodland / Mixed / Semi-natural	A1.3.1	stem	14	2.1	S	association	fluting	N/A	84	86	N/A	19	1.5	18	0	8	y	n	n	n	y	n	n	n	n	n	n	n	y	n	n	n	n	n
CpN20	CpN20	pn	N/A	o1s	Clumber Park	Nottinghamshire	England	23	3	2018	Spring flux	ON REQUEST	Taxus baccata	alive	Woodland / Mixed / Semi-natural	A1.3.1	stem	14	2.1	S	association	fluting	N/A	84	86	N/A	19	1.5	18	0	8	y	n	n	n	y	n	n	n	n	n	n	n	y	n	n	n	n	n
CpN20	CpN20	pn	N/A	o1s	Clumber Park	Nottinghamshire	England	15	4	2018	Spring flux	ON REQUEST	Taxus baccata	alive	Woodland / Mixed / Semi-natural	A1.3.1	stem	14	2.1	S	association	fluting	N/A	84	86	N/A	19	1.5	18	0	8	y	n	n	n	y	n	n	n	n	n	n	n	y	n	n	n	n	n
CpN20	CpN20	pn	N/A	o1s	Clumber Park	Nottinghamshire	England	23	3	2019	spring flux	ON REQUEST	Taxus baccata	alive	Woodland / Mixed / Semi-natural	A1.3.1	stem	14	2.1	S	association	fluting	N/A	84	86	no	19	1.5	18	0	8	y	n	n	n	y	n	n	n	n	n	n	n	y	n	n	n	n	n
CpN21	CpN21	pb	Plecotus auritus	o1s	Clumber Park	Nottinghamshire	England	20	10	2017	Mating	ON REQUEST	Taxus baccata	alive	Woodland / Mixed / Semi-natural	A1.3.1	stem	13	2.55	N	association	fluting	N/A	58.6	52.1	no	11	5	10	0	5	y	n	n	n	y	n	n	n	n	n	n	n	y	n	n	y	n	n
CpN21	CpN21	pn	N/A	o1s	Clumber Park	Nottinghamshire	England	24	11	2017	Autumn flux	ON REQUEST	Taxus baccata	alive	Woodland / Mixed / Semi-natural	A1.3.1	stem	13	2.55	N	association	fluting	N/A	58.6	52.1	N/A	11	5	10	0	5	y	n	n	n	y	n	n	n	n	n	n	n	y	n	n	y	n	n
CpN21	CpN21	pn	N/A	o1s	Clumber Park	Nottinghamshire	England	13	12	2017	Autumn flux	ON REQUEST	Taxus baccata	alive	Woodland / Mixed / Semi-natural	A1.3.1	stem	13	2.55	N	association	fluting	N/A	58.6	52.1	N/A	11	5	10	0	5	y	n	n	n	y	n	n	n	n	n	n	n	y	n	n	y	n	n
CpN21	CpN21	pn	N/A	o1s	Clumber Park	Nottinghamshire	England	18	1	2018	Winter	ON REQUEST	Taxus baccata	alive	Woodland / Mixed / Semi-natural	A1.3.1	stem	13	2.55	N	association	fluting	N/A	58.6	52.1	N/A	11	5	10	0	5	y	n	n	n	y	n	n	n	n	n	n	n	y	n	n	y	n	n
CpN21	CpN21	pn	N/A	o1s	Clumber Park	Nottinghamshire	England	16	2	2018	Winter	ON REQUEST	Taxus baccata	alive	Woodland / Mixed / Semi-natural	A1.3.1	stem	13	2.55	N	association	fluting	N/A	58.6	52.1	N/A	11	5	10	0	5	y	n	n	n	y	n	n	n	n	n	n	n	y	n	n	y	n	n
CpN21	CpN21	pn	N/A	o1s	Clumber Park	Nottinghamshire	England	23	3	2018	Spring flux	ON REQUEST	Taxus baccata	alive	Woodland / Mixed / Semi-natural	A1.3.1	stem	13	2.55	N	association	fluting	N/A	58.6	52.1	N/A	11	5	10	0	5	y	n	n	n	y	n	n	n	n	n	n	n	y	n	n	y	n	n
CpN21	CpN21	pn	N/A	o1s	Clumber Park	Nottinghamshire	England	15	4	2018	Spring flux	ON REQUEST	Taxus baccata	alive	Woodland / Mixed / Semi-natural	A1.3.1	stem	13	2.55	N	association	fluting	N/A	58.6	52.1	N/A	11	5	10	0	5	y	n	n	n	y	n	n	n	n	n	n	n	y	n	n	y	n	n
CpN21	CpN21	pn	N/A	o1s	Clumber Park	Nottinghamshire	England	23	3	2019	spring flux	ON REQUEST	Taxus baccata	alive	Woodland / Mixed / Semi-natural	A1.3.1	stem	13	2.55	N	association	fluting	N/A	58.6	52.1	no	11	5	10	0	5	y	n	n	n	y	n	n	n	n	n	n	n	y	n	n	y	n	n
CpN22	CpN22	pbd	Myotis nattereri	o1s	Clumber Park	Nottinghamshire	England	24	11	2017	Autumn flux	ON REQUEST	Taxus baccata	alive	Woodland / Mixed / Semi-natural	A1.3.1	stem	13	2.5	SE	association	fluting	N/A	57.4	53.7	N/A	15	2	6	0	2	y	n	n	n	y	n	n	n	n	n	n	n	y	n	n	y	n	n
CpN22	CpN22	pd	unknown	o1s	Clumber Park	Nottinghamshire	England	13	12	2017	Autumn flux	ON REQUEST	Taxus baccata	alive	Woodland / Mixed / Semi-natural	A1.3.1	stem	13	2.5	SE	association	fluting	N/A	57.4	53.7	N/A	15	2	6	0	2	y	n	n	n	y	n	n	n	n	n	n	n	y	n	n	y	n	n
CpN22	CpN22	pn	N/A	o1s	Clumber Park	Nottinghamshire	England	18	1	2018	Winter	ON REQUEST	Taxus baccata	alive	Woodland / Mixed / Semi-natural	A1.3.1	stem	13	2.5	SE	association	fluting	N/A	57.4	53.7	N/A	15	2	6	0	2	y	n	n	n	y	n	n	n	n	n	n	n	y	n	n	y	n	n
CpN22	CpN22	pn	N/A	o1s	Clumber Park	Nottinghamshire	England	16	2	2018	Winter	ON REQUEST	Taxus baccata	alive	Woodland / Mixed / Semi-natural	A1.3.1	stem	13	2.5	SE	association	fluting	N/A	57.4	53.7	N/A	15	2	6	0	2	y	n	n	n	y	n	n	n	n	n	n	n	y	n	n	y	n	n
CpN22	CpN22	pb	Myotis nattereri	o1s	Clumber Park	Nottinghamshire	England	23	3	2018	Spring flux	ON REQUEST	Taxus baccata	alive	Woodland / Mixed / Semi-natural	A1.3.1	stem	13	2.5	SE	association	fluting	N/A	57.4	53.7	N/A	15	2	6	0	2	y	n	n	n	y	n	n	n	n	n	n	n	y	n	n	y	n	n
CpN22	CpN22	pn	N/A	o1s	Clumber Park	Nottinghamshire	England	15	4	2018	Spring flux	ON REQUEST	Taxus baccata	alive	Woodland / Mixed / Semi-natural	A1.3.1	stem	13	2.5	SE	association	fluting	N/A	57.4	53.7	N/A	15	2	6	0	2	y	n	n	n	y	n	n	n	n	n	n	n	y	n	n	y	n	n
CpN22	CpN22	pn	N/A	o1s	Clumber Park	Nottinghamshire	England	23	3	2019	spring flux	ON REQUEST	Taxus baccata	alive	Woodland / Mixed / Semi-natural	A1.3.1	stem	13	2.5	SE	association	fluting	N/A	57.4	53.7	no	15	2	6	0	2	y	n	n	n	y	n	n	n	n	n	n	n	y	n	n	y	n	n
CpN23	CpN23	pb	Myotis nattereri	o1s	Clumber Park	Nottinghamshire	England	13	12	2017	Autumn flux	ON REQUEST	Taxus baccata	alive	Woodland / Mixed / Semi-natural	A1.3.1	stem	13	1.69	NW	association	fluting	N/A	105	169	N/A	15	2	0	0	2	y	n	n	n	y	n	n	n	n	n	n	n	y	n	n	n	n	n
CpN23	CpN23	pn	N/A	o1s	Clumber Park	Nottinghamshire	England	18	1	2018	Winter	ON REQUEST	Taxus baccata	alive	Woodland / Mixed / Semi-natural	A1.3.1	stem	13	1.69	NW	association	fluting	N/A	105	169	N/A	15	2	0	0	2	y	n	n	n	y	n	n	n	n	n	n	n	y	n	n	n	n	n
CpN23	CpN23	pn	N/A	o1s	Clumber Park	Nottinghamshire	England	16	2	2018	Winter	ON REQUEST	Taxus baccata	alive	Woodland / Mixed / Semi-natural	A1.3.1	stem	13	1.69	NW	association	fluting	N/A	105	169	N/A	15	2	0	0	2	y	n	n	n	y	n	n	n	n	n	n	n	y	n	n	n	n	n
CpN23	CpN23	pn	N/A	o1s	Clumber Park	Nottinghamshire	England	23	3	2018	Spring flux	ON REQUEST	Taxus baccata	alive	Woodland / Mixed / Semi-natural	A1.3.1	stem	13	1.69	NW	association	fluting	N/A	105	169	N/A	15	2	0	0	2	y	n	n	n	y	n	n	n	n	n	n	n	y	n	n	n	n	n
CpN23	CpN23	pbd	Myotis nattereri	o1s	Clumber Park	Nottinghamshire	England	15	4	2018	Spring flux	ON REQUEST	Taxus baccata	alive	Woodland / Mixed / Semi-natural	A1.3.1	stem	13	1.69	NW	association	fluting	N/A	105	169	N/A	15	2	0	0	2	y	n	n	n	y	n	n	n	n	n	n	n	y	n	n	n	n	n
CpN23	CpN23	pb	Plecotus auritus	m1dd	Clumber Park	Nottinghamshire	England	23	3	2019	spring flux	ON REQUEST	Taxus baccata	alive	Woodland / Mixed / Semi-natural	A1.3.1	stem	13	1.69	NW	association	fluting	N/A	105	169	no	15	2	0	0	2	y	n	n	n	y	n	n	n	n	n	n	n	y	n	n	n	n	n
CpN24	CpN24	pb	Pipistrellus pipistrellus	o1s	Clumber Park	Nottinghamshire	England	13	12	2017	Autumn flux	ON REQUEST	Taxus baccata	alive	Woodland / Mixed / Semi-natural	A1.3.1	stem	16	1.89	SW	association	fluting	N/A	81	79	N/A	27	2	4	0	1.5	y	n	n	n	y	n	n	n	n	n	n	n	y	n	n	y	n	n
CpN24	CpN24	pn	N/A	o1s	Clumber Park	Nottinghamshire	England	18	1	2018	Winter	ON REQUEST	Taxus baccata	alive	Woodland / Mixed / Semi-natural	A1.3.1	stem	16	1.89	SW	association	fluting	N/A	81	79	N/A	27	2	4	0	1.5	y	n	n	n	y	n	n	n	n	n	n	n	y	n	n	y	n	n
CpN24	CpN24	pn	N/A	o1s	Clumber Park	Nottinghamshire	England	16	2	2018	Winter	ON REQUEST	Taxus baccata	alive	Woodland / Mixed / Semi-natural	A1.3.1	stem	16	1.89	SW	association	fluting	N/A	81	79	N/A	27	2	4	0	1.5	y	n	n	n	y	n	n	n	n	n	n	n	y	n	n	y	n	n
CpN24	CpN24	pb	Pipistrellus pipistrellus	o1s	Clumber Park	Nottinghamshire	England	23	3	2018	Spring flux	ON REQUEST	Taxus baccata	alive	Woodland / Mixed / Semi-natural	A1.3.1	stem	16	1.89	SW	association	fluting	N/A	81	79	N/A	27	2	4	0	1.5	y	n	n	n	y	n	n	n	n	n	n	n	y	n	n	y	n	n
CpN24	CpN24	pn	N/A	o1s	Clumber Park	Nottinghamshire	England	15	4	2018	Spring flux	ON REQUEST	Taxus baccata	alive	Woodland / Mixed / Semi-natural	A1.3.1	stem	16	1.89	SW	association	fluting	N/A	81	79	N/A	27	2	4	0	1.5	y	n	n	n	y	n	n	n	n	n	n	n	y	n	n	y	n	n
CpN24	CpN24	pn	N/A	o1s	Clumber Park	Nottinghamshire	England	23	3	2019	spring flux	ON REQUEST	Taxus baccata	alive	Woodland / Mixed / Semi-natural	A1.3.1	stem	16	1.89	SW	association	fluting	N/A	81	79	no	27	2	4	0	1.5	y	n	n	n	y	n	n	n	n	n	n	n	y	n	n	y	n	n
CpN25	CpN25	pb	Myotis nattereri	o1s	Clumber Park	Nottinghamshire	England	23	3	2018	Spring flux	ON REQUEST	Taxus baccata	alive	Woodland / Mixed / Semi-natural	A1.3.1	stem	10	1.7	E	association	fluting	N/A	45.5	45.5	N/A	6	3	0	2	-8	y	n	n	n	y	n	n	n	n	n	n	n	y	n	n	n	n	y
CpN26	CpN26	pb	Pipistrellus pygmaeus	o1s	Clumber Park	Nottinghamshire	England	23	3	2019	spring flux	ON REQUEST	Taxus baccata	alive	Woodland / Mixed / Semi-natural	A1.3.1	limb	11	3.35	SW	association	fluting	N/A	38.1	30.3	no	30.3	1.2	6	0	2	y	n	n	n	y	n	n	n	n	n	n	n	y	n	n	y	n	n
CpN27	CpN27	pb	Plecotus auritus	o1s	Clumber Park	Nottinghamshire	England	23	3	2019	spring flux	ON REQUEST	Taxus baccata	alive	Woodland / Mixed / Semi-natural	A1.3.1	stem	11	1.26	E	decay	wound	N/A	32.5	32.5	no	4.6	3.5	8	0	3.5	y	n	n	n	y	n	n	n	n	n	n	n	y	n	n	n	n	y
CpN101	CpN101	pb	Myotis brandtii	o1s	Clumber Park	Nottinghamshire	England	17	5	2014	pregnancy	ON REQUEST	Quercus petraea	dead	Woodland / Parkland.scattered trees	A3	stem	8	5.4	SW	damage	desiccation-fissure	N/A	68.9	61	N/A	52	1.2	15	5	13	y	n	n	y	y	n	n	n	y	n	y	n	y	n	n	n	n	y
CpN101	CpN101	pb	Myotis brandtii	o1s	Clumber Park	Nottinghamshire	England	18	5	2014	pregnancy	ON REQUEST	Quercus petraea	dead	Woodland / Parkland.scattered trees	A3	stem	8	5.4	SW	damage	desiccation-fissure	N/A	68.9	61	N/A	52	1.2	15	5	13	y	n	n	y	y	n	n	n	y	n	y	n	y	n	n	n	n	y
CpN101	CpN101	pb	Myotis brandtii	o1s	Clumber Park	Nottinghamshire	England	19	5	2014	pregnancy	ON REQUEST	Quercus petraea	dead	Woodland / Parkland.scattered trees	A3	stem	8	5.4	SW	damage	desiccation-fissure	N/A	68.9	61	N/A	52	1.2	15	5	13	y	n	n	y	y	n	n	n	y	n	y	n	y	n	n	n	n	y
CpN101	CpN101	pb	Myotis brandtii	o1s	Clumber Park	Nottinghamshire	England	20	5	2014	pregnancy	ON REQUEST	Quercus petraea	dead	Woodland / Parkland.scattered trees	A3	stem	8	5.4	SW	damage	desiccation-fissure	N/A	68.9	61	N/A	52	1.2	15	5	13	y	n	n	y	y	n	n	n	y	n	y	n	y	n	n	n	n	y
CpN101	CpN101	pb	Myotis brandtii	o1s	Clumber Park	Nottinghamshire	England	21	5	2014	pregnancy	ON REQUEST	Quercus petraea	dead	Woodland / Parkland.scattered trees	A3	stem	8	5.4	SW	damage	desiccation-fissure	N/A	68.9	61	N/A	52	1.2	15	5	13	y	n	n	y	y	n	n	n	y	n	y	n	y	n	n	n	n	y
CpN101	CpN101	pb	Myotis brandtii	o1s	Clumber Park	Nottinghamshire	England	22	5	2014	pregnancy	ON REQUEST	Quercus petraea	dead	Woodland / Parkland.scattered trees	A3	stem	8	5.4	SW	damage	desiccation-fissure	N/A	68.9	61	N/A	52	1.2	15	5	13	y	n	n	y	y	n	n	n	y	n	y	n	y	n	n	n	n	y
CpN101	CpN101	pb	Myotis brandtii	o1s	Clumber Park	Nottinghamshire	England	23	5	2014	pregnancy	ON REQUEST	Quercus petraea	dead	Woodland / Parkland.scattered trees	A3	stem	8	5.4	SW	damage	desiccation-fissure	N/A	68.9	61	N/A	52	1.2	15	5	13	y	n	n	y	y	n	n	n	y	n	y	n	y	n	n	n	n	y
CpN101	CpN101	pd	unknown	o1s	Clumber Park	Nottinghamshire	England	8	4	2018	spring flux	ON REQUEST	Quercus petraea	dead	Woodland / Parkland.scattered trees	A3	stem	8	5.4	SW	damage	desiccation-fissure	N/A	68.9	61	N/A	52	1.2	15	5	13	y	n	n	y	y	n	n	n	y	n	y	n	y	n	n	n	n	y
CpN102	CpN102	pb	Nyctalus leisleri	o1s	Clumber Park	Nottinghamshire	England	#VALUE!	5	2017	pregnancy	ON REQUEST	Quercus robur	dead	Woodland / Parkland.scattered trees	A3	stem	20	18	W	decay	woodpecker-hole	N/A	96.4	#VALUE!	N/A	#VALUE!	#VALUE!	#VALUE!	#VALUE!	#VALUE!	#VALUE!	#VALUE!	#VALUE!	#VALUE!	#VALUE!	#VALUE!	#VALUE!	#VALUE!	#VALUE!	#VALUE!	#VALUE!	#VALUE!	#VALUE!	#VALUE!	#VALUE!	#VALUE!	#VALUE!	#VALUE!
CpN102	CpN102	pn	N/A	o1s	Clumber Park	Nottinghamshire	England	8	4	2018	spring flux	ON REQUEST	Quercus robur	dead	Woodland / Parkland.scattered trees	A3	stem	20	18	W	decay	woodpecker-hole	N/A	96.4	#VALUE!	N/A	#VALUE!	#VALUE!	#VALUE!	#VALUE!	#VALUE!	#VALUE!	#VALUE!	#VALUE!	#VALUE!	#VALUE!	#VALUE!	#VALUE!	#VALUE!	#VALUE!	#VALUE!	#VALUE!	#VALUE!	#VALUE!	#VALUE!	#VALUE!	#VALUE!	#VALUE!	#VALUE!
CPw1	CPw1	pb	Pipistrellus sp.	o1s	Coombe Park	Warwickshire	England	3	7	2016	nursery	ON REQUEST	Acer pseudoplatanus	dead	Woodland / Broadleaved / Semi-natural	A1.1.1	limb	10	3	W	decay	tear-out	N/A	57	15	no	10	5	40	4	4	y	y	n	y	y	n	n	n	n	n	n	n	y	n	n	y	n	n
CR1	CR1	pbd	Rhinolophus hipposideros	o1s	Croome Court	Worcestershire	England	15	6	2013	pregnancy	ON REQUEST	Quercus cerris	alive	Woodland / Parkland.scattered trees	A3	stem	26.5	0.57	W	decay	butt-rot	subsidence	121.3	145	no	68	35	201	57	85	n	n	n	y	n	n	n	n	y	y	n	n	y	n	n	y	n	n
CR1	CR1	pd	unknown	o1s	Croome Court	Worcestershire	England	13	7	2013	nursery	ON REQUEST	Quercus cerris	alive	Woodland / Parkland.scattered trees	A3	stem	26.5	0.57	W	decay	butt-rot	subsidence	121.3	145	no	68	35	201	57	85	n	n	n	y	n	n	n	n	y	y	n	n	y	n	n	y	n	n
CR1	CR1	pn	N/A	o1s	Croome Court	Worcestershire	England	6	7	2018	nursery	ON REQUEST	Quercus cerris	alive	Woodland / Parkland.scattered trees	A3	stem	26.5	0.57	W	decay	butt-rot	subsidence	121.3	145	no	68	35	201	57	85	n	n	n	y	n	n	n	n	y	y	n	n	y	n	n	y	n	n
CrS1	CrS1	pb	Myotis bechsteinii	m1dd	Cheddar Reservoir	Somerset	England	15	9	2012	mating	ON REQUEST	Malus domestica	alive	Woodland / Broadleaved / Plantation	A1.1.2	limb	5	2.13	SE	decay	knot-hole	N/A	34.3	27	no	16.2	6.5	57	0	7	#VALUE!	#VALUE!	#VALUE!	#VALUE!	#VALUE!	#VALUE!	#VALUE!	#VALUE!	#VALUE!	#VALUE!	#VALUE!	#VALUE!	#VALUE!	#VALUE!	#VALUE!	n	y	n
CrS1	CrS1	pn	N/A	m1dd	Cheddar Reservoir	Somerset	England	21	6	2013	pregnancy	ON REQUEST	Malus domestica	alive	Woodland / Broadleaved / Plantation	A1.1.2	limb	5	2.13	SE	decay	knot-hole	N/A	34.3	27	no	16.2	6.5	57	0	7	#VALUE!	#VALUE!	#VALUE!	#VALUE!	#VALUE!	#VALUE!	#VALUE!	#VALUE!	#VALUE!	#VALUE!	#VALUE!	#VALUE!	#VALUE!	#VALUE!	#VALUE!	n	y	n
CrS1	CrS1	pb	Myotis bechsteinii	m1dd	Cheddar Reservoir	Somerset	England	26	7	2013	nursery	ON REQUEST	Malus domestica	alive	Woodland / Broadleaved / Plantation	A1.1.2	limb	5	2.13	SE	decay	knot-hole	N/A	34.3	27	no	16.2	6.5	57	0	7	#VALUE!	#VALUE!	#VALUE!	#VALUE!	#VALUE!	#VALUE!	#VALUE!	#VALUE!	#VALUE!	#VALUE!	#VALUE!	#VALUE!	#VALUE!	#VALUE!	#VALUE!	n	y	n
CrS1	CrS1	pb	Myotis bechsteinii	m1dd	Cheddar Reservoir	Somerset	England	16	8	2013	nursery	ON REQUEST	Malus domestica	alive	Woodland / Broadleaved / Plantation	A1.1.2	limb	5	2.13	SE	decay	knot-hole	N/A	34.3	27	no	16.2	6.5	57	0	7	#VALUE!	#VALUE!	#VALUE!	#VALUE!	#VALUE!	#VALUE!	#VALUE!	#VALUE!	#VALUE!	#VALUE!	#VALUE!	#VALUE!	#VALUE!	#VALUE!	#VALUE!	n	y	n
CrS1	CrS1	pb	Myotis nattereri	m1dd	Cheddar Reservoir	Somerset	England	7	10	2015	mating	ON REQUEST	Malus domestica	alive	Woodland / Broadleaved / Plantation	A1.1.2	limb	5	2.13	SE	decay	knot-hole	N/A	34.3	27	no	16.2	6.5	57	0	7	n	y	y	y	y	y	n	n	n	n	n	n	y	y	n	n	y	n
CrS1	CrS1	pn	N/A	m1dd	Cheddar Reservoir	Somerset	England	1	9	2018	mating	ON REQUEST	Malus domestica	alive	Woodland / Broadleaved / Plantation	A1.1.2	limb	5	2.13	SE	decay	knot-hole	N/A	34.3	27	no	16.2	6.5	57	0	7	n	y	y	y	n	y	n	n	y	y	n	n	y	y	n	n	y	n
CrS2	CrS2 - top	pb	Myotis bechsteinii	o1s	Cheddar Reservoir	Somerset	England	15	9	2012	mating	ON REQUEST	Malus domestica	alive	Woodland / Broadleaved / Plantation	A1.1.2	limb	6	3	SW	decay	knot-hole	N/A	45	10.5	yes	9.5	9.5	36	25	7	#VALUE!	#VALUE!	#VALUE!	#VALUE!	#VALUE!	#VALUE!	#VALUE!	#VALUE!	#VALUE!	#VALUE!	#VALUE!	#VALUE!	#VALUE!	#VALUE!	#VALUE!	n	y	n
CrS2	CrS2 - top	pb	Myotis bechsteinii	o1s	Cheddar Reservoir	Somerset	England	21	6	2013	pregnancy	ON REQUEST	Malus domestica	alive	Woodland / Broadleaved / Plantation	A1.1.2	limb	6	3	SW	decay	knot-hole	N/A	45	10.5	yes	9.5	9.5	36	25	7	#VALUE!	#VALUE!	#VALUE!	#VALUE!	#VALUE!	#VALUE!	#VALUE!	#VALUE!	#VALUE!	#VALUE!	#VALUE!	#VALUE!	#VALUE!	#VALUE!	#VALUE!	n	y	n
CrS2	CrS2 - top	pn	N/A	o1s	Cheddar Reservoir	Somerset	England	26	7	2013	nursery	ON REQUEST	Malus domestica	alive	Woodland / Broadleaved / Plantation	A1.1.2	limb	6	3	SW	decay	knot-hole	N/A	45	10.5	yes	9.5	9.5	36	25	7	#VALUE!	#VALUE!	#VALUE!	#VALUE!	#VALUE!	#VALUE!	#VALUE!	#VALUE!	#VALUE!	#VALUE!	#VALUE!	#VALUE!	#VALUE!	#VALUE!	#VALUE!	n	y	n
CrS2	CrS2 - top	pn	N/A	o1s	Cheddar Reservoir	Somerset	England	16	8	2013	nursery	ON REQUEST	Malus domestica	alive	Woodland / Broadleaved / Plantation	A1.1.2	limb	6	3	SW	decay	knot-hole	N/A	45	10.5	yes	9.5	9.5	36	25	7	#VALUE!	#VALUE!	#VALUE!	#VALUE!	#VALUE!	#VALUE!	#VALUE!	#VALUE!	#VALUE!	#VALUE!	#VALUE!	#VALUE!	#VALUE!	#VALUE!	#VALUE!	n	y	n
CrS2	CrS2 - top	pn	N/A	o1s	Cheddar Reservoir	Somerset	England	7	10	2015	mating	ON REQUEST	Malus domestica	alive	Woodland / Broadleaved / Plantation	A1.1.2	limb	6	3	SW	decay	knot-hole	N/A	45	10.5	yes	9.5	9.5	36	25	7	n	y	n	n	y	n	n	n	n	n	n	n	n	y	n	n	y	n
CrS2	CrS2 - top	pb	Myotis bechsteinii	o1s	Cheddar Reservoir	Somerset	England	4	9	2018	mating	ON REQUEST	Malus domestica	alive	Woodland / Broadleaved / Plantation	A1.1.2	limb	6	3	SW	decay	knot-hole	N/A	45	10.5	yes	9.5	9.5	36	25	7	n	y	y	n	y	y	y	n	n	n	n	n	y	n	n	n	y	n
CrS2	CrS2 - middle	n	N/A	N/A	Cheddar Reservoir	Somerset	England	15	9	2012	mating	ON REQUEST	Malus domestica	alive	Woodland / Broadleaved / Plantation	A1.1.2	limb	6	2.75	SW	decay	woodpecker-hole	N/A	45	10.5	yes	8.5	6.5	25	39	10	#VALUE!	#VALUE!	#VALUE!	#VALUE!	#VALUE!	#VALUE!	#VALUE!	#VALUE!	#VALUE!	#VALUE!	#VALUE!	#VALUE!	#VALUE!	#VALUE!	#VALUE!	n	n	n
CrS2	CrS2 - middle	n	N/A	N/A	Cheddar Reservoir	Somerset	England	21	6	2013	pregnancy	ON REQUEST	Malus domestica	alive	Woodland / Broadleaved / Plantation	A1.1.2	limb	6	2.75	SW	decay	woodpecker-hole	N/A	45	10.5	yes	8.5	6.5	25	39	10	#VALUE!	#VALUE!	#VALUE!	#VALUE!	#VALUE!	#VALUE!	#VALUE!	#VALUE!	#VALUE!	#VALUE!	#VALUE!	#VALUE!	#VALUE!	#VALUE!	#VALUE!	n	n	n
CrS2	CrS2 - middle	n	N/A	N/A	Cheddar Reservoir	Somerset	England	26	7	2013	nursery	ON REQUEST	Malus domestica	alive	Woodland / Broadleaved / Plantation	A1.1.2	limb	6	2.75	SW	decay	woodpecker-hole	N/A	45	10.5	yes	8.5	6.5	25	39	10	#VALUE!	#VALUE!	#VALUE!	#VALUE!	#VALUE!	#VALUE!	#VALUE!	#VALUE!	#VALUE!	#VALUE!	#VALUE!	#VALUE!	#VALUE!	#VALUE!	#VALUE!	n	n	n
CrS2	CrS2 - middle	n	N/A	N/A	Cheddar Reservoir	Somerset	England	16	8	2013	nursery	ON REQUEST	Malus domestica	alive	Woodland / Broadleaved / Plantation	A1.1.2	limb	6	2.75	SW	decay	woodpecker-hole	N/A	45	10.5	yes	8.5	6.5	25	39	10	#VALUE!	#VALUE!	#VALUE!	#VALUE!	#VALUE!	#VALUE!	#VALUE!	#VALUE!	#VALUE!	#VALUE!	#VALUE!	#VALUE!	#VALUE!	#VALUE!	#VALUE!	n	n	n
CrS2	CrS2 - middle	n	N/A	N/A	Cheddar Reservoir	Somerset	England	7	10	2015	mating	ON REQUEST	Malus domestica	alive	Woodland / Broadleaved / Plantation	A1.1.2	limb	6	2.75	SW	decay	woodpecker-hole	N/A	45	10.5	yes	8.5	6.5	25	39	10	y	n	n	n	y	n	n	n	n	n	n	n	y	n	n	n	n	n
CrS2	CrS2 - middle	n	N/A	N/A	Cheddar Reservoir	Somerset	England	4	9	2018	mating	ON REQUEST	Malus domestica	alive	Woodland / Broadleaved / Plantation	A1.1.2	limb	6	2.75	SW	decay	woodpecker-hole	N/A	45	10.5	yes	8.5	6.5	25	39	10	y	n	n	n	n	n	n	n	y	y	n	n	y	n	n	n	n	n
CrS2	CrS2 - bottom	n	N/A	N/A	Cheddar Reservoir	Somerset	England	15	9	2012	mating	ON REQUEST	Malus domestica	alive	Woodland / Broadleaved / Plantation	A1.1.2	limb	6	2.36	SW	decay	woodpecker-hole	N/A	45	10.5	yes	9	7	39	52	9	#VALUE!	#VALUE!	#VALUE!	#VALUE!	#VALUE!	#VALUE!	#VALUE!	#VALUE!	#VALUE!	#VALUE!	#VALUE!	#VALUE!	#VALUE!	#VALUE!	#VALUE!	n	n	n
CrS2	CrS2 - bottom	n	N/A	N/A	Cheddar Reservoir	Somerset	England	21	6	2013	pregnancy	ON REQUEST	Malus domestica	alive	Woodland / Broadleaved / Plantation	A1.1.2	limb	6	2.36	SW	decay	woodpecker-hole	N/A	45	10.5	yes	9	7	39	52	9	#VALUE!	#VALUE!	#VALUE!	#VALUE!	#VALUE!	#VALUE!	#VALUE!	#VALUE!	#VALUE!	#VALUE!	#VALUE!	#VALUE!	#VALUE!	#VALUE!	#VALUE!	n	n	n
CrS2	CrS2 - bottom	n	N/A	N/A	Cheddar Reservoir	Somerset	England	26	7	2013	nursery	ON REQUEST	Malus domestica	alive	Woodland / Broadleaved / Plantation	A1.1.2	limb	6	2.36	SW	decay	woodpecker-hole	N/A	45	10.5	yes	9	7	39	52	9	#VALUE!	#VALUE!	#VALUE!	#VALUE!	#VALUE!	#VALUE!	#VALUE!	#VALUE!	#VALUE!	#VALUE!	#VALUE!	#VALUE!	#VALUE!	#VALUE!	#VALUE!	n	n	n
CrS2	CrS2 - bottom	n	N/A	N/A	Cheddar Reservoir	Somerset	England	16	8	2013	nursery	ON REQUEST	Malus domestica	alive	Woodland / Broadleaved / Plantation	A1.1.2	limb	6	2.36	SW	decay	woodpecker-hole	N/A	45	10.5	yes	9	7	39	52	9	#VALUE!	#VALUE!	#VALUE!	#VALUE!	#VALUE!	#VALUE!	#VALUE!	#VALUE!	#VALUE!	#VALUE!	#VALUE!	#VALUE!	#VALUE!	#VALUE!	#VALUE!	n	n	n
CrS2	CrS2 - bottom	n	N/A	N/A	Cheddar Reservoir	Somerset	England	7	10	2015	mating	ON REQUEST	Malus domestica	alive	Woodland / Broadleaved / Plantation	A1.1.2	limb	6	2.36	SW	decay	woodpecker-hole	N/A	45	10.5	yes	9	7	39	52	9	y	n	n	n	y	n	n	n	n	n	n	n	y	n	n	n	n	n
CrS2	CrS2 - bottom	n	N/A	N/A	Cheddar Reservoir	Somerset	England	4	9	2018	mating	ON REQUEST	Malus domestica	alive	Woodland / Broadleaved / Plantation	A1.1.2	limb	6	2.36	SW	decay	woodpecker-hole	N/A	45	10.5	yes	9	7	39	52	9	y	n	n	n	n	n	n	n	y	y	n	n	y	n	n	n	n	n
CrS3	CrS3	pb	Myotis daubentonii	o1s	Cheddar Reservoir	Somerset	England	7	10	2015	mating	ON REQUEST	Malus domestica	alive	Woodland / Broadleaved / Plantation	A1.1.2	limb	6	2.61	E	decay	knot-hole	N/A	27	17.8	no	15	3.5	22	100	4	y	n	y	y	y	y	n	n	n	n	n	n	y	n	n	n	y	n
CrS3	CrS3	pn	N/A	o1s	Cheddar Reservoir	Somerset	England	4	9	2018	mating	ON REQUEST	Malus domestica	alive	Woodland / Broadleaved / Plantation	A1.1.2	limb	6	2.61	E	decay	knot-hole	N/A	27	17.8	no	15	3.5	22	100	4	y	n	y	y	n	n	n	n	y	y	y	n	y	n	n	n	y	n
CrS4	CrS4	pd	Myotis daubentonii	o1s	Cheddar Reservoir	Somerset	England	21	6	2013	pregnancy	ON REQUEST	Quercus robur	alive	Miscellaneous / Boundaries / Hedge with trees	J2.3	limb	16.5	5.3	E	decay	knot-hole	N/A	120.3	29.8	no	5	19	74	0	12	#VALUE!	#VALUE!	#VALUE!	#VALUE!	#VALUE!	#VALUE!	#VALUE!	#VALUE!	#VALUE!	#VALUE!	#VALUE!	#VALUE!	#VALUE!	#VALUE!	#VALUE!	n	y	n
CrS4	CrS4	pd	Myotis daubentonii	o1s	Cheddar Reservoir	Somerset	England	26	7	2013	nursery	ON REQUEST	Quercus robur	alive	Miscellaneous / Boundaries / Hedge with trees	J2.3	limb	16.5	5.3	E	decay	knot-hole	N/A	120.3	29.8	no	5	19	74	0	12	#VALUE!	#VALUE!	#VALUE!	#VALUE!	#VALUE!	#VALUE!	#VALUE!	#VALUE!	#VALUE!	#VALUE!	#VALUE!	#VALUE!	#VALUE!	#VALUE!	#VALUE!	n	y	n
CrS4	CrS4	pbd	Myotis daubentonii	o1s	Cheddar Reservoir	Somerset	England	16	8	2013	nursery	ON REQUEST	Quercus robur	alive	Miscellaneous / Boundaries / Hedge with trees	J2.3	limb	16.5	5.3	E	decay	knot-hole	N/A	120.3	29.8	no	5	19	74	0	12	#VALUE!	#VALUE!	#VALUE!	#VALUE!	#VALUE!	#VALUE!	#VALUE!	#VALUE!	#VALUE!	#VALUE!	#VALUE!	#VALUE!	#VALUE!	#VALUE!	#VALUE!	n	y	n
CrS4	CrS4	pd	Myotis daubentonii	o1s	Cheddar Reservoir	Somerset	England	7	10	2015	mating	ON REQUEST	Quercus robur	alive	Miscellaneous / Boundaries / Hedge with trees	J2.3	limb	16.5	5.3	E	decay	knot-hole	N/A	120.3	29.8	no	5	19	74	0	12	y	n	n	n	y	y	y	y	n	n	n	n	y	n	n	n	y	n
CrS5	CrS5	pbd	Myotis daubentonii	o1s	Cheddar Reservoir	Somerset	England	4	9	2018	mating	ON REQUEST	Malus domestica	alive	Woodland / Broadleaved / Plantation	A1.1.2	stem	10	1.83	S	decay	woodpecker-hole	N/A	41.8	44.5	no	6	6.5	#VALUE!	11	9	y	n	y	y	y	y	y	n	n	n	n	n	y	y	n	y	n	n
CwS1	CwS1	pb	Plecotus auritus	o1s	Cheddar Wood	Somerset	England	26	10	2016	mating	ON REQUEST	Fraxinus excelsior	alive	Woodland / Broadleaved / Semi-natural	A1.1.1	stem	8	0.89	N	damage	subsidence-crack	N/A	27	30.4	no	86	3	76	0	8	y	n	n	n	y	n	n	n	n	n	n	n	y	n	n	n	n	y
CwSY1	CwSY1	pb	Plecotus auritus	o1s	Canklow Woods	South Yorkshire	England	20	2	2017	Winter	ON REQUEST	Acer pseudoplatanus	alive	Woodland / Broadleaved / Semi-natural	A1.1.1	stem	16	0.95	NE	damage	frost-crack	N/A	23.5	30.5	no	18	1.5	24	80	4	y	n	n	n	y	n	y	n	n	n	n	y	n	y	n	y	n	n
CwW1	CwW1	pb	Plecotus auritus	o1s	Clowes Wood	Warwickshire	England	14	4	2019	Spring flux	ON REQUEST	Acer pseudoplatanus	alive	Woodland / Broadleaved / Semi-natural	A1.1.1	stem	20	1.5	E	decay	wound	N/A	35	35	no	100	4	60	10	10	n	y	y	n	y	n	n	n	n	n	n	n	n	y	n	n	y	n
D1	D1	n	N/A	N/A	Dowsborough	Somerset	England	5	1	2014	winter	ON REQUEST	Quercus petraea	alive	Woodland / Broadleaved / Semi-natural	A1.1.1	stem	18	0.69	NW	damage	frost-crack	N/A	38.8	47.6	no	60.5	15.2	101	8	12	y	n	n	n	y	y	y	y	n	n	n	n	y	n	n	n	y	n
D2	D2	n	N/A	N/A	Dowsborough	Somerset	England	5	1	2014	winter	ON REQUEST	Quercus petraea	alive	Woodland / Broadleaved / Semi-natural	A1.1.1	stem	6	2.71	NW	damage	frost-crack	N/A	16.7	16.4	no	27.2	2.2	17.6	0	2.9	n	y	n	n	y	n	n	n	n	n	n	n	n	y	n	n	n	y
D3	D3	pn	N/A	o1s	Dowsborough	Somerset	England	5	1	2014	winter	ON REQUEST	Quercus petraea	alive	Woodland / Broadleaved / Semi-natural	A1.1.1	stem	18	1.42	NW	damage	frost-crack	N/A	49.1	49.1	no	12.1	1.3	20.2	18.6	9	n	y	y	n	y	n	y	n	n	n	n	n	y	n	n	y	n	n
D3	D3	pn	N/A	o1s	Dowsborough	Somerset	England	9	2	2014	winter	ON REQUEST	Quercus petraea	alive	Woodland / Broadleaved / Semi-natural	A1.1.1	stem	18	1.42	NW	damage	frost-crack	N/A	49.1	49.1	no	12.1	1.3	20.2	18.6	9	n	y	y	n	y	n	y	n	n	n	n	n	y	n	n	y	n	n
D3	D3	pn	N/A	o1s	Dowsborough	Somerset	England	15	2	2014	winter	ON REQUEST	Quercus petraea	alive	Woodland / Broadleaved / Semi-natural	A1.1.1	stem	18	1.42	NW	damage	frost-crack	N/A	49.1	49.1	no	12.1	1.3	20.2	18.6	9	n	y	y	n	y	n	y	n	n	n	n	n	y	n	n	y	n	n
D3	D3	pb	Plecotus auritus	o1s	Dowsborough	Somerset	England	16	3	2016	spring flux	ON REQUEST	Quercus petraea	alive	Woodland / Broadleaved / Semi-natural	A1.1.1	stem	18	1.42	NW	damage	frost-crack	N/A	49.1	49.1	no	12.1	1.3	20.2	18.6	9	n	y	y	n	y	n	y	n	n	n	n	n	y	n	n	y	n	n
D4	D4	n	N/A	N/A	Dowsborough	Somerset	England	5	1	2014	winter	ON REQUEST	Quercus petraea	alive	Woodland / Broadleaved / Semi-natural	A1.1.1	stem	7	2.73	NW	damage	frost-crack	N/A	31.5	25.7	no	9.6	2	4.6	0	4	n	n	n	y	y	n	y	n	n	n	n	n	y	n	n	y	n	n
D5	D5a	pd	unknown	m1dd	Dowsborough	Somerset	England	5	1	2014	winter	ON REQUEST	Quercus petraea	alive	Woodland / Broadleaved / Semi-natural	A1.1.1	stem	18	2.65	NW	decay	squirrel-hole	N/A	31	32.1	no	5.5	7.2	41.9	4	10.8	y	n	n	n	y	y	y	y	n	n	n	n	y	n	n	n	n	y
D5	D5a	pn	N/A	m1dd	Dowsborough	Somerset	England	9	2	2014	winter	ON REQUEST	Quercus petraea	alive	Woodland / Broadleaved / Semi-natural	A1.1.1	stem	18	2.65	NW	decay	squirrel-hole	N/A	31	32.1	no	5.5	7.2	41.9	4	10.8	y	n	n	n	y	y	y	y	n	n	n	n	y	n	n	n	n	y
D5	D5a	pn	N/A	m1dd	Dowsborough	Somerset	England	10	2	2014	winter	ON REQUEST	Quercus petraea	alive	Woodland / Broadleaved / Semi-natural	A1.1.1	stem	18	2.65	NW	decay	squirrel-hole	N/A	31	32.1	no	5.5	7.2	41.9	4	10.8	y	n	n	n	y	y	y	y	n	n	n	n	y	n	n	n	n	y
D5	D5a	pn	N/A	m1dd	Dowsborough	Somerset	England	15	2	2014	winter	ON REQUEST	Quercus petraea	alive	Woodland / Broadleaved / Semi-natural	A1.1.1	stem	18	2.65	NW	decay	squirrel-hole	N/A	31	32.1	no	5.5	7.2	41.9	4	10.8	y	n	n	n	y	y	y	y	n	n	n	n	y	n	n	n	n	y
D5	D5a	pn	N/A	m1dd	Dowsborough	Somerset	England	25	3	2014	spring flux	ON REQUEST	Quercus petraea	alive	Woodland / Broadleaved / Semi-natural	A1.1.1	stem	18	2.65	NW	decay	squirrel-hole	N/A	31	32.1	no	5.5	7.2	41.9	4	10.8	y	n	n	n	y	y	y	y	n	n	n	n	y	n	n	n	n	y
D5	D5a	pn	N/A	m1dd	Dowsborough	Somerset	England	28	3	2014	spring flux	ON REQUEST	Quercus petraea	alive	Woodland / Broadleaved / Semi-natural	A1.1.1	stem	18	2.65	NW	decay	squirrel-hole	N/A	31	32.1	no	5.5	7.2	41.9	4	10.8	y	n	n	n	y	y	y	y	n	n	n	n	y	n	n	n	n	y
D5	D5a	pn	N/A	m1dd	Dowsborough	Somerset	England	12	7	2014	nursery	ON REQUEST	Quercus petraea	alive	Woodland / Broadleaved / Semi-natural	A1.1.1	stem	18	2.65	NW	decay	squirrel-hole	N/A	31	32.1	no	5.5	7.2	41.9	4	10.8	y	n	n	n	y	y	y	y	n	n	n	n	y	n	n	n	n	y
D5	D5a	pn	N/A	m1dd	Dowsborough	Somerset	England	19	7	2014	nursery	ON REQUEST	Quercus petraea	alive	Woodland / Broadleaved / Semi-natural	A1.1.1	stem	18	2.65	NW	decay	squirrel-hole	N/A	31	32.1	no	5.5	7.2	41.9	4	10.8	y	n	n	n	y	y	y	y	n	n	n	n	y	n	n	n	n	y
D5	D5a	pn	N/A	m1dd	Dowsborough	Somerset	England	30	11	2014	autumn flux	ON REQUEST	Quercus petraea	alive	Woodland / Broadleaved / Semi-natural	A1.1.1	stem	18	2.65	NW	decay	squirrel-hole	N/A	31	32.1	no	5.5	7.2	41.9	4	10.8	y	n	n	n	y	y	y	y	n	n	n	n	y	n	n	n	n	y
D5	D5a	pn	N/A	m1dd	Dowsborough	Somerset	England	20	12	2014	autumn flux	ON REQUEST	Quercus petraea	alive	Woodland / Broadleaved / Semi-natural	A1.1.1	stem	18	2.65	NW	decay	squirrel-hole	N/A	31	32.1	no	5.5	7.2	41.9	4	10.8	y	n	n	n	y	y	y	y	n	n	n	n	y	n	n	n	n	y
D5	D5a	pn	N/A	m1dd	Dowsborough	Somerset	England	24	12	2014	autumn flux	ON REQUEST	Quercus petraea	alive	Woodland / Broadleaved / Semi-natural	A1.1.1	stem	18	2.65	NW	decay	squirrel-hole	N/A	31	32.1	no	5.5	7.2	41.9	4	10.8	y	n	n	n	y	y	y	y	n	n	n	n	y	n	n	n	n	y
D5	D5a	pn	N/A	m1dd	Dowsborough	Somerset	England	30	12	2014	autumn flux	ON REQUEST	Quercus petraea	alive	Woodland / Broadleaved / Semi-natural	A1.1.1	stem	18	2.65	NW	decay	squirrel-hole	N/A	31	32.1	no	5.5	7.2	41.9	4	10.8	y	n	n	n	y	y	y	y	n	n	n	n	y	n	n	n	n	y
D5	D5a	pn	N/A	m1dd	Dowsborough	Somerset	England	18	1	2015	winter	ON REQUEST	Quercus petraea	alive	Woodland / Broadleaved / Semi-natural	A1.1.1	stem	18	2.65	NW	decay	squirrel-hole	N/A	31	32.1	no	5.5	7.2	41.9	4	10.8	y	n	n	n	y	y	y	y	n	n	n	n	y	n	n	n	n	y
D5	D5a	pn	N/A	m1dd	Dowsborough	Somerset	England	28	1	2015	winter	ON REQUEST	Quercus petraea	alive	Woodland / Broadleaved / Semi-natural	A1.1.1	stem	18	2.65	NW	decay	squirrel-hole	N/A	31	32.1	no	5.5	7.2	41.9	4	10.8	y	n	n	n	y	y	y	y	n	n	n	n	y	n	n	n	n	y
D5	D5a	pn	N/A	m1dd	Dowsborough	Somerset	England	26	3	2015	spring flux	ON REQUEST	Quercus petraea	alive	Woodland / Broadleaved / Semi-natural	A1.1.1	stem	18	2.65	NW	decay	squirrel-hole	N/A	31	32.1	no	5.5	7.2	41.9	4	10.8	y	n	n	n	y	y	y	y	n	n	n	n	y	n	n	n	n	y
D5	D5a	pn	N/A	m1dd	Dowsborough	Somerset	England	1	4	2015	spring flux	ON REQUEST	Quercus petraea	alive	Woodland / Broadleaved / Semi-natural	A1.1.1	stem	18	2.65	NW	decay	squirrel-hole	N/A	31	32.1	no	5.5	7.2	41.9	4	10.8	y	n	n	n	y	y	y	y	n	n	n	n	y	n	n	n	n	y
D5	D5a	pb	Myotis nattereri	m1dd	Dowsborough	Somerset	England	14	6	2015	pregnancy	ON REQUEST	Quercus petraea	alive	Woodland / Broadleaved / Semi-natural	A1.1.1	stem	18	2.65	NW	decay	squirrel-hole	N/A	31	32.1	no	5.5	7.2	41.9	4	10.8	y	n	n	n	y	y	y	y	n	n	n	n	y	n	n	n	n	y
D5	D5a	pn	N/A	m1dd	Dowsborough	Somerset	England	24	10	2015	mating	ON REQUEST	Quercus petraea	alive	Woodland / Broadleaved / Semi-natural	A1.1.1	stem	18	2.65	NW	decay	squirrel-hole	N/A	31	32.1	no	5.5	7.2	41.9	4	10.8	y	n	n	n	y	y	y	y	n	n	n	n	y	n	n	n	n	y
D5	D5a	pn	N/A	m1dd	Dowsborough	Somerset	England	25	10	2015	mating	ON REQUEST	Quercus petraea	alive	Woodland / Broadleaved / Semi-natural	A1.1.1	stem	18	2.65	NW	decay	squirrel-hole	N/A	31	32.1	no	5.5	7.2	41.9	4	10.8	y	n	n	n	y	y	y	y	n	n	n	n	y	n	n	n	n	y
D5	D5a	pn	N/A	m1dd	Dowsborough	Somerset	England	9	12	2015	autumn flux	ON REQUEST	Quercus petraea	alive	Woodland / Broadleaved / Semi-natural	A1.1.1	stem	18	2.65	NW	decay	squirrel-hole	N/A	31	32.1	no	5.5	7.2	41.9	4	10.8	y	n	n	n	y	y	y	y	n	n	n	n	y	n	n	n	n	y
D5	D5a	pn	N/A	m1dd	Dowsborough	Somerset	England	20	12	2015	autumn flux	ON REQUEST	Quercus petraea	alive	Woodland / Broadleaved / Semi-natural	A1.1.1	stem	18	2.65	NW	decay	squirrel-hole	N/A	31	32.1	no	5.5	7.2	41.9	4	10.8	y	n	n	n	y	y	y	y	n	n	n	n	y	n	n	n	n	y
D5	D5a	pn	N/A	m1dd	Dowsborough	Somerset	England	16	3	2016	spring flux	ON REQUEST	Quercus petraea	alive	Woodland / Broadleaved / Semi-natural	A1.1.1	stem	18	2.65	NW	decay	squirrel-hole	N/A	31	32.1	no	5.5	7.2	41.9	4	10.8	y	n	n	n	y	y	y	y	n	n	n	n	y	n	n	n	n	y
D5	D5a	pn	N/A	m1dd	Dowsborough	Somerset	England	29	5	2016	pregnancy	ON REQUEST	Quercus petraea	alive	Woodland / Broadleaved / Semi-natural	A1.1.1	stem	18	2.65	NW	decay	squirrel-hole	N/A	31	32.1	no	5.5	7.2	41.9	4	10.8	y	n	n	n	y	y	y	y	n	n	n	n	y	n	n	n	n	y
D5	D5a	pbd	Plecotus auritus	m1dd	Dowsborough	Somerset	England	5	6	2016	pregnancy	ON REQUEST	Quercus petraea	alive	Woodland / Broadleaved / Semi-natural	A1.1.1	stem	18	2.65	NW	decay	squirrel-hole	N/A	31	32.1	no	5.5	7.2	41.9	4	10.8	y	n	n	n	y	y	y	y	n	n	n	n	y	n	n	n	n	y
D5	D5a	pn	N/A	m1dd	Dowsborough	Somerset	England	3	8	2016	nursery	ON REQUEST	Quercus petraea	alive	Woodland / Broadleaved / Semi-natural	A1.1.1	stem	18	2.65	NW	decay	squirrel-hole	N/A	31	32.1	no	5.5	7.2	41.9	4	10.8	y	n	n	n	y	y	y	y	n	n	n	n	y	n	n	n	n	y
D5	D5a	pn	N/A	m1dd	Dowsborough	Somerset	England	13	8	2016	nursery	ON REQUEST	Quercus petraea	alive	Woodland / Broadleaved / Semi-natural	A1.1.1	stem	18	2.65	NW	decay	squirrel-hole	N/A	31	32.1	no	5.5	7.2	41.9	4	10.8	y	n	n	n	y	y	y	y	n	n	n	n	y	n	n	n	n	y
D5	D5a	pn	N/A	m1dd	Dowsborough	Somerset	England	20	8	2016	nursery	ON REQUEST	Quercus petraea	alive	Woodland / Broadleaved / Semi-natural	A1.1.1	stem	18	2.65	NW	decay	squirrel-hole	N/A	31	32.1	no	5.5	7.2	41.9	4	10.8	y	n	n	n	y	y	y	y	n	n	n	n	y	n	n	n	n	y
D5	D5a	pn	N/A	m1dd	Dowsborough	Somerset	England	27	8	2016	nursery	ON REQUEST	Quercus petraea	alive	Woodland / Broadleaved / Semi-natural	A1.1.1	stem	18	2.65	NW	decay	squirrel-hole	N/A	31	32.1	no	5.5	7.2	41.9	4	10.8	y	n	n	n	y	y	y	y	n	n	n	n	y	n	n	n	n	y
D5	D5a	pn	N/A	m1dd	Dowsborough	Somerset	England	3	9	2016	mating	ON REQUEST	Quercus petraea	alive	Woodland / Broadleaved / Semi-natural	A1.1.1	stem	18	2.65	NW	decay	squirrel-hole	N/A	31	32.1	no	5.5	7.2	41.9	4	10.8	y	n	n	n	y	y	y	y	n	n	n	n	y	n	n	n	n	y
D5	D5a	pn	N/A	m1dd	Dowsborough	Somerset	England	10	9	2016	mating	ON REQUEST	Quercus petraea	alive	Woodland / Broadleaved / Semi-natural	A1.1.1	stem	18	2.65	NW	decay	squirrel-hole	N/A	31	32.1	no	5.5	7.2	41.9	4	10.8	y	n	n	n	y	y	y	y	n	n	n	n	y	n	n	n	n	y
D5	D5a	pn	N/A	m1dd	Dowsborough	Somerset	England	17	9	2016	mating	ON REQUEST	Quercus petraea	alive	Woodland / Broadleaved / Semi-natural	A1.1.1	stem	18	2.65	NW	decay	squirrel-hole	N/A	31	32.1	no	5.5	7.2	41.9	4	10.8	y	n	n	n	y	y	y	y	n	n	n	n	y	n	n	n	n	y
D5	D5a	pn	N/A	m1dd	Dowsborough	Somerset	England	1	10	2016	mating	ON REQUEST	Quercus petraea	alive	Woodland / Broadleaved / Semi-natural	A1.1.1	stem	18	2.65	NW	decay	squirrel-hole	N/A	31	32.1	no	5.5	7.2	41.9	4	10.8	y	n	n	n	y	y	y	y	n	n	n	n	y	n	n	n	n	y
D5	D5a	pn	N/A	m1dd	Dowsborough	Somerset	England	24	10	2016	mating	ON REQUEST	Quercus petraea	alive	Woodland / Broadleaved / Semi-natural	A1.1.1	stem	18	2.65	NW	decay	squirrel-hole	N/A	31	32.1	no	5.5	7.2	41.9	4	10.8	y	n	y	y	y	y	n	n	n	n	n	n	y	n	n	n	n	y
D5	D5a	pn	N/A	m1dd	Dowsborough	Somerset	England	29	10	2016	mating	ON REQUEST	Quercus petraea	alive	Woodland / Broadleaved / Semi-natural	A1.1.1	stem	18	2.65	NW	decay	squirrel-hole	N/A	31	32.1	no	5.5	7.2	41.9	4	10.8	y	n	y	y	y	y	n	n	n	n	n	n	y	n	n	n	n	y
D5	D5a	pn	N/A	m1dd	Dowsborough	Somerset	England	7	12	2016	autumn flux	ON REQUEST	Quercus petraea	alive	Woodland / Broadleaved / Semi-natural	A1.1.1	stem	18	2.65	NW	decay	squirrel-hole	N/A	31	32.1	no	5.5	7.2	41.9	4	10.8	y	n	y	y	y	y	n	n	n	n	n	n	y	n	n	n	n	y
D5	D5a	pn	N/A	m1dd	Dowsborough	Somerset	England	24	12	2016	autumn flux	ON REQUEST	Quercus petraea	alive	Woodland / Broadleaved / Semi-natural	A1.1.1	stem	18	2.65	NW	decay	squirrel-hole	N/A	31	32.1	no	5.5	7.2	41.9	4	10.8	y	n	y	y	y	y	n	n	n	n	n	n	y	n	n	n	n	y
D5	D5a	pn	N/A	m1dd	Dowsborough	Somerset	England	22	1	2017	winter	ON REQUEST	Quercus petraea	alive	Woodland / Broadleaved / Semi-natural	A1.1.1	stem	18	2.65	NW	decay	squirrel-hole	N/A	31	32.1	no	5.5	7.2	41.9	4	10.8	y	n	y	n	y	y	y	y	n	n	n	n	y	n	n	n	n	y
D5	D5a	pn	N/A	m1dd	Dowsborough	Somerset	England	18	2	2017	winter	ON REQUEST	Quercus petraea	alive	Woodland / Broadleaved / Semi-natural	A1.1.1	stem	18	2.65	NW	decay	squirrel-hole	N/A	31	32.1	no	5.5	7.2	41.9	4	10.8	y	n	y	y	y	y	n	n	y	y	y	n	y	n	n	n	n	y
D5	D5a	pn	N/A	m1dd	Dowsborough	Somerset	England	4	3	2017	spring flux	ON REQUEST	Quercus petraea	alive	Woodland / Broadleaved / Semi-natural	A1.1.1	stem	18	2.65	NW	decay	squirrel-hole	N/A	31	32.1	no	5.5	7.2	41.9	4	10.8	y	n	y	y	y	y	n	n	y	y	y	n	y	n	n	n	n	y
D5	D5a	pn	N/A	m1dd	Dowsborough	Somerset	England	15	3	2017	spring flux	ON REQUEST	Quercus petraea	alive	Woodland / Broadleaved / Semi-natural	A1.1.1	stem	18	2.65	NW	decay	squirrel-hole	N/A	31	32.1	no	5.5	7.2	41.9	4	10.8	y	n	y	y	y	y	n	n	y	y	y	n	y	n	n	n	n	y
D5	D5a	pn	N/A	m1dd	Dowsborough	Somerset	England	5	4	2017	spring flux	ON REQUEST	Quercus petraea	alive	Woodland / Broadleaved / Semi-natural	A1.1.1	stem	18	2.65	NW	decay	squirrel-hole	N/A	31	32.1	no	5.5	7.2	41.9	4	10.8	y	n	y	y	y	y	n	n	y	y	y	n	y	n	n	n	n	y
D5	D5a	pbd	Plecotus auritus	m1dd	Dowsborough	Somerset	England	10	4	2017	spring flux	ON REQUEST	Quercus petraea	alive	Woodland / Broadleaved / Semi-natural	A1.1.1	stem	18	2.65	NW	decay	squirrel-hole	N/A	31	32.1	no	5.5	7.2	41.9	4	10.8	y	n	y	y	y	y	n	n	y	y	y	n	y	n	n	n	n	y
D5	D5a	pbd	Plecotus auritus	m1dd	Dowsborough	Somerset	England	1	5	2017	pregnancy	ON REQUEST	Quercus petraea	alive	Woodland / Broadleaved / Semi-natural	A1.1.1	stem	18	2.65	NW	decay	squirrel-hole	N/A	31	32.1	no	5.5	7.2	41.9	4	10.8	y	n	y	y	y	y	n	n	y	y	y	n	y	n	n	n	n	y
D5	D5a	pd	unknown	m1dd	Dowsborough	Somerset	England	4	6	2017	pregnancy	ON REQUEST	Quercus petraea	alive	Woodland / Broadleaved / Semi-natural	A1.1.1	stem	18	2.65	NW	decay	squirrel-hole	N/A	31	32.1	no	5.5	7.2	41.9	4	10.8	y	n	y	y	y	y	n	n	y	y	y	n	y	n	n	n	n	y
D5	D5a	pn	N/A	m1dd	Dowsborough	Somerset	England	2	7	2017	nursery	ON REQUEST	Quercus petraea	alive	Woodland / Broadleaved / Semi-natural	A1.1.1	stem	18	2.65	NW	decay	squirrel-hole	N/A	31	32.1	no	5.5	7.2	41.9	4	10.8	y	n	y	y	y	y	n	n	y	y	y	n	y	n	n	n	n	y
D5	D5a	pn	N/A	m1dd	Dowsborough	Somerset	England	6	8	2017	nursery	ON REQUEST	Quercus petraea	alive	Woodland / Broadleaved / Semi-natural	A1.1.1	stem	18	2.65	NW	decay	squirrel-hole	N/A	31	32.1	no	5.5	7.2	41.9	4	10.8	y	n	y	n	n	n	n	n	y	y	n	n	y	n	n	n	n	y
D5	D5a	pn	N/A	m1dd	Dowsborough	Somerset	England	3	9	2017	mating	ON REQUEST	Quercus petraea	alive	Woodland / Broadleaved / Semi-natural	A1.1.1	stem	18	2.65	NW	decay	squirrel-hole	N/A	31	32.1	no	5.5	7.2	41.9	4	10.8	y	n	y	n	n	n	n	n	y	y	n	n	y	n	n	n	n	y
D5	D5a	pn	N/A	m1dd	Dowsborough	Somerset	England	1	10	2017	mating	ON REQUEST	Quercus petraea	alive	Woodland / Broadleaved / Semi-natural	A1.1.1	stem	18	2.65	NW	decay	squirrel-hole	N/A	31	32.1	no	5.5	7.2	41.9	4	10.8	y	n	y	n	n	n	n	n	y	y	n	n	y	n	n	n	n	y
D5	D5a	pn	N/A	m1dd	Dowsborough	Somerset	England	8	11	2017	autumn flux	ON REQUEST	Quercus petraea	alive	Woodland / Broadleaved / Semi-natural	A1.1.1	stem	18	2.65	NW	decay	squirrel-hole	N/A	31	32.1	no	5.5	7.2	41.9	4	10.8	y	n	y	y	n	n	n	n	y	y	n	n	y	n	n	n	n	y
D5	D5a	pn	N/A	m1dd	Dowsborough	Somerset	England	6	12	2017	autumn flux	ON REQUEST	Quercus petraea	alive	Woodland / Broadleaved / Semi-natural	A1.1.1	stem	18	2.65	NW	decay	squirrel-hole	N/A	31	32.1	no	5.5	7.2	41.9	4	10.8	y	n	y	y	n	n	n	n	y	y	n	n	y	n	n	n	n	y
D5	D5a	pn	N/A	m1dd	Dowsborough	Somerset	England	5	1	2018	winter	ON REQUEST	Quercus petraea	alive	Woodland / Broadleaved / Semi-natural	A1.1.1	stem	18	2.65	NW	decay	squirrel-hole	N/A	31	32.1	no	5.5	7.2	41.9	4	10.8	y	n	y	y	n	n	n	n	y	y	n	n	y	n	n	n	n	y
D5	D5a	pn	N/A	m1dd	Dowsborough	Somerset	England	7	2	2018	winter	ON REQUEST	Quercus petraea	alive	Woodland / Broadleaved / Semi-natural	A1.1.1	stem	18	2.65	NW	decay	squirrel-hole	N/A	31	32.1	no	5.5	7.2	41.9	4	10.8	y	n	y	y	y	y	n	n	n	n	n	n	y	n	n	n	n	y
D5	D5a	pn	N/A	m1dd	Dowsborough	Somerset	England	7	3	2018	spring flux	ON REQUEST	Quercus petraea	alive	Woodland / Broadleaved / Semi-natural	A1.1.1	stem	18	2.65	NW	decay	squirrel-hole	N/A	31	32.1	no	5.5	7.2	41.9	4	10.8	y	n	y	y	y	y	n	n	n	n	n	n	y	n	n	n	n	y
D5	D5a	pn	N/A	m1dd	Dowsborough	Somerset	England	11	4	2018	spring flux	ON REQUEST	Quercus petraea	alive	Woodland / Broadleaved / Semi-natural	A1.1.1	stem	18	2.65	NW	decay	squirrel-hole	N/A	31	32.1	no	5.5	7.2	41.9	4	10.8	y	n	y	y	y	y	n	n	n	n	n	n	y	n	n	n	n	y
D5	D5a	pbd	Plecotus auritus	m1dd	Dowsborough	Somerset	England	5	5	2018	pregnancy	ON REQUEST	Quercus petraea	alive	Woodland / Broadleaved / Semi-natural	A1.1.1	stem	18	2.65	NW	decay	squirrel-hole	N/A	31	32.1	no	5.5	7.2	41.9	4	10.8	y	n	y	n	y	y	n	n	n	n	n	n	y	n	n	n	n	y
D5	D5a	pn	N/A	m1dd	Dowsborough	Somerset	England	1	6	2018	pregnancy	ON REQUEST	Quercus petraea	alive	Woodland / Broadleaved / Semi-natural	A1.1.1	stem	18	2.65	NW	decay	squirrel-hole	N/A	31	32.1	no	5.5	7.2	41.9	4	10.8	y	n	y	n	y	y	n	n	n	n	n	n	y	n	n	n	n	y
D5	D5a	pn	N/A	m1dd	Dowsborough	Somerset	England	7	7	2018	nursery	ON REQUEST	Quercus petraea	alive	Woodland / Broadleaved / Semi-natural	A1.1.1	stem	18	2.65	NW	decay	squirrel-hole	N/A	31	32.1	no	5.5	7.2	41.9	4	10.8	y	n	y	n	y	y	n	n	n	n	n	n	y	n	n	n	n	y
D5	D5a	pn	N/A	m1dd	Dowsborough	Somerset	England	4	8	2018	nursery	ON REQUEST	Quercus petraea	alive	Woodland / Broadleaved / Semi-natural	A1.1.1	stem	18	2.65	NW	decay	squirrel-hole	N/A	31	32.1	no	5.5	7.2	41.9	4	10.8	y	n	y	n	y	y	n	n	n	n	n	n	y	n	n	n	n	y
D5	D5a	pn	N/A	m1dd	Dowsborough	Somerset	England	1	9	2018	mating	ON REQUEST	Quercus petraea	alive	Woodland / Broadleaved / Semi-natural	A1.1.1	stem	18	2.65	NW	decay	squirrel-hole	N/A	31	32.1	no	5.5	7.2	41.9	4	10.8	y	n	y	y	n	n	n	n	y	y	n	n	y	n	n	n	n	y
D5	D5a	pn	N/A	m1dd	Dowsborough	Somerset	England	6	10	2018	mating	ON REQUEST	Quercus petraea	alive	Woodland / Broadleaved / Semi-natural	A1.1.1	stem	18	2.65	NW	decay	squirrel-hole	N/A	31	32.1	no	5.5	7.2	41.9	4	10.8	n	n	y	y	y	n	n	n	n	n	n	n	y	n	n	n	n	y
D5	D5a	pn	N/A	m1dd	Dowsborough	Somerset	England	1	11	2018	autumn flux	ON REQUEST	Quercus petraea	alive	Woodland / Broadleaved / Semi-natural	A1.1.1	stem	18	2.65	NW	decay	squirrel-hole	N/A	31	32.1	no	5.5	7.2	41.9	4	10.8	n	n	y	y	y	n	n	n	n	n	n	n	y	n	n	n	n	y
D5	D5a	pn	N/A	m1dd	Dowsborough	Somerset	England	1	12	2018	autumn flux	ON REQUEST	Quercus petraea	alive	Woodland / Broadleaved / Semi-natural	A1.1.1	stem	18	2.65	NW	decay	squirrel-hole	N/A	31	32.1	no	5.5	7.2	41.9	4	10.8	n	n	y	y	y	n	n	n	n	n	n	n	y	n	n	n	n	y
D5	D5a	pn	N/A	m1dd	Dowsborough	Somerset	England	2	1	2019	winter	ON REQUEST	Quercus petraea	alive	Woodland / Broadleaved / Semi-natural	A1.1.1	stem	18	2.65	NW	decay	squirrel-hole	N/A	31	32.1	no	5.5	7.2	41.9	4	10.8	n	n	y	y	y	n	n	n	n	n	n	n	y	n	n	n	n	y
D5	D5a	pn	N/A	m1dd	Dowsborough	Somerset	England	3	2	2019	winter	ON REQUEST	Quercus petraea	alive	Woodland / Broadleaved / Semi-natural	A1.1.1	stem	18	2.65	NW	decay	squirrel-hole	N/A	31	32.1	no	5.5	7.2	41.9	4	10.8	n	n	y	y	n	n	n	n	y	y	y	n	y	n	n	n	n	y
D5	D5a	pn	N/A	m1dd	Dowsborough	Somerset	England	2	3	2019	spring flux	ON REQUEST	Quercus petraea	alive	Woodland / Broadleaved / Semi-natural	A1.1.1	stem	18	2.65	NW	decay	squirrel-hole	N/A	31	32.1	no	5.5	7.2	41.9	4	10.8	n	n	y	y	n	n	n	n	y	y	y	n	y	n	n	n	n	y
D5	D5a	pbd	Plecotus auritus	m1dd	Dowsborough	Somerset	England	7	4	2019	spring flux	ON REQUEST	Quercus petraea	alive	Woodland / Broadleaved / Semi-natural	A1.1.1	stem	18	2.65	NW	decay	squirrel-hole	N/A	31	32.1	no	5.5	7.2	41.9	4	10.8	y	n	y	n	y	y	y	n	n	n	n	n	y	n	n	n	n	y
D5	D5a	pbd	Plecotus auritus	m1dd	Dowsborough	Somerset	England	4	5	2019	pregnancy	ON REQUEST	Quercus petraea	alive	Woodland / Broadleaved / Semi-natural	A1.1.1	stem	18	2.65	NW	decay	squirrel-hole	N/A	31	32.1	no	5.5	7.2	41.9	4	10.8	y	n	y	n	y	y	y	n	n	n	n	n	y	n	n	n	n	y
D5	D5a	pd	unknown	m1dd	Dowsborough	Somerset	England	2	6	2019	pregnancy	ON REQUEST	Quercus petraea	alive	Woodland / Broadleaved / Semi-natural	A1.1.1	stem	18	2.65	NW	decay	squirrel-hole	N/A	31	32.1	no	5.5	7.2	41.9	4	10.8	y	n	y	n	y	y	y - bleached	n	n	n	n	n	y	n	n	n	n	y
D5	D5a	pn	N/A	m1dd	Dowsborough	Somerset	England	10	7	2019	nursery	ON REQUEST	Quercus petraea	alive	Woodland / Broadleaved / Semi-natural	A1.1.1	stem	18	2.65	NW	decay	squirrel-hole	N/A	31	32.1	no	5.5	7.2	41.9	4	10.8	y	n	y	n	y	y	y - bleached	n	n	n	n	n	y	n	n	n	n	y
D5	D5a	pn	N/A	m1dd	Dowsborough	Somerset	England	1	8	2019	nursery	ON REQUEST	Quercus petraea	alive	Woodland / Broadleaved / Semi-natural	A1.1.1	stem	18	2.65	NW	decay	squirrel-hole	N/A	31	32.1	no	5.5	7.2	41.9	4	10.8	n	n	n	y	n	n	n	n	y	y	y	n	y	n	n	n	n	y
D5	D5a	pn	N/A	m1dd	Dowsborough	Somerset	England	10	9	2019	nursery	ON REQUEST	Quercus petraea	alive	Woodland / Broadleaved / Semi-natural	A1.1.1	stem	18	2.65	NW	decay	squirrel-hole	N/A	31	32.1	no	5.5	7.2	41.9	4	10.8	n	n	y	y	y	y	n	n	n	n	n	n	y	n	n	n	n	y
D5	D5a	pn	N/A	m1dd	Dowsborough	Somerset	England	1	10	2019	nursery	ON REQUEST	Quercus petraea	alive	Woodland / Broadleaved / Semi-natural	A1.1.1	stem	18	2.65	NW	decay	squirrel-hole	N/A	31	32.1	no	5.5	7.2	41.9	4	10.8	n	n	n	y	y	y	n	n	n	n	n	n	y	n	n	n	n	y
D5	D5a	pn	N/A	m1dd	Dowsborough	Somerset	England	4	11	2019	nursery	ON REQUEST	Quercus petraea	alive	Woodland / Broadleaved / Semi-natural	A1.1.1	stem	18	2.65	NW	decay	squirrel-hole	N/A	31	32.1	no	5.5	7.2	41.9	4	10.8	n	n	y	y	y	y	y - bleached	n	n	n	n	n	y	n	n	n	n	y
D5	D5a	pn	N/A	m1dd	Dowsborough	Somerset	England	10	12	2019	nursery	ON REQUEST	Quercus petraea	alive	Woodland / Broadleaved / Semi-natural	A1.1.1	stem	18	2.65	NW	decay	squirrel-hole	N/A	31	32.1	no	5.5	7.2	41.9	4	10.8	n	n	y	y	y	y	y - bleached	n	n	n	n	n	y	n	n	n	n	y
D5	D5b	n	N/A	N/A	Dowsborough	Somerset	England	5	1	2014	winter	ON REQUEST	Quercus petraea	alive	Woodland / Broadleaved / Semi-natural	A1.1.1	stem	18	2.27	NW	damage	frost-crack	N/A	31	33.6	no	6.5	8.5	18.4	0	6.5	n	y	y	y	y	y	y	n	n	n	n	n	y	n	n	n	y	n
D5	D5b	n	N/A	N/A	Dowsborough	Somerset	England	9	2	2014	winter	ON REQUEST	Quercus petraea	alive	Woodland / Broadleaved / Semi-natural	A1.1.1	stem	18	2.27	NW	damage	frost-crack	N/A	31	33.6	no	6.5	8.5	18.4	0	6.5	n	y	y	y	y	y	y	n	n	n	n	n	y	n	n	n	y	n
D5	D5b	n	N/A	N/A	Dowsborough	Somerset	England	10	2	2014	winter	ON REQUEST	Quercus petraea	alive	Woodland / Broadleaved / Semi-natural	A1.1.1	stem	18	2.27	NW	damage	frost-crack	N/A	31	33.6	no	6.5	8.5	18.4	0	6.5	n	y	y	y	y	y	y	n	n	n	n	n	y	n	n	n	y	n
D5	D5b	n	N/A	N/A	Dowsborough	Somerset	England	15	2	2014	winter	ON REQUEST	Quercus petraea	alive	Woodland / Broadleaved / Semi-natural	A1.1.1	stem	18	2.27	NW	damage	frost-crack	N/A	31	33.6	no	6.5	8.5	18.4	0	6.5	n	y	y	y	y	y	y	n	n	n	n	n	y	n	n	n	y	n
D5	D5b	n	N/A	N/A	Dowsborough	Somerset	England	25	3	2014	spring flux	ON REQUEST	Quercus petraea	alive	Woodland / Broadleaved / Semi-natural	A1.1.1	stem	18	2.27	NW	damage	frost-crack	N/A	31	33.6	no	6.5	8.5	18.4	0	6.5	n	y	y	y	y	y	y	n	n	n	n	n	y	n	n	n	y	n
D5	D5b	n	N/A	N/A	Dowsborough	Somerset	England	28	3	2014	spring flux	ON REQUEST	Quercus petraea	alive	Woodland / Broadleaved / Semi-natural	A1.1.1	stem	18	2.27	NW	damage	frost-crack	N/A	31	33.6	no	6.5	8.5	18.4	0	6.5	n	y	y	y	y	y	y	n	n	n	n	n	y	n	n	n	y	n
[truncated: 6,402 more rows]
[truncated: 72 more columns]
